# Supplementary material for: Transcriptome analysis of salt-responsive and wood-associated NACs in Populus simonii × Populus nigra
Source: BMC Plant Biol. 2020 Jul 6;20:317. doi: 10.1186/s12870-020-02507-z (PMC7336439; doi:10.1186/s12870-020-02507-z)
Supplement: Supplementary file 3 — Additional file 3: Excel 1 DEGs in the roots, stems and leaves of Populus simonii×P.nigra. (XLSX 2947 kb) [file 12870_2020_2507_MOESM3_ESM.xlsx]

## Sheet: Leaf-VS-Stem
geneID	foldChange	log2FoldChange	pval	padj	Regulation
Potri.017G041700.1|PACid:26984085	0.00239755	-8.70422	3.56567e-101	1.98344e-96	Down
Potri.017G041700.2|PACid:26984086	0.00334433	-8.22407	1.26425e-96	2.4125e-92	Down
Potri.006G243600.2|PACid:27005186	0.00464095	-7.75137	1.3011e-96	2.4125e-92	Down
Potri.T116000.1|PACid:26993228	0.00439386	-7.8303	4.06831e-93	5.65759e-89	Down
Potri.008G189400.1|PACid:27036606	0.0117377	-6.41271	3.58551e-88	3.98896e-84	Down
Potri.008G223500.1|PACid:27037322	0.012203	-6.35662	7.67281e-82	7.11346e-78	Down
Potri.006G243700.2|PACid:27005624	0.00578334	-7.43388	2.43709e-74	1.93665e-70	Down
Potri.016G020700.1|PACid:27011751	0.00459423	-7.76596	3.94533e-72	2.74329e-68	Down
Potri.006G243600.1|PACid:27005185	0.00844802	-6.88717	1.32016e-68	8.15949e-65	Down
Potri.001G388900.1|PACid:27044511	0.0213203	-5.55163	4.01147e-68	2.23142e-64	Down
Potri.T098900.1|PACid:26983149	0.0106118	-6.55818	1.20819e-67	6.10971e-64	Down
Potri.013G074300.1|PACid:26994172	0.00320063	-8.28743	1.21447e-65	5.62967e-62	Down
Potri.018G089400.1|PACid:27010363	0.00175165	-9.15707	3.75611e-63	1.60721e-59	Down
Potri.016G002300.2|PACid:27011717	0.0108442	-6.52693	3.62386e-61	1.43986e-57	Down
Potri.003G088100.1|PACid:26997530	0.00998953	-6.64537	5.02808e-60	1.86461e-56	Down
Potri.016G065300.1|PACid:27012688	0.0124036	-6.3331	3.47077e-58	1.20666e-54	Down
Potri.015G087600.1|PACid:27019020	0.0277584	-5.17093	2.0032e-57	6.55471e-54	Down
Potri.005G100400.1|PACid:27029190	0.021682	-5.52736	3.24074e-56	1.0015e-52	Down
Potri.002G113300.1|PACid:27020922	2130.83	11.0572	8.91742e-55	2.61074e-51	Ups
Potri.006G010000.1|PACid:27005458	0.015541	-6.00778	1.98978e-54	5.53418e-51	Down
Potri.004G213300.1|PACid:26990614	172.654	7.43174	7.81394e-54	2.0698e-50	Ups
Potri.001G015400.1|PACid:27044198	0.00272071	-8.5218	1.09634e-53	2.77205e-50	Down
Potri.006G082700.1|PACid:27007588	47.4013	5.56685	2.84158e-53	6.87243e-50	Ups
Potri.016G125200.1|PACid:27014010	0.012922	-6.27402	4.08855e-53	9.47625e-50	Down
Potri.002G214100.1|PACid:27022230	0.00485629	-7.68593	1.29134e-52	2.87327e-49	Down
Potri.006G243700.1|PACid:27005622	0.00783225	-6.99636	2.01412e-51	4.23375e-48	Down
Potri.014G129400.1|PACid:27032523	0.00800345	-6.96516	2.055e-51	4.23375e-48	Down
Potri.015G054600.1|PACid:27017391	0.0399351	-4.6462	1.02314e-50	2.03262e-47	Down
Potri.010G200500.1|PACid:26978314	0.0245106	-5.35045	2.40945e-49	4.62166e-46	Down
Potri.007G026500.1|PACid:27016640	0.03534	-4.82255	6.0358e-48	1.11916e-44	Down
Potri.001G100800.2|PACid:27046118	0.0323124	-4.95177	9.68107e-48	1.73716e-44	Down
Potri.010G200500.3|PACid:26978316	0.0184899	-5.75712	1.69164e-47	2.85149e-44	Down
Potri.010G200500.4|PACid:26978317	0.0184899	-5.75712	1.69164e-47	2.85149e-44	Down
Potri.003G058800.1|PACid:26997212	0.00439944	-7.82846	5.28814e-47	8.65171e-44	Down
Potri.003G085500.1|PACid:26998312	0.0252145	-5.3096	3.07383e-46	4.88529e-43	Down
Potri.016G002300.5|PACid:27011719	0	#NAME?	8.57933e-46	1.32565e-42	Down
Potri.005G100400.8|PACid:27029191	0.0190413	-5.71472	1.40974e-45	2.06364e-42	Down
Potri.005G100400.9|PACid:27029192	0.0190413	-5.71472	1.40974e-45	2.06364e-42	Down
Potri.009G124100.1|PACid:26987655	0.0612053	-4.0302	5.70187e-45	8.13262e-42	Down
Potri.002G069000.1|PACid:27020143	0.0106479	-6.55328	7.58326e-45	1.05457e-41	Down
Potri.009G094100.1|PACid:26986481	0.0140363	-6.15469	8.67937e-45	1.17756e-41	Down
Potri.001G249200.1|PACid:27045169	0.0259698	-5.26702	4.91786e-44	5.82044e-41	Down
Potri.001G249200.4|PACid:27045167	0.0259698	-5.26702	4.91786e-44	5.82044e-41	Down
Potri.001G249200.5|PACid:27045168	0.0259698	-5.26702	4.91786e-44	5.82044e-41	Down
Potri.001G249200.6|PACid:27045166	0.0259698	-5.26702	4.91786e-44	5.82044e-41	Down
Potri.001G249200.7|PACid:27045165	0.0259698	-5.26702	4.91786e-44	5.82044e-41	Down
Potri.001G249200.8|PACid:27045164	0.0259698	-5.26702	4.91786e-44	5.82044e-41	Down
Potri.008G032900.1|PACid:27039487	0.0406099	-4.62203	1.7902e-43	2.07462e-40	Down
Potri.008G195100.1|PACid:27039037	0.0291427	-5.10072	2.49082e-43	2.82764e-40	Down
Potri.019G091300.1|PACid:27024928	0.00510235	-7.61462	6.39144e-43	7.11061e-40	Down
Potri.008G002900.12|PACid:27039705	0.051235	-4.28673	7.03934e-43	7.2513e-40	Down
Potri.008G002900.2|PACid:27039698	0.051235	-4.28673	7.03934e-43	7.2513e-40	Down
Potri.008G002900.3|PACid:27039699	0.051235	-4.28673	7.03934e-43	7.2513e-40	Down
Potri.008G002900.5|PACid:27039701	0.051235	-4.28673	7.03934e-43	7.2513e-40	Down
Potri.006G061400.1|PACid:27007829	0.0118478	-6.39924	9.22259e-43	9.32756e-40	Down
Potri.004G129700.2|PACid:26989217	0.0261741	-5.25572	1.5228e-42	1.51263e-39	Down
Potri.007G103800.1|PACid:27014663	0.00181993	-9.1019	3.36744e-42	3.28626e-39	Down
Potri.T115400.1|PACid:26993226	0.00433488	-7.84979	4.29836e-42	4.12243e-39	Down
Potri.010G043500.1|PACid:26982913	965.749	9.9155	2.1973e-41	2.07165e-38	Ups
Potri.002G037500.1|PACid:27023274	1117.92	10.1266	3.32242e-41	3.08022e-38	Ups
Potri.006G136700.1|PACid:27006743	15.7246	3.97495	3.84996e-41	3.51078e-38	Ups
Potri.005G097000.1|PACid:27029117	0.00374237	-8.06183	1.69193e-40	1.51799e-37	Down
Potri.008G058500.10|PACid:27038758	0.0628624	-3.99166	8.30071e-40	7.32913e-37	Down
Potri.001G317600.1|PACid:27046391	0.0438678	-4.51069	3.78143e-39	3.28665e-36	Down
Potri.001G375800.1|PACid:27043079	0.0259876	-5.26603	9.05622e-39	7.72818e-36	Down
Potri.002G214100.2|PACid:27022232	0.00235318	-8.73117	9.16945e-39	7.72818e-36	Down
Potri.008G058500.1|PACid:27038749	0.0488149	-4.35653	9.74615e-39	8.09164e-36	Down
Potri.006G229200.1|PACid:27006230	0.0110796	-6.49595	2.42666e-38	1.98508e-35	Down
Potri.016G021300.1|PACid:27012707	0.00111326	-9.81099	5.67893e-38	4.57821e-35	Down
Potri.002G227300.2|PACid:27024428	0	#NAME?	7.4907e-38	5.85592e-35	Down
Potri.003G088300.3|PACid:27000068	0	#NAME?	7.68494e-38	5.85592e-35	Down
Potri.003G088300.5|PACid:27000070	0	#NAME?	7.68494e-38	5.85592e-35	Down
Potri.003G088300.6|PACid:27000069	0	#NAME?	7.68494e-38	5.85592e-35	Down
Potri.016G136100.1|PACid:27011565	0.0768682	-3.70147	1.5175e-37	1.14071e-34	Down
Potri.018G113300.1|PACid:27008985	0.0155827	-6.00391	2.26906e-37	1.68291e-34	Down
Potri.005G246700.2|PACid:27031522	0.00185271	-9.07615	3.03052e-37	2.2181e-34	Down
Potri.001G204300.2|PACid:27042135	0.0553131	-4.17624	3.18204e-37	2.26928e-34	Down
Potri.001G204300.3|PACid:27042136	0.0553131	-4.17624	3.18204e-37	2.26928e-34	Down
Potri.005G237300.2|PACid:27031022	0.056599	-4.14308	3.24467e-37	2.28466e-34	Down
Potri.004G085400.1|PACid:26990658	0.0832679	-3.5861	1.08073e-36	7.51456e-34	Down
Potri.011G080900.1|PACid:27002816	0.0340107	-4.87787	1.10779e-36	7.60768e-34	Down
Potri.001G144300.1|PACid:27046181	0.00345995	-8.17503	1.34771e-36	9.14242e-34	Down
Potri.001G375400.1|PACid:27043448	0.0105477	-6.56692	1.94625e-36	1.30436e-33	Down
Potri.018G089100.1|PACid:27011405	0.000485628	-11.0079	2.42674e-36	1.60702e-33	Down
Potri.002G079400.1|PACid:27019945	14.6948	3.87723	3.44163e-36	2.25229e-33	Ups
Potri.009G009800.1|PACid:26988151	41.1513	5.36286	3.84951e-36	2.48992e-33	Ups
Potri.008G058500.3|PACid:27038750	0.0380408	-4.71631	6.28333e-36	3.97178e-33	Down
Potri.008G058500.4|PACid:27038751	0.0380408	-4.71631	6.28333e-36	3.97178e-33	Down
Potri.T099400.1|PACid:27014337	0.0897829	-3.47742	6.94206e-36	4.33887e-33	Down
Potri.011G112700.1|PACid:27001179	0.0823394	-3.60227	1.21421e-35	7.34146e-33	Down
Potri.011G112700.4|PACid:27001178	0.0823394	-3.60227	1.21421e-35	7.34146e-33	Down
Potri.011G112700.5|PACid:27001177	0.0823394	-3.60227	1.21421e-35	7.34146e-33	Down
Potri.004G162400.1|PACid:26992915	0.0907868	-3.46137	2.20292e-35	1.31763e-32	Down
Potri.001G234900.1|PACid:27044083	0.0393596	-4.66714	2.92062e-35	1.72832e-32	Down
Potri.005G112900.1|PACid:27029384	0.0839783	-3.57384	5.40473e-35	3.16467e-32	Down
Potri.005G193600.1|PACid:27028152	0.00113249	-9.78629	5.94994e-35	3.44762e-32	Down
Potri.019G069300.1|PACid:27025376	48.9518	5.61329	6.80447e-35	3.90212e-32	Ups
Potri.016G140200.1|PACid:27011820	0.00173293	-9.17257	9.18095e-35	5.21122e-32	Down
Potri.013G006100.4|PACid:26995402	0.0319347	-4.96873	9.27556e-35	5.21174e-32	Down
Potri.006G087200.1|PACid:27007492	0.00726585	-7.10465	1.04459e-34	5.81066e-32	Down
Potri.004G004700.1|PACid:26989321	404.342	8.65943	1.21257e-34	6.67827e-32	Ups
Potri.001G015500.1|PACid:27045237	0.089059	-3.4891	1.31617e-34	7.17775e-32	Down
Potri.017G030400.1|PACid:26985195	0.0568253	-4.13732	1.36783e-34	7.38706e-32	Down
Potri.007G100100.2|PACid:27014757	132.123	7.04574	1.74661e-34	9.34199e-32	Ups
Potri.016G036900.1|PACid:27013618	0.0778911	-3.6824	2.21631e-34	1.14152e-31	Down
Potri.016G036900.2|PACid:27013619	0.0778911	-3.6824	2.21631e-34	1.14152e-31	Down
Potri.016G036900.3|PACid:27013621	0.0778911	-3.6824	2.21631e-34	1.14152e-31	Down
Potri.016G036900.4|PACid:27013620	0.0778911	-3.6824	2.21631e-34	1.14152e-31	Down
Potri.006G004300.1|PACid:27003471	0.0512503	-4.2863	2.26367e-34	1.15522e-31	Down
Potri.001G066400.1|PACid:27048172	0.0884224	-3.49944	3.5669e-34	1.80375e-31	Down
Potri.010G078800.1|PACid:26978717	0.0593499	-4.07461	3.80792e-34	1.90828e-31	Down
Potri.001G015600.1|PACid:27042785	0.0699532	-3.83747	4.16753e-34	2.06985e-31	Down
Potri.T147200.2|PACid:27035636	0.0945184	-3.40326	7.289e-34	3.58812e-31	Down
Potri.004G003000.1|PACid:26992161	0.0610875	-4.03298	1.23192e-33	6.01111e-31	Down
Potri.005G036600.2|PACid:27028960	0.00555591	-7.49176	1.75316e-33	8.48012e-31	Down
Potri.017G030600.1|PACid:26984767	0.0497965	-4.32781	2.21255e-33	1.06099e-30	Down
Potri.017G032700.1|PACid:26984933	0.0418619	-4.57822	5.23816e-33	2.49041e-30	Down
Potri.003G113500.1|PACid:26997209	0.0928871	-3.42838	5.41103e-33	2.5508e-30	Down
Potri.004G142900.1|PACid:26989286	0	#NAME?	9.439e-33	4.41222e-30	Down
Potri.019G063100.1|PACid:27026198	0.0842557	-3.56908	1.13574e-32	5.26471e-30	Down
Potri.010G200500.7|PACid:26978320	0.0150356	-6.05547	2.33577e-32	1.0738e-29	Down
Potri.006G092000.1|PACid:27003886	16.1826	4.01637	3.2856e-32	1.49807e-29	Ups
Potri.002G227300.4|PACid:27024430	0.00208202	-8.9078	3.51353e-32	1.58897e-29	Down
Potri.008G187400.1|PACid:27039815	0.0337837	-4.88753	3.71786e-32	1.66782e-29	Down
Potri.002G180800.7|PACid:27020033	0.0643243	-3.95849	5.02104e-32	2.2344e-29	Down
Potri.005G130400.1|PACid:27027369	0.104828	-3.25391	5.28575e-32	2.33353e-29	Down
Potri.018G065200.1|PACid:27009847	0.0763768	-3.71072	6.73697e-32	2.95079e-29	Down
Potri.T012400.1|PACid:27051434	60.7957	5.9259	7.63541e-32	3.31818e-29	Ups
Potri.018G088600.1|PACid:27009381	0.00141304	-9.46698	1.51119e-31	6.51638e-29	Down
Potri.013G009400.1|PACid:26994415	0.0956092	-3.38671	1.68121e-31	7.19379e-29	Down
Potri.004G175800.2|PACid:26991805	0.0591375	-4.07978	2.00218e-31	8.50179e-29	Down
Potri.011G042100.1|PACid:27003160	0.0474656	-4.39697	2.29387e-31	9.66657e-29	Down
Potri.017G141400.3|PACid:26985487	0.00644812	-7.27691	2.99415e-31	1.25227e-28	Down
Potri.009G047700.2|PACid:26987334	0.0755668	-3.7261	4.13444e-31	1.70846e-28	Down
Potri.006G279200.1|PACid:27008013	0	#NAME?	4.14631e-31	1.70846e-28	Down
Potri.001G262200.1|PACid:27047103	0.0732969	-3.7701	4.41671e-31	1.8065e-28	Down
Potri.001G113000.3|PACid:27045354	0.0185486	-5.75254	6.66074e-31	2.68486e-28	Down
Potri.001G113000.4|PACid:27045355	0.0185486	-5.75254	6.66074e-31	2.68486e-28	Down
Potri.006G213000.3|PACid:27004381	0.0821912	-3.60487	9.67809e-31	3.87305e-28	Down
Potri.001G394400.3|PACid:27041868	0.0668838	-3.9022	1.25395e-30	4.98232e-28	Down
Potri.015G038700.1|PACid:27018178	16.7072	4.0624	1.3724e-30	5.41426e-28	Ups
Potri.018G014500.1|PACid:27010711	0.00210793	-8.88996	1.51876e-30	5.94949e-28	Down
Potri.003G142300.1|PACid:27000021	0.0774432	-3.69072	1.73522e-30	6.7499e-28	Down
Potri.010G192400.1|PACid:26979095	26.7285	4.74031	1.96523e-30	7.59152e-28	Ups
Potri.005G192100.1|PACid:27027964	72.8706	6.18727	2.35449e-30	9.03249e-28	Ups
Potri.002G236400.1|PACid:27022947	0.0203595	-5.61815	2.65684e-30	1.01226e-27	Down
Potri.001G348900.11|PACid:27042622	0.000432959	-11.1735	3.39606e-30	1.2851e-27	Down
Potri.001G404600.1|PACid:27048650	0.0571029	-4.13029	3.95762e-30	1.48748e-27	Down
Potri.017G032500.1|PACid:26983912	0.0528154	-4.2429	6.00191e-30	2.24069e-27	Down
Potri.018G053600.1|PACid:27009789	0.0426548	-4.55115	1.0327e-29	3.82966e-27	Down
Potri.009G047700.1|PACid:26987331	0.0608057	-4.03965	1.13861e-29	4.19444e-27	Down
Potri.002G007100.1|PACid:27020432	0.00417563	-7.90379	1.42416e-29	5.21186e-27	Down
Potri.016G025000.2|PACid:27012403	0.11235	-3.15392	1.78344e-29	6.48404e-27	Down
Potri.005G254100.2|PACid:27031401	0.0769922	-3.69914	2.0953e-29	7.56839e-27	Down
Potri.010G130800.1|PACid:26981025	0.114769	-3.12319	2.54612e-29	9.13744e-27	Down
Potri.011G124300.1|PACid:27002093	0.0467114	-4.42008	2.70241e-29	9.63616e-27	Down
Potri.005G014300.1|PACid:27029506	19.5333	4.28786	3.35575e-29	1.18896e-26	Ups
Potri.001G340900.1|PACid:27042810	0.0471667	-4.40609	4.10792e-29	1.44625e-26	Down
Potri.010G057100.1|PACid:26979992	16.3832	4.03415	5.06587e-29	1.77229e-26	Ups
Potri.T053500.1|PACid:27014229	0.00207055	-8.91577	6.17658e-29	2.13403e-26	Down
Potri.T053500.2|PACid:27014228	0.00207055	-8.91577	6.17658e-29	2.13403e-26	Down
Potri.015G062200.2|PACid:27017308	0.0523797	-4.25485	8.73624e-29	2.99976e-26	Down
Potri.013G145900.1|PACid:26995669	0.0488657	-4.35503	1.11771e-28	3.79996e-26	Down
Potri.010G166800.1|PACid:26979451	0.0679487	-3.87941	1.12033e-28	3.79996e-26	Down
Potri.001G287400.1|PACid:27041966	0.0880062	-3.50625	1.22856e-28	4.11687e-26	Down
Potri.001G287400.4|PACid:27041964	0.0880062	-3.50625	1.22856e-28	4.11687e-26	Down
Potri.015G079000.2|PACid:27017882	0	#NAME?	1.27341e-28	4.2416e-26	Down
Potri.006G027300.2|PACid:27005541	0.118213	-3.08054	1.44871e-28	4.79679e-26	Down
Potri.001G287400.3|PACid:27041965	0.088488	-3.49837	1.54552e-28	5.08704e-26	Down
Potri.016G115200.1|PACid:27013111	0.0973496	-3.36068	1.95233e-28	6.38824e-26	Down
Potri.014G098600.1|PACid:27034559	0.0574598	-4.1213	2.42994e-28	7.81318e-26	Down
Potri.014G098600.2|PACid:27034558	0.0574598	-4.1213	2.42994e-28	7.81318e-26	Down
Potri.014G098600.3|PACid:27034560	0.0574598	-4.1213	2.42994e-28	7.81318e-26	Down
Potri.017G152800.1|PACid:26983737	46.6697	5.54442	2.50031e-28	7.99322e-26	Ups
Potri.013G008200.1|PACid:26994551	40.667	5.34579	3.52866e-28	1.12163e-25	Ups
Potri.018G069100.1|PACid:27009968	0.00135051	-9.53228	4.83324e-28	1.52758e-25	Down
Potri.004G096300.1|PACid:26992573	0.0271517	-5.20282	6.48162e-28	2.03699e-25	Down
Potri.006G011600.1|PACid:27004019	20.0306	4.32413	6.78014e-28	2.107e-25	Ups
Potri.006G011600.2|PACid:27004018	20.0306	4.32413	6.78014e-28	2.107e-25	Ups
Potri.001G400100.1|PACid:27044569	0.0896731	-3.47918	9.20485e-28	2.82889e-25	Down
Potri.001G400100.2|PACid:27044570	0.0896731	-3.47918	9.20485e-28	2.82889e-25	Down
Potri.015G065900.1|PACid:27017293	0.0943403	-3.40598	1.16914e-27	3.57332e-25	Down
Potri.017G114600.1|PACid:26983585	0.0344864	-4.85783	1.29708e-27	3.94271e-25	Down
Potri.005G058400.1|PACid:27030928	0.0603825	-4.04972	1.62921e-27	4.92534e-25	Down
Potri.014G159000.1|PACid:27033285	0.130879	-2.9337	1.99833e-27	6.00862e-25	Down
Potri.008G165400.1|PACid:27035985	0.00350533	-8.15623	2.32358e-27	6.91184e-25	Down
Potri.008G165400.2|PACid:27035986	0.00350533	-8.15623	2.32358e-27	6.91184e-25	Down
Potri.010G126300.1|PACid:26978777	0.122038	-3.0346	2.78818e-27	8.24975e-25	Down
Potri.010G109400.1|PACid:26978447	0	#NAME?	2.80859e-27	8.26618e-25	Down
Potri.013G148900.1|PACid:26994169	0.101545	-3.29981	2.8531e-27	8.35298e-25	Down
Potri.015G062100.3|PACid:27019264	0.111878	-3.16	3.4521e-27	1.00538e-24	Down
Potri.008G020900.1|PACid:27039316	13.4517	3.74971	3.68967e-27	1.06897e-24	Ups
Potri.010G027800.6|PACid:26982429	0.104269	-3.26162	3.79628e-27	1.09416e-24	Down
Potri.010G248700.2|PACid:26981642	0.114201	-3.13035	4.55576e-27	1.30628e-24	Down
Potri.008G131400.1|PACid:27037720	0.000898225	-10.1206	5.20381e-27	1.48445e-24	Down
Potri.005G145000.1|PACid:27030316	0.0904038	-3.46747	5.26422e-27	1.49402e-24	Down
Potri.008G181900.1|PACid:27038594	0.122167	-3.03308	5.50757e-27	1.55515e-24	Down
Potri.002G260300.1|PACid:27022317	0.066838	-3.90319	5.53966e-27	1.55631e-24	Down
Potri.013G030900.1|PACid:26995089	0.0150554	-6.05358	5.717e-27	1.59806e-24	Down
Potri.013G119400.1|PACid:26995625	0.0260536	-5.26237	7.15499e-27	1.99002e-24	Down
Potri.008G174400.1|PACid:27038032	0.0697174	-3.84234	7.26646e-27	2.00296e-24	Down
Potri.019G093400.1|PACid:27025700	0.119131	-3.06938	7.27353e-27	2.00296e-24	Down
Potri.012G090200.1|PACid:27051179	0.111254	-3.16807	9.06721e-27	2.48459e-24	Down
Potri.T119200.2|PACid:27031956	0.045903	-4.44527	1.10853e-26	3.02269e-24	Down
Potri.002G154400.1|PACid:27024754	0.0305777	-5.03138	1.21045e-26	3.28452e-24	Down
Potri.014G037700.1|PACid:27034527	0.037379	-4.74163	1.29852e-26	3.50638e-24	Down
Potri.004G096100.2|PACid:26991314	0.0272046	-5.20001	1.80386e-26	4.8474e-24	Down
Potri.007G121500.1|PACid:27016244	0.073216	-3.7717	2.44297e-26	6.5333e-24	Down
Potri.002G088500.1|PACid:27023687	0.0677871	-3.88285	2.53936e-26	6.75858e-24	Down
Potri.011G002200.1|PACid:27001920	0.0106087	-6.55861	2.91392e-26	7.71856e-24	Down
Potri.010G125100.2|PACid:26978919	0.0894953	-3.48204	3.02288e-26	7.72505e-24	Down
Potri.001G253300.10|PACid:27048141	0.0736848	-3.76249	3.06913e-26	7.72505e-24	Down
Potri.001G253300.11|PACid:27048142	0.0736848	-3.76249	3.06913e-26	7.72505e-24	Down
Potri.001G253300.12|PACid:27048143	0.0736848	-3.76249	3.06913e-26	7.72505e-24	Down
Potri.001G253300.13|PACid:27048149	0.0736848	-3.76249	3.06913e-26	7.72505e-24	Down
Potri.001G253300.1|PACid:27048148	0.0736848	-3.76249	3.06913e-26	7.72505e-24	Down
Potri.001G253300.5|PACid:27048150	0.0736848	-3.76249	3.06913e-26	7.72505e-24	Down
Potri.001G253300.6|PACid:27048147	0.0736848	-3.76249	3.06913e-26	7.72505e-24	Down
Potri.001G253300.7|PACid:27048146	0.0736848	-3.76249	3.06913e-26	7.72505e-24	Down
Potri.001G253300.8|PACid:27048145	0.0736848	-3.76249	3.06913e-26	7.72505e-24	Down
Potri.001G253300.9|PACid:27048144	0.0736848	-3.76249	3.06913e-26	7.72505e-24	Down
Potri.002G146300.1|PACid:27021466	0.120633	-3.0513	3.15339e-26	7.90138e-24	Down
Potri.019G054300.1|PACid:27025121	0.0346357	-4.85159	3.27823e-26	8.17736e-24	Down
Potri.003G107600.1|PACid:26999399	9.68247	3.27537	3.34758e-26	8.31305e-24	Ups
Potri.010G125100.1|PACid:26978918	0.108034	-3.21044	4.07623e-26	1.00775e-23	Down
Potri.007G080600.1|PACid:27015162	0.128778	-2.95704	4.63996e-26	1.14205e-23	Down
Potri.001G471900.1|PACid:27047250	0.0743008	-3.75048	5.27336e-26	1.29223e-23	Down
Potri.004G100000.2|PACid:26989254	0.019857	-5.65421	5.51212e-26	1.34481e-23	Down
Potri.006G180100.1|PACid:27004692	0.0985272	-3.34333	6.66028e-26	1.61784e-23	Down
Potri.006G205500.1|PACid:27005516	0.00750632	-7.05768	7.82418e-26	1.89229e-23	Down
Potri.008G173800.1|PACid:27039633	0.0496146	-4.33309	8.3337e-26	2.0068e-23	Down
Potri.001G314400.1|PACid:27042702	0	#NAME?	8.68932e-26	2.08341e-23	Down
Potri.010G200500.8|PACid:26978321	0.0165322	-5.91858	9.01048e-26	2.15115e-23	Down
Potri.002G168600.1|PACid:27022566	0.0719003	-3.79786	1.25265e-25	2.97778e-23	Down
Potri.013G109000.1|PACid:26993571	0.0940334	-3.41068	1.45624e-25	3.44701e-23	Down
Potri.003G089600.1|PACid:26998240	0.115241	-3.11727	1.5353e-25	3.61876e-23	Down
Potri.016G016700.1|PACid:27011886	0.0134395	-6.21738	1.62012e-25	3.80256e-23	Down
Potri.002G127100.2|PACid:27020722	0.00669174	-7.2234	2.08704e-25	4.87789e-23	Down
Potri.008G101100.1|PACid:27037340	0.0993483	-3.33136	2.33343e-25	5.43094e-23	Down
Potri.004G044700.1|PACid:26991547	12.8388	3.68244	2.35878e-25	5.46706e-23	Ups
Potri.016G067300.1|PACid:27013363	0.0107656	-6.53743	2.67044e-25	6.16373e-23	Down
Potri.010G042000.1|PACid:26981523	0.0376848	-4.72987	2.79313e-25	6.42027e-23	Down
Potri.014G143400.1|PACid:27033887	0.105895	-3.2393	3.20152e-25	7.32872e-23	Down
Potri.001G244800.1|PACid:27048635	0.12611	-2.98725	4.41507e-25	1.00653e-22	Down
Potri.007G100100.1|PACid:27014756	Inf	Inf	4.99935e-25	1.13508e-22	Ups
Potri.005G225600.1|PACid:27030058	43.6385	5.44753	5.12963e-25	1.15992e-22	Ups
Potri.008G151600.1|PACid:27036573	0.140964	-2.8266	5.54101e-25	1.24787e-22	Down
Potri.018G088500.1|PACid:27010745	0.000309946	-11.6557	5.57448e-25	1.25035e-22	Down
Potri.009G045200.1|PACid:26986172	0.051023	-4.29271	7.45007e-25	1.66433e-22	Down
Potri.017G015700.1|PACid:26983512	20.8698	4.38334	8.82203e-25	1.96294e-22	Ups
Potri.001G318500.1|PACid:27046591	0.0256016	-5.28762	9.97312e-25	2.21022e-22	Down
Potri.015G077600.1|PACid:27018832	7.1987	2.84774	1.17146e-24	2.58587e-22	Ups
Potri.009G160800.1|PACid:26987196	0.0928318	-3.42924	1.41358e-24	3.10798e-22	Down
Potri.002G134300.1|PACid:27023398	0.122928	-3.02412	1.62351e-24	3.55548e-22	Down
Potri.014G140500.2|PACid:27034181	0.094987	-3.39613	1.70205e-24	3.71288e-22	Down
Potri.014G036500.1|PACid:27032418	16.3591	4.03202	1.76457e-24	3.83422e-22	Ups
Potri.011G076700.1|PACid:27002240	0.0714873	-3.80617	2.31569e-24	5.01217e-22	Down
Potri.001G394400.4|PACid:27041866	0.0605081	-4.04673	2.47332e-24	5.33259e-22	Down
Potri.006G254200.1|PACid:27008339	0.12903	-2.95423	2.49047e-24	5.34883e-22	Down
Potri.003G138400.9|PACid:26997534	0.0567054	-4.14037	2.55936e-24	5.47565e-22	Down
Potri.005G079600.1|PACid:27031745	0.0455053	-4.45782	2.62042e-24	5.58481e-22	Down
Potri.019G054800.1|PACid:27025704	0.127439	-2.97212	2.65351e-24	5.63374e-22	Down
Potri.001G438700.1|PACid:27042253	0.022608	-5.46703	2.85056e-24	6.0291e-22	Down
Potri.010G067900.2|PACid:26982316	9.4033	3.23317	3.20342e-24	6.74975e-22	Ups
Potri.002G180400.1|PACid:27022195	0.076497	-3.70845	4.84879e-24	1.01781e-21	Down
Potri.018G083900.1|PACid:27009679	0.127293	-2.97377	4.96291e-24	1.03785e-21	Down
Potri.018G078600.1|PACid:27010712	0.0831972	-3.58732	5.04836e-24	1.05176e-21	Down
Potri.005G084400.1|PACid:27030403	0.0746797	-3.74314	5.11125e-24	1.06089e-21	Down
Potri.003G093200.1|PACid:26998444	0.00756994	-7.0455	5.88856e-24	1.21768e-21	Down
Potri.008G024400.1|PACid:27037008	84.3281	6.39794	6.35045e-24	1.30833e-21	Ups
Potri.005G079700.1|PACid:27030721	0.0451923	-4.46778	6.62681e-24	1.36023e-21	Down
Potri.001G126100.1|PACid:27046730	8.61162	3.10628	7.70012e-24	1.57473e-21	Ups
Potri.010G255500.1|PACid:26979824	0.074395	-3.74865	9.74503e-24	1.98563e-21	Down
Potri.005G038700.1|PACid:27029692	0.0591004	-4.08069	1.01995e-23	2.07066e-21	Down
Potri.010G045100.1|PACid:26978869	0.0721606	-3.79265	1.28588e-23	2.60102e-21	Down
Potri.014G037600.1|PACid:27032340	0.0399859	-4.64437	1.50835e-23	3.03999e-21	Down
Potri.009G029100.1|PACid:26986585	0.104861	-3.25345	1.67933e-23	3.37237e-21	Down
Potri.008G058500.8|PACid:27038756	0.0328416	-4.92833	1.94972e-23	3.88728e-21	Down
Potri.008G058500.9|PACid:27038757	0.0328416	-4.92833	1.94972e-23	3.88728e-21	Down
Potri.002G127100.1|PACid:27020721	0.00571591	-7.4508	2.09825e-23	4.16846e-21	Down
Potri.018G089300.1|PACid:27010726	0	#NAME?	2.20686e-23	4.36863e-21	Down
Potri.001G348900.8|PACid:27042623	0.000433264	-11.1725	2.45614e-23	4.84487e-21	Down
Potri.018G046500.1|PACid:27011458	0.00952293	-6.71438	2.49085e-23	4.89598e-21	Down
Potri.015G079000.1|PACid:27017880	0.119363	-3.06657	2.66731e-23	5.22436e-21	Down
Potri.008G151700.1|PACid:27039198	87.7287	6.45498	3.65872e-23	7.13924e-21	Ups
Potri.006G265400.1|PACid:27007255	0.129773	-2.94594	3.67063e-23	7.13924e-21	Down
Potri.002G220400.2|PACid:27022446	0.0822684	-3.60352	3.78272e-23	7.33162e-21	Down
Potri.012G035200.1|PACid:27051178	0.0152717	-6.03299	4.50474e-23	8.70072e-21	Down
Potri.016G017200.1|PACid:27013443	0.0803457	-3.63763	4.63696e-23	8.92511e-21	Down
Potri.008G010400.1|PACid:27038916	0.0874696	-3.51507	4.98636e-23	9.56453e-21	Down
Potri.008G167700.1|PACid:27036842	445.272	8.79854	5.21033e-23	9.95979e-21	Ups
Potri.014G172400.1|PACid:27032887	0.111616	-3.16339	6.33097e-23	1.20605e-20	Down
Potri.004G199400.3|PACid:26992128	0.111723	-3.162	9.27671e-23	1.76118e-20	Down
Potri.001G380500.1|PACid:27042849	0.0869467	-3.52373	9.59375e-23	1.81518e-20	Down
Potri.009G108900.1|PACid:26988116	29.4219	4.87882	1.25813e-22	2.37237e-20	Ups
Potri.001G237800.1|PACid:27045647	0.101281	-3.30357	1.29082e-22	2.42578e-20	Down
Potri.001G262400.6|PACid:27040721	0.0967492	-3.36961	1.48528e-22	2.78183e-20	Down
Potri.004G140000.1|PACid:26990651	0.0262432	-5.25191	1.72209e-22	3.21452e-20	Down
Potri.001G468100.1|PACid:27046780	0.0158223	-5.9819	1.97013e-22	3.66524e-20	Down
Potri.008G121700.1|PACid:27039860	0.07463	-3.7441	2.16889e-22	4.02156e-20	Down
Potri.012G022600.2|PACid:27050367	0.0563369	-4.14978	2.60377e-22	4.81188e-20	Down
Potri.008G060600.1|PACid:27038781	0.0924482	-3.43521	2.63557e-22	4.8545e-20	Down
Potri.007G057200.1|PACid:27014916	0.0507849	-4.29946	2.82463e-22	5.18558e-20	Down
Potri.013G127800.1|PACid:26995637	0.141518	-2.82094	3.08137e-22	5.6383e-20	Down
Potri.T041300.3|PACid:27051356	0.0756219	-3.72505	3.10328e-22	5.65977e-20	Down
Potri.005G255500.1|PACid:27028566	0.137726	-2.86012	3.34788e-22	6.08592e-20	Down
Potri.016G143100.1|PACid:27012251	0.0922301	-3.43862	3.47116e-22	6.28947e-20	Down
Potri.014G025300.1|PACid:27033403	17.4843	4.12799	3.55139e-22	6.41394e-20	Ups
Potri.018G027600.2|PACid:27010512	0.0538457	-4.21502	4.60684e-22	8.29321e-20	Down
Potri.007G038300.1|PACid:27016837	24.7661	4.63029	4.89102e-22	8.75127e-20	Ups
Potri.008G136600.1|PACid:27038026	13.217	3.72432	4.89276e-22	8.75127e-20	Ups
Potri.001G134000.1|PACid:27040435	0.0779464	-3.68137	5.10001e-22	9.09273e-20	Down
Potri.003G063800.2|PACid:26999322	0.074006	-3.75621	5.55332e-22	9.8693e-20	Down
Potri.019G130100.1|PACid:27025366	0.00678001	-7.2045	5.93434e-22	1.05129e-19	Down
Potri.001G079000.7|PACid:27043421	0.136545	-2.87255	6.74276e-22	1.19071e-19	Down
Potri.015G062200.7|PACid:27017307	0.127984	-2.96596	7.04157e-22	1.23954e-19	Down
Potri.003G142400.1|PACid:26997731	14.4121	3.84921	7.3472e-22	1.28926e-19	Ups
Potri.006G195100.1|PACid:27004980	0.0318217	-4.97385	7.7045e-22	1.34771e-19	Down
Potri.016G022100.1|PACid:27011990	0.008941	-6.80535	7.74026e-22	1.34972e-19	Down
Potri.016G060600.1|PACid:27012820	0.0372929	-4.74495	7.9015e-22	1.37353e-19	Down
Potri.008G187400.2|PACid:27039816	0.0501736	-4.31693	7.98445e-22	1.38362e-19	Down
Potri.006G221100.2|PACid:27006474	0.0976867	-3.35569	8.97618e-22	1.55065e-19	Down
Potri.011G046600.1|PACid:27003236	922.942	9.8501	9.07022e-22	1.55611e-19	Ups
Potri.003G140800.2|PACid:26999219	0.0948262	-3.39857	9.07964e-22	1.55611e-19	Down
Potri.001G379000.1|PACid:27044947	0.138957	-2.84729	9.0917e-22	1.55611e-19	Down
Potri.018G129600.1|PACid:27010695	0.022404	-5.4801	9.69476e-22	1.65424e-19	Down
Potri.003G077300.1|PACid:26998755	0.0358575	-4.80158	1.06147e-21	1.80566e-19	Down
Potri.010G042100.4|PACid:26980472	0.0261516	-5.25696	1.12429e-21	1.9067e-19	Down
Potri.008G200100.10|PACid:27036667	0.043449	-4.52453	1.15489e-21	1.91196e-19	Down
Potri.008G200100.11|PACid:27036666	0.043449	-4.52453	1.15489e-21	1.91196e-19	Down
Potri.008G200100.12|PACid:27036665	0.043449	-4.52453	1.15489e-21	1.91196e-19	Down
Potri.008G200100.1|PACid:27036669	0.043449	-4.52453	1.15489e-21	1.91196e-19	Down
Potri.008G200100.2|PACid:27036664	0.043449	-4.52453	1.15489e-21	1.91196e-19	Down
Potri.008G200100.3|PACid:27036668	0.043449	-4.52453	1.15489e-21	1.91196e-19	Down
Potri.008G200100.4|PACid:27036670	0.043449	-4.52453	1.15489e-21	1.91196e-19	Down
Potri.008G200100.5|PACid:27036671	0.043449	-4.52453	1.15489e-21	1.91196e-19	Down
Potri.003G140400.1|PACid:26996917	0.112367	-3.15371	1.22516e-21	2.02228e-19	Down
Potri.002G214800.2|PACid:27024223	0.0900458	-3.4732	1.24305e-21	2.0397e-19	Down
Potri.002G214800.3|PACid:27024224	0.0900458	-3.4732	1.24305e-21	2.0397e-19	Down
Potri.010G052000.1|PACid:26979070	0.110495	-3.17795	1.25657e-21	2.05582e-19	Down
Potri.013G120100.1|PACid:26995997	50.4512	5.65682	1.27832e-21	2.08527e-19	Ups
Potri.001G396600.2|PACid:27042122	0.134171	-2.89785	1.35975e-21	2.21163e-19	Down
Potri.010G127300.1|PACid:26980353	0.117628	-3.0877	1.68737e-21	2.73648e-19	Down
Potri.008G084500.1|PACid:27040060	0.0941072	-3.40955	1.7027e-21	2.75333e-19	Down
Potri.008G195100.2|PACid:27039040	0.0241795	-5.37007	1.87851e-21	3.02382e-19	Down
Potri.001G348900.1|PACid:27042618	0.000920969	-10.0846	1.88085e-21	3.02382e-19	Down
Potri.001G394400.1|PACid:27041864	0.059761	-4.06465	2.24739e-21	3.59234e-19	Down
Potri.001G394400.5|PACid:27041865	0.059761	-4.06465	2.24739e-21	3.59234e-19	Down
Potri.T000300.1|PACid:26988904	0.0345962	-4.85324	2.27693e-21	3.62913e-19	Down
Potri.008G066500.1|PACid:27037539	0.130097	-2.94234	2.46658e-21	3.92017e-19	Down
Potri.001G141300.1|PACid:27041895	0.139212	-2.84465	2.57876e-21	4.08678e-19	Down
Potri.010G089400.1|PACid:26979133	0.107777	-3.21388	2.70753e-21	4.27866e-19	Down
Potri.010G099100.1|PACid:26981242	0.107517	-3.21737	2.76038e-21	4.34641e-19	Down
Potri.002G047100.1|PACid:27021746	0.13974	-2.83918	2.76602e-21	4.34641e-19	Down
Potri.019G067500.1|PACid:27025210	7.54065	2.91469	2.77536e-21	4.34879e-19	Ups
Potri.019G115900.1|PACid:27026492	0.0322418	-4.95493	2.84708e-21	4.44864e-19	Down
Potri.001G262200.5|PACid:27047104	0.13168	-2.92489	2.9604e-21	4.61275e-19	Down
Potri.005G078300.1|PACid:27027645	50.4639	5.65718	3.07293e-21	4.77471e-19	Ups
Potri.003G141800.1|PACid:26998605	0.145128	-2.7846	3.264e-21	5.04788e-19	Down
Potri.004G014800.1|PACid:26989955	0.0921478	-3.43991	3.26689e-21	5.04788e-19	Down
Potri.010G200500.2|PACid:26978315	0.0166505	-5.90829	3.3257e-21	5.12453e-19	Down
Potri.T050800.1|PACid:27027166	Inf	Inf	3.63439e-21	5.58472e-19	Ups
Potri.005G183000.1|PACid:27030698	0.0922426	-3.43842	3.89825e-21	5.95726e-19	Down
Potri.005G183000.2|PACid:27030699	0.0922426	-3.43842	3.89825e-21	5.95726e-19	Down
Potri.006G100500.1|PACid:27003778	0.0829531	-3.59156	4.33127e-21	6.60086e-19	Down
Potri.003G058500.1|PACid:26998974	0.122448	-3.02976	4.58417e-21	6.96719e-19	Down
Potri.001G084500.1|PACid:27043637	0.101005	-3.3075	5.33827e-21	8.09118e-19	Down
Potri.T011100.1|PACid:27051418	14.903	3.89753	5.39121e-21	8.14923e-19	Ups
Potri.016G068300.1|PACid:27012729	0.112471	-3.15238	5.57886e-21	8.41002e-19	Down
Potri.019G054300.2|PACid:27025122	0.0393513	-4.66744	6.22161e-21	9.35361e-19	Down
Potri.011G081400.1|PACid:27001091	0.149032	-2.7463	6.51647e-21	9.77049e-19	Down
Potri.001G249800.3|PACid:27043144	0.0777728	-3.68459	7.84108e-21	1.1725e-18	Down
Potri.008G029300.1|PACid:27039525	0.0471995	-4.40508	8.16016e-21	1.21694e-18	Down
Potri.009G111400.1|PACid:26987722	0.0639929	-3.96594	8.32025e-21	1.23749e-18	Down
Potri.006G051100.1|PACid:27007883	0.120006	-3.05882	9.12187e-21	1.3531e-18	Down
Potri.001G388800.1|PACid:27043644	0.107625	-3.21591	9.56393e-21	1.4149e-18	Down
Potri.003G073400.2|PACid:27000044	0.0407932	-4.61553	1.11503e-20	1.64521e-18	Down
Potri.011G085700.1|PACid:27001897	0.0553859	-4.17434	1.27197e-20	1.87181e-18	Down
Potri.011G124200.1|PACid:27002863	0.0820775	-3.60687	1.32495e-20	1.94463e-18	Down
Potri.009G065900.1|PACid:26986695	0.125004	-2.99995	1.35845e-20	1.98856e-18	Down
Potri.019G054300.3|PACid:27025123	0.041346	-4.59611	1.40462e-20	2.05074e-18	Down
Potri.011G142300.1|PACid:27001979	0.175891	-2.50725	1.44326e-20	2.10165e-18	Down
Potri.005G000500.1|PACid:27028609	0.157915	-2.66278	1.45538e-20	2.11377e-18	Down
Potri.009G028800.1|PACid:26985932	11.1936	3.4846	1.473e-20	2.13377e-18	Ups
Potri.015G052200.1|PACid:27017720	0.111163	-3.16925	1.49746e-20	2.15798e-18	Down
Potri.015G052200.2|PACid:27017719	0.111163	-3.16925	1.49746e-20	2.15798e-18	Down
Potri.003G154600.1|PACid:26998413	0.123132	-3.02172	1.68426e-20	2.42089e-18	Down
Potri.001G164700.1|PACid:27048642	0.0464319	-4.42874	1.83145e-20	2.62567e-18	Down
Potri.003G027200.1|PACid:26999398	0.0464821	-4.42718	1.84475e-20	2.63794e-18	Down
Potri.017G041500.1|PACid:26984145	0.0142994	-6.1279	1.90606e-20	2.71863e-18	Down
Potri.006G053000.1|PACid:27006479	0.141076	-2.82545	1.91503e-20	2.72444e-18	Down
Potri.003G144500.1|PACid:26999963	Inf	Inf	2.01595e-20	2.8607e-18	Ups
Potri.001G201500.2|PACid:27047763	0.115237	-3.11733	2.03404e-20	2.87902e-18	Down
Potri.018G148000.1|PACid:27009781	0	#NAME?	2.3077e-20	3.25808e-18	Down
Potri.012G087100.1|PACid:27050669	Inf	Inf	2.31714e-20	3.26312e-18	Ups
Potri.014G122200.1|PACid:27033367	15.9575	3.99616	2.33777e-20	3.28386e-18	Ups
Potri.007G118800.1|PACid:27015042	0.0359322	-4.79858	2.35472e-20	3.29934e-18	Down
Potri.002G206400.1|PACid:27021726	18.998	4.24778	2.53017e-20	3.53626e-18	Ups
Potri.003G197400.1|PACid:26998042	39.8723	5.31731	2.5501e-20	3.55519e-18	Ups
Potri.006G067800.1|PACid:27006654	0.0036879	-8.08298	2.6707e-20	3.71401e-18	Down
Potri.005G083200.8|PACid:27030933	0.171395	-2.5446	2.91212e-20	4.03964e-18	Down
Potri.019G015100.2|PACid:27025032	8.22032	3.03919	3.23341e-20	4.47417e-18	Ups
Potri.007G003000.1|PACid:27016531	10.6448	3.41207	3.58181e-20	4.94396e-18	Ups
Potri.006G150300.1|PACid:27007555	0.0866958	-3.52789	3.94433e-20	5.43088e-18	Down
Potri.009G079600.2|PACid:26986035	0.00381511	-8.03406	4.40885e-20	6.05547e-18	Down
Potri.012G043900.1|PACid:27050317	6.54644	2.71071	5.10681e-20	6.99683e-18	Ups
Potri.011G064700.1|PACid:27003201	0.122165	-3.03309	5.52442e-20	7.5504e-18	Down
Potri.016G096600.1|PACid:27012735	0.10109	-3.30628	6.12186e-20	8.34643e-18	Down
Potri.006G117200.1|PACid:27004305	8.02103	3.00379	6.16203e-20	8.38066e-18	Ups
Potri.006G255600.1|PACid:27004617	0.0763132	-3.71192	6.29254e-20	8.53729e-18	Down
Potri.010G110400.2|PACid:26979313	0.0533393	-4.22866	6.44402e-20	8.70036e-18	Down
Potri.010G110400.3|PACid:26979314	0.0533393	-4.22866	6.44402e-20	8.70036e-18	Down
Potri.016G106900.1|PACid:27013271	0.0887864	-3.49352	6.77105e-20	9.09774e-18	Down
Potri.016G108900.1|PACid:27013809	0.0887864	-3.49352	6.77105e-20	9.09774e-18	Down
Potri.018G074600.1|PACid:27010546	0.0876727	-3.51173	7.20913e-20	9.66302e-18	Down
Potri.006G033400.2|PACid:27003713	0.0160709	-5.95941	7.96013e-20	1.06395e-17	Down
Potri.010G027800.5|PACid:26982424	0.137992	-2.85734	7.98565e-20	1.06395e-17	Down
Potri.001G152200.1|PACid:27040198	0.108246	-3.20762	8.04317e-20	1.06395e-17	Down
Potri.001G152200.2|PACid:27040199	0.108246	-3.20762	8.04317e-20	1.06395e-17	Down
Potri.001G152200.3|PACid:27040200	0.108246	-3.20762	8.04317e-20	1.06395e-17	Down
Potri.001G278200.1|PACid:27043824	0.0840095	-3.5733	8.05243e-20	1.06395e-17	Down
Potri.009G146000.1|PACid:26986181	0.145035	-2.78553	8.65414e-20	1.14075e-17	Down
Potri.015G085800.1|PACid:27018609	0.0256873	-5.2828	9.26482e-20	1.21836e-17	Down
Potri.015G086500.1|PACid:27019382	0.139164	-2.84514	9.47977e-20	1.24368e-17	Down
Potri.006G220400.1|PACid:27007737	0.122963	-3.0237	9.7492e-20	1.27602e-17	Down
Potri.001G279100.3|PACid:27046526	0.108163	-3.20873	9.84e-20	1.28488e-17	Down
Potri.010G087300.1|PACid:26981100	0.013376	-6.22421	1.00325e-19	1.30695e-17	Down
Potri.004G150300.1|PACid:26989122	0.0447066	-4.48337	1.0119e-19	1.31514e-17	Down
Potri.007G074000.1|PACid:27015221	0.0934888	-3.41906	1.07004e-19	1.38746e-17	Down
Potri.013G102100.1|PACid:26994600	0.154574	-2.69363	1.10909e-19	1.43475e-17	Down
Potri.013G006100.1|PACid:26995400	0.0368502	-4.76218	1.1729e-19	1.51377e-17	Down
Potri.019G009800.1|PACid:27024873	69.8536	6.12626	1.33728e-19	1.72193e-17	Ups
Potri.009G133600.2|PACid:26987448	10.9088	3.44742	1.34141e-19	1.72326e-17	Ups
Potri.003G217000.2|PACid:26999863	0.0284173	-5.13709	1.34845e-19	1.72831e-17	Down
Potri.005G017300.1|PACid:27027926	17.2598	4.10935	1.41953e-19	1.81523e-17	Ups
Potri.004G183100.1|PACid:26991151	0.154285	-2.69633	1.46625e-19	1.87068e-17	Down
Potri.018G129800.1|PACid:27009557	0.0102314	-6.61085	1.58873e-19	2.02231e-17	Down
Potri.019G048900.2|PACid:27026996	0.148461	-2.75184	1.64045e-19	2.08337e-17	Down
Potri.009G059800.1|PACid:26988048	0.124427	-3.00663	1.77526e-19	2.24944e-17	Down
Potri.008G151900.1|PACid:27037251	0.0511171	-4.29005	1.81913e-19	2.29979e-17	Down
Potri.009G140500.1|PACid:26987458	0.15209	-2.71701	1.95377e-19	2.46008e-17	Down
Potri.002G236500.1|PACid:27024481	0.00200169	-8.96457	1.95476e-19	2.46008e-17	Down
Potri.003G171500.2|PACid:26998534	0.18128	-2.46371	2.01342e-19	2.52818e-17	Down
Potri.011G010300.1|PACid:27000515	0.0538111	-4.21595	2.11495e-19	2.64969e-17	Down
Potri.001G348900.7|PACid:27042626	0.006966	-7.16545	2.12662e-19	2.65832e-17	Down
Potri.007G056300.1|PACid:27017085	0.0697056	-3.84258	2.25891e-19	2.81736e-17	Down
Potri.005G054600.1|PACid:27030065	0.0993463	-3.33139	2.42482e-19	3.01751e-17	Down
Potri.010G153600.1|PACid:26982823	8.50638	3.08855	2.86298e-19	3.55482e-17	Ups
Potri.016G021500.1|PACid:27012825	0.0303599	-5.04169	2.88042e-19	3.56852e-17	Down
Potri.003G131300.1|PACid:26997348	0.0389094	-4.68374	3.02054e-19	3.71727e-17	Down
Potri.003G131300.2|PACid:26997349	0.0389094	-4.68374	3.02054e-19	3.71727e-17	Down
Potri.003G131300.3|PACid:26997350	0.0389094	-4.68374	3.02054e-19	3.71727e-17	Down
Potri.004G138400.3|PACid:26991795	0.116961	-3.0959	3.12835e-19	3.84144e-17	Down
Potri.015G074100.1|PACid:27017857	0.172888	-2.53209	3.15381e-19	3.86418e-17	Down
Potri.002G124100.1|PACid:27024395	62.6759	5.96984	3.17747e-19	3.88461e-17	Ups
Potri.009G037000.7|PACid:26987436	0.114972	-3.12064	3.50034e-19	4.26996e-17	Down
Potri.008G121100.1|PACid:27036576	0.148665	-2.74986	3.51929e-19	4.28367e-17	Down
Potri.007G128200.1|PACid:27014814	0.156213	-2.67841	3.67832e-19	4.46747e-17	Down
Potri.015G010600.2|PACid:27017208	0.167064	-2.58153	4.18673e-19	5.07388e-17	Down
Potri.015G054100.1|PACid:27018591	0.15922	-2.65091	4.23789e-19	5.12472e-17	Down
Potri.006G127200.2|PACid:27006117	0.13828	-2.85433	4.4829e-19	5.38586e-17	Down
Potri.006G127200.3|PACid:27006118	0.13828	-2.85433	4.4829e-19	5.38586e-17	Down
Potri.006G127200.4|PACid:27006119	0.13828	-2.85433	4.4829e-19	5.38586e-17	Down
Potri.005G176100.1|PACid:27030516	44.5269	5.4766	4.67496e-19	5.59246e-17	Ups
Potri.005G176100.2|PACid:27030515	44.5269	5.4766	4.67496e-19	5.59246e-17	Ups
Potri.001G044000.1|PACid:27046280	0.134292	-2.89655	4.69047e-19	5.59897e-17	Down
Potri.008G096100.1|PACid:27039964	0.0673393	-3.89241	4.80051e-19	5.71806e-17	Down
Potri.003G083200.1|PACid:26999019	0.00636796	-7.29495	5.11022e-19	6.07396e-17	Down
Potri.018G102500.1|PACid:27010727	0.162272	-2.62352	5.29909e-19	6.28502e-17	Down
Potri.001G098800.1|PACid:27046711	11.5722	3.5326	5.99602e-19	7.09648e-17	Ups
Potri.004G050600.1|PACid:26989571	0.136172	-2.8765	6.01499e-19	7.10382e-17	Down
Potri.001G450800.1|PACid:27048005	0.108014	-3.2107	6.16392e-19	7.26429e-17	Down
Potri.019G029000.1|PACid:27024884	0.0146269	-6.09523	6.7724e-19	7.96451e-17	Down
Potri.007G053400.1|PACid:27015185	0.0927853	-3.42996	7.15373e-19	8.39522e-17	Down
Potri.018G063500.1|PACid:27009092	9.37429	3.22871	7.25728e-19	8.48095e-17	Ups
Potri.018G063500.2|PACid:27009091	9.37429	3.22871	7.25728e-19	8.48095e-17	Ups
Potri.006G004300.5|PACid:27003478	0.0228611	-5.45096	7.90601e-19	9.20397e-17	Down
Potri.006G106800.1|PACid:27004007	13.051	3.70609	7.90907e-19	9.20397e-17	Ups
Potri.019G015100.1|PACid:27025031	14.4951	3.85749	8.08933e-19	9.39409e-17	Ups
Potri.008G045800.1|PACid:27038898	0.0891471	-3.48767	8.49961e-19	9.82951e-17	Down
Potri.008G045800.2|PACid:27038899	0.0891471	-3.48767	8.49961e-19	9.82951e-17	Down
Potri.009G141300.1|PACid:26988355	0.158892	-2.65388	8.84584e-19	1.02087e-16	Down
Potri.011G097800.1|PACid:27002802	0.0557902	-4.16385	9.21618e-19	1.06141e-16	Down
Potri.006G229300.9|PACid:27003795	0	#NAME?	9.27055e-19	1.06546e-16	Down
Potri.013G100500.1|PACid:26995403	0.0173345	-5.85021	9.41564e-19	1.07768e-16	Down
Potri.013G100500.2|PACid:26995404	0.0173345	-5.85021	9.41564e-19	1.07768e-16	Down
Potri.008G118600.1|PACid:27039220	0.0617186	-4.01815	1.09738e-18	1.25345e-16	Down
Potri.001G044300.1|PACid:27046939	0.062331	-4.00391	1.1131e-18	1.26707e-16	Down
Potri.005G218800.1|PACid:27028519	0.119091	-3.06987	1.11386e-18	1.26707e-16	Down
Potri.001G410300.1|PACid:27043002	18.5665	4.21463	1.19079e-18	1.35181e-16	Ups
Potri.015G086900.1|PACid:27017555	0.00779898	-7.0025	1.32328e-18	1.49916e-16	Down
Potri.012G077300.1|PACid:27050758	0.152997	-2.70842	1.49208e-18	1.68696e-16	Down
Potri.006G038400.1|PACid:27007932	0.183701	-2.44457	1.60416e-18	1.80999e-16	Down
Potri.010G213600.1|PACid:26982236	0.0718041	-3.79979	1.60958e-18	1.81244e-16	Down
Potri.006G038400.4|PACid:27007933	0.183872	-2.44323	1.67082e-18	1.87759e-16	Down
Potri.013G102200.1|PACid:26995044	8.8945	3.15291	1.70156e-18	1.90828e-16	Ups
Potri.006G096700.1|PACid:27008054	0.0818118	-3.61155	1.82952e-18	2.04767e-16	Down
Potri.006G165800.1|PACid:27003727	0.13794	-2.85789	1.85184e-18	2.06849e-16	Down
Potri.014G141500.2|PACid:27034160	0.0279807	-5.15942	2.02515e-18	2.25753e-16	Down
Potri.002G253800.2|PACid:27021823	0.101557	-3.29964	2.22198e-18	2.472e-16	Down
Potri.008G167400.1|PACid:27037171	0.117586	-3.08821	2.27759e-18	2.52377e-16	Down
Potri.008G167400.2|PACid:27037170	0.117586	-3.08821	2.27759e-18	2.52377e-16	Down
Potri.014G070700.1|PACid:27033411	0.0758852	-3.72004	2.33584e-18	2.58317e-16	Down
Potri.003G065300.1|PACid:26999003	0.00269122	-8.53752	2.76957e-18	3.05674e-16	Down
Potri.015G002200.1|PACid:27018643	0.156475	-2.67599	2.86492e-18	3.14949e-16	Down
Potri.015G002200.5|PACid:27018644	0.156475	-2.67599	2.86492e-18	3.14949e-16	Down
Potri.005G049500.1|PACid:27029045	0.166577	-2.58574	2.98524e-18	3.27528e-16	Down
Potri.002G055500.1|PACid:27020292	0.141172	-2.82447	3.10014e-18	3.39465e-16	Down
Potri.012G042100.1|PACid:27049959	13.2069	3.72322	3.26429e-18	3.56737e-16	Ups
Potri.012G134500.1|PACid:27050279	0.101822	-3.29588	3.48302e-18	3.79895e-16	Down
Potri.019G079000.1|PACid:27026408	0.101201	-3.3047	3.81895e-18	4.1572e-16	Down
Potri.005G186800.1|PACid:27030042	0.02675	-5.22432	3.83853e-18	4.17035e-16	Down
Potri.005G206200.1|PACid:27027924	0.0786955	-3.66758	3.96435e-18	4.29865e-16	Down
Potri.001G388400.1|PACid:27042442	0.0977485	-3.35478	4.31177e-18	4.66628e-16	Down
Potri.001G032500.1|PACid:27044302	10.5914	3.40482	5.10326e-18	5.51211e-16	Ups
Potri.T054100.1|PACid:27014223	0	#NAME?	5.17893e-18	5.58301e-16	Down
Potri.001G012700.1|PACid:27047696	27.1776	4.76434	6.00917e-18	6.46549e-16	Ups
Potri.010G180400.1|PACid:26982891	0.070673	-3.8227	6.5904e-18	7.07717e-16	Down
Potri.010G180400.6|PACid:26982890	0.0709173	-3.81772	7.0121e-18	7.51551e-16	Down
Potri.007G032700.1|PACid:27014563	0.104337	-3.26068	7.04967e-18	7.52677e-16	Down
Potri.007G032700.2|PACid:27014564	0.104337	-3.26068	7.04967e-18	7.52677e-16	Down
Potri.005G010300.1|PACid:27030720	0.0514295	-4.28126	7.31189e-18	7.79178e-16	Down
Potri.010G180400.4|PACid:26982889	0.0712839	-3.81028	7.69575e-18	8.18515e-16	Down
Potri.011G064800.1|PACid:27002081	0.0881897	-3.50325	7.90338e-18	8.37397e-16	Down
Potri.011G064800.2|PACid:27002082	0.0881897	-3.50325	7.90338e-18	8.37397e-16	Down
Potri.006G135100.1|PACid:27007622	0.183879	-2.44317	7.96766e-18	8.42603e-16	Down
Potri.005G239300.1|PACid:27027846	0.0925751	-3.43323	8.29749e-18	8.75818e-16	Down
Potri.002G092500.1|PACid:27024700	0.0819931	-3.60835	8.62725e-18	9.08901e-16	Down
Potri.001G117000.1|PACid:27045112	0.0186869	-5.74183	8.69506e-18	9.14312e-16	Down
Potri.018G113400.1|PACid:27010222	0.120861	-3.04858	9.1768e-18	9.63149e-16	Down
Potri.011G083100.1|PACid:27002607	0.0525451	-4.2503	1.0997e-17	1.14554e-15	Down
Potri.011G083100.2|PACid:27002605	0.0525451	-4.2503	1.0997e-17	1.14554e-15	Down
Potri.011G083100.3|PACid:27002606	0.0525451	-4.2503	1.0997e-17	1.14554e-15	Down
Potri.011G083100.4|PACid:27002604	0.0525451	-4.2503	1.0997e-17	1.14554e-15	Down
Potri.014G175600.1|PACid:27032499	0.151784	-2.71991	1.11223e-17	1.15427e-15	Down
Potri.014G175600.2|PACid:27032500	0.151784	-2.71991	1.11223e-17	1.15427e-15	Down
Potri.014G093900.2|PACid:27032980	0.0688192	-3.86104	1.18981e-17	1.23019e-15	Down
Potri.014G093900.3|PACid:27032981	0.0688192	-3.86104	1.18981e-17	1.23019e-15	Down
Potri.001G329500.1|PACid:27046455	0.11626	-3.10457	1.20147e-17	1.23994e-15	Down
Potri.018G087100.1|PACid:27010817	11.1115	3.47399	1.23319e-17	1.27033e-15	Ups
Potri.008G031700.7|PACid:27039315	0.00687526	-7.18437	1.30186e-17	1.33858e-15	Down
Potri.001G420800.1|PACid:27040919	0.0838924	-3.57532	1.49901e-17	1.53845e-15	Down
Potri.005G245700.1|PACid:27027975	0.112453	-3.15261	1.53506e-17	1.56888e-15	Down
Potri.001G348900.12|PACid:27042619	0.000880222	-10.1498	1.53613e-17	1.56888e-15	Down
Potri.013G008600.2|PACid:26995223	76.1493	6.25076	1.53712e-17	1.56888e-15	Ups
Potri.001G172400.3|PACid:27048381	0.00811747	-6.94475	1.60185e-17	1.63195e-15	Down
Potri.013G006100.3|PACid:26995401	0.0603565	-4.05035	1.62166e-17	1.64911e-15	Down
Potri.013G070500.1|PACid:26993428	0.065252	-3.93783	1.72307e-17	1.74905e-15	Down
Potri.017G115100.1|PACid:26984235	0.115591	-3.1129	1.77538e-17	1.79886e-15	Down
Potri.001G151300.1|PACid:27045893	0.113734	-3.13626	1.82995e-17	1.84742e-15	Down
Potri.001G151300.2|PACid:27045894	0.113734	-3.13626	1.82995e-17	1.84742e-15	Down
Potri.003G205900.1|PACid:26998989	0.00593481	-7.39658	1.86486e-17	1.87926e-15	Down
Potri.014G096500.2|PACid:27033482	0.175419	-2.51112	1.92537e-17	1.93672e-15	Down
Potri.004G114300.1|PACid:26991429	0.0196379	-5.67021	2.03207e-17	2.04036e-15	Down
Potri.015G143200.1|PACid:27019447	0.00636909	-7.2947	2.12952e-17	2.13435e-15	Down
Potri.017G083000.1|PACid:26984806	26.2414	4.71377	2.18661e-17	2.18763e-15	Ups
Potri.010G029100.1|PACid:26981164	0.0910833	-3.45667	2.20294e-17	2.19214e-15	Down
Potri.010G029100.3|PACid:26981166	0.0910833	-3.45667	2.20294e-17	2.19214e-15	Down
Potri.010G029100.4|PACid:26981165	0.0910833	-3.45667	2.20294e-17	2.19214e-15	Down
Potri.001G348900.9|PACid:27042620	0	#NAME?	2.25936e-17	2.24427e-15	Down
Potri.004G092500.1|PACid:26991713	0.145839	-2.77755	2.28909e-17	2.26975e-15	Down
Potri.007G072600.1|PACid:27014843	0.0275157	-5.1836	2.347e-17	2.32303e-15	Down
Potri.018G056200.2|PACid:27010768	0.115362	-3.11576	2.54694e-17	2.51198e-15	Down
Potri.018G056200.3|PACid:27010769	0.115362	-3.11576	2.54694e-17	2.51198e-15	Down
Potri.004G217000.1|PACid:26991307	0.0866144	-3.52925	2.78348e-17	2.73076e-15	Down
Potri.004G217000.2|PACid:26991306	0.0866144	-3.52925	2.78348e-17	2.73076e-15	Down
Potri.004G217000.3|PACid:26991308	0.0866144	-3.52925	2.78348e-17	2.73076e-15	Down
Potri.011G011100.1|PACid:27002160	Inf	Inf	2.93465e-17	2.874e-15	Ups
Potri.006G202000.1|PACid:27007745	0.136003	-2.87829	3.01413e-17	2.94664e-15	Down
Potri.006G190000.1|PACid:27006334	0.155181	-2.68798	3.02465e-17	2.95174e-15	Down
Potri.004G105600.1|PACid:26989457	0.0494144	-4.33892	3.13412e-17	3.05188e-15	Down
Potri.014G111400.1|PACid:27033780	0.0720558	-3.79474	3.13823e-17	3.05188e-15	Down
Potri.011G113900.1|PACid:27000718	0.148747	-2.74907	3.26615e-17	3.17073e-15	Down
Potri.004G074000.1|PACid:26991577	13.2199	3.72464	3.44747e-17	3.34092e-15	Ups
Potri.010G135100.2|PACid:26979197	0.077925	-3.68177	3.5737e-17	3.45723e-15	Down
Potri.010G254700.9|PACid:26980820	0.121217	-3.04434	3.64157e-17	3.51677e-15	Down
Potri.017G032300.1|PACid:26985162	0.0767394	-3.70389	3.7389e-17	3.6045e-15	Down
Potri.006G094800.1|PACid:27007540	0.112088	-3.1573	3.77889e-17	3.63676e-15	Down
Potri.018G089200.1|PACid:27009550	0.000501681	-10.9609	3.92838e-17	3.77409e-15	Down
Potri.018G109700.3|PACid:27009215	0.207591	-2.26819	3.9813e-17	3.81834e-15	Down
Potri.013G027100.1|PACid:26994950	0.0133011	-6.23231	4.03232e-17	3.86061e-15	Down
Potri.004G207400.1|PACid:26990897	0.130577	-2.93703	4.06738e-17	3.88749e-15	Down
Potri.016G065900.9|PACid:27013774	0.0926532	-3.43201	4.25959e-17	4.06422e-15	Down
Potri.017G118900.1|PACid:26984985	0.0949445	-3.39677	4.35774e-17	4.14365e-15	Down
Potri.017G118900.2|PACid:26984984	0.0949445	-3.39677	4.35774e-17	4.14365e-15	Down
Potri.014G068200.2|PACid:27032996	0.171876	-2.54056	4.53222e-17	4.30221e-15	Down
Potri.003G122800.1|PACid:26997396	0.0591731	-4.07891	4.57406e-17	4.33452e-15	Down
Potri.001G056700.6|PACid:27042508	0.0118331	-6.40103	4.66216e-17	4.4105e-15	Down
Potri.008G074500.1|PACid:27037490	0.111569	-3.16399	4.67819e-17	4.41815e-15	Down
Potri.001G081500.1|PACid:27041785	0.104907	-3.25282	4.71952e-17	4.43459e-15	Down
Potri.001G081500.2|PACid:27041784	0.104907	-3.25282	4.71952e-17	4.43459e-15	Down
Potri.001G081500.3|PACid:27041783	0.104907	-3.25282	4.71952e-17	4.43459e-15	Down
Potri.014G103600.1|PACid:27033630	0.157561	-2.66602	4.80526e-17	4.50755e-15	Down
Potri.017G070800.1|PACid:26983199	0.14532	-2.78269	5.02786e-17	4.70842e-15	Down
Potri.010G254700.2|PACid:26980815	0.07499	-3.73716	5.32824e-17	4.98132e-15	Down
Potri.016G027600.1|PACid:27011845	0.0775432	-3.68886	5.55758e-17	5.17721e-15	Down
Potri.016G027600.2|PACid:27011844	0.0775432	-3.68886	5.55758e-17	5.17721e-15	Down
Potri.010G179700.1|PACid:26982504	0	#NAME?	5.56569e-17	5.17721e-15	Down
Potri.010G254700.11|PACid:26980810	0.0751498	-3.73409	5.88669e-17	5.41245e-15	Down
Potri.010G254700.1|PACid:26980813	0.0751498	-3.73409	5.88669e-17	5.41245e-15	Down
Potri.010G254700.3|PACid:26980811	0.0751498	-3.73409	5.88669e-17	5.41245e-15	Down
Potri.010G254700.5|PACid:26980817	0.0751498	-3.73409	5.88669e-17	5.41245e-15	Down
Potri.010G254700.6|PACid:26980814	0.0751498	-3.73409	5.88669e-17	5.41245e-15	Down
Potri.010G254700.7|PACid:26980816	0.0751498	-3.73409	5.88669e-17	5.41245e-15	Down
Potri.010G254700.8|PACid:26980818	0.0751498	-3.73409	5.88669e-17	5.41245e-15	Down
Potri.008G067300.1|PACid:27038579	0.0590105	-4.08288	5.94572e-17	5.4577e-15	Down
Potri.003G069300.1|PACid:26998902	Inf	Inf	6.23879e-17	5.71728e-15	Ups
Potri.013G135500.1|PACid:26995116	0.198985	-2.32927	6.87711e-17	6.29188e-15	Down
Potri.017G128800.1|PACid:26984905	10.0655	3.33135	7.16073e-17	6.54061e-15	Ups
Potri.002G185200.1|PACid:27021131	0.0702871	-3.8306	7.26422e-17	6.62425e-15	Down
Potri.006G017500.1|PACid:27007083	0.149958	-2.73737	7.2839e-17	6.63133e-15	Down
Potri.002G092900.1|PACid:27022046	0.079739	-3.64857	7.63791e-17	6.94226e-15	Down
Potri.008G031700.2|PACid:27039311	0.205806	-2.28065	7.88847e-17	7.1447e-15	Down
Potri.010G200000.2|PACid:26982591	0.106845	-3.22641	7.89917e-17	7.1447e-15	Down
Potri.010G200000.5|PACid:26982592	0.106845	-3.22641	7.89917e-17	7.1447e-15	Down
Potri.T024800.1|PACid:27000398	0.0708743	-3.81859	8.00091e-17	7.22498e-15	Down
Potri.007G033700.1|PACid:27014751	0.109492	-3.19111	8.52321e-17	7.68415e-15	Down
Potri.003G136700.1|PACid:26998906	0.0230682	-5.43795	8.72401e-17	7.85246e-15	Down
Potri.013G119600.1|PACid:26993429	0.179611	-2.47706	9.17094e-17	8.2414e-15	Down
Potri.017G072800.1|PACid:26984637	0.17961	-2.47706	9.24164e-17	8.29154e-15	Down
Potri.T094000.1|PACid:27003427	0.146418	-2.77184	9.27099e-17	8.30448e-15	Down
Potri.011G042300.1|PACid:27001578	0.0822113	-3.60452	9.59245e-17	8.57861e-15	Down
Potri.006G254500.1|PACid:27007899	0.0767674	-3.70336	1.02594e-16	9.16036e-15	Down
Potri.011G002500.1|PACid:27001280	0.177407	-2.49487	1.0622e-16	9.46894e-15	Down
Potri.004G125800.1|PACid:26989549	0.0906482	-3.46358	1.1113e-16	9.89071e-15	Down
Potri.010G073200.1|PACid:26980681	0.129215	-2.95216	1.15181e-16	1.0235e-14	Down
Potri.002G016000.1|PACid:27022000	0.0553764	-4.17459	1.1947e-16	1.05991e-14	Down
Potri.002G220400.1|PACid:27022445	0.0737708	-3.76081	1.20322e-16	1.06577e-14	Down
Potri.004G218500.1|PACid:26990025	0.0923305	-3.43705	1.26506e-16	1.11876e-14	Down
Potri.006G132700.1|PACid:27008651	0.133077	-2.90966	1.28844e-16	1.13763e-14	Down
Potri.003G222200.2|PACid:26997645	0.0937373	-3.41523	1.34201e-16	1.18306e-14	Down
Potri.001G291300.1|PACid:27040835	0.0347836	-4.84545	1.35185e-16	1.18984e-14	Down
Potri.T152100.1|PACid:27000457	9.68403	3.27561	1.60383e-16	1.4094e-14	Ups
Potri.006G221900.1|PACid:27006497	0.044184	-4.50033	1.63308e-16	1.43284e-14	Down
Potri.003G108900.1|PACid:27000232	0.101673	-3.29799	1.65845e-16	1.4528e-14	Down
Potri.010G193300.1|PACid:26979694	0.122223	-3.03241	1.67837e-16	1.46794e-14	Down
Potri.006G259400.2|PACid:27006042	0.174583	-2.51802	1.68479e-16	1.47125e-14	Down
Potri.001G210000.1|PACid:27042957	0.133929	-2.90046	1.70924e-16	1.49025e-14	Down
Potri.006G113500.1|PACid:27005401	0.162681	-2.61989	1.72726e-16	1.50361e-14	Down
Potri.001G143400.1|PACid:27040311	0.202433	-2.30448	1.76283e-16	1.53218e-14	Down
Potri.005G082800.2|PACid:27030497	0.100685	-3.31207	1.87774e-16	1.6295e-14	Down
Potri.008G063800.1|PACid:27036467	0.0804682	-3.63544	1.91357e-16	1.65801e-14	Down
Potri.015G058600.1|PACid:27017132	0.0726375	-3.78314	1.97441e-16	1.70806e-14	Down
Potri.001G248600.1|PACid:27042454	0.00485986	-7.68487	2.05361e-16	1.76833e-14	Down
Potri.001G248600.2|PACid:27042453	0.00485986	-7.68487	2.05361e-16	1.76833e-14	Down
Potri.001G248600.3|PACid:27042455	0.00485986	-7.68487	2.05361e-16	1.76833e-14	Down
Potri.001G384600.1|PACid:27045579	0.103764	-3.26862	2.1367e-16	1.83703e-14	Down
Potri.006G049100.1|PACid:27005329	0.160434	-2.63994	2.14521e-16	1.8415e-14	Down
Potri.001G075500.1|PACid:27046372	0.0785225	-3.67075	2.27747e-16	1.95203e-14	Down
Potri.010G093300.1|PACid:26979239	0.102579	-3.28519	2.33417e-16	1.99755e-14	Down
Potri.T161200.1|PACid:27014303	0.169538	-2.56032	2.34403e-16	2.0029e-14	Down
Potri.002G196700.1|PACid:27021852	0.136337	-2.87476	2.37405e-16	2.02235e-14	Down
Potri.002G196700.3|PACid:27021851	0.136337	-2.87476	2.37405e-16	2.02235e-14	Down
Potri.004G166900.1|PACid:26990008	0.0224545	-5.47685	2.41537e-16	2.0544e-14	Down
Potri.016G136600.1|PACid:27012450	0.118278	-3.07975	2.42639e-16	2.06062e-14	Down
Potri.010G109300.1|PACid:26978569	16.5697	4.05047	2.45379e-16	2.08071e-14	Ups
Potri.004G174500.1|PACid:26990354	0.188941	-2.40399	2.57413e-16	2.17943e-14	Down
Potri.001G416400.1|PACid:27048535	0.0655783	-3.93064	2.64177e-16	2.2333e-14	Down
Potri.004G100000.1|PACid:26989253	0.0289777	-5.10891	2.86517e-16	2.41848e-14	Down
Potri.013G069200.1|PACid:26995664	0.090105	-3.47225	2.89186e-16	2.43731e-14	Down
Potri.004G187700.1|PACid:26989827	0.102787	-3.28227	2.97288e-16	2.50181e-14	Down
Potri.008G025600.1|PACid:27039831	150.297	7.23167	3.01059e-16	2.52972e-14	Ups
Potri.001G247200.1|PACid:27042407	28.9321	4.8546	3.04282e-16	2.55294e-14	Ups
Potri.019G118500.1|PACid:27026662	0.0880523	-3.5055	3.11715e-16	2.61136e-14	Down
Potri.009G112600.1|PACid:26987475	6.53627	2.70847	3.17821e-16	2.65852e-14	Ups
Potri.003G015200.1|PACid:26996471	0.132456	-2.91641	3.33484e-16	2.78534e-14	Down
Potri.011G158600.1|PACid:27001583	0.00747467	-7.06377	3.44867e-16	2.87609e-14	Down
Potri.007G036400.1|PACid:27014761	77.8774	6.28313	3.46031e-16	2.88148e-14	Ups
Potri.009G149900.1|PACid:26988106	0.172719	-2.5335	3.46588e-16	2.88181e-14	Down
Potri.T052200.1|PACid:27027145	0.124192	-3.00935	3.64537e-16	3.02653e-14	Down
Potri.006G064800.1|PACid:27007866	0.0824452	-3.60042	3.72012e-16	3.08399e-14	Down
Potri.014G171600.1|PACid:27035527	0.156654	-2.67435	3.79938e-16	3.14501e-14	Down
Potri.005G138100.1|PACid:27029943	6.90828	2.78833	3.81722e-16	3.15508e-14	Ups
Potri.010G042500.1|PACid:26982906	0.151336	-2.72418	3.82696e-16	3.15843e-14	Down
Potri.009G049400.3|PACid:26986109	0.200356	-2.31936	3.84407e-16	3.16786e-14	Down
Potri.017G052300.1|PACid:26985385	0.0728994	-3.77795	4.08694e-16	3.36302e-14	Down
Potri.002G160800.1|PACid:27021193	0.180562	-2.46943	4.52305e-16	3.71638e-14	Down
Potri.001G436300.1|PACid:27046365	0.202285	-2.30554	4.66305e-16	3.82576e-14	Down
Potri.005G232800.1|PACid:27031051	0.1497	-2.73986	4.67469e-16	3.82967e-14	Down
Potri.001G063300.3|PACid:27046330	0.0210027	-5.57328	5.33683e-16	4.36568e-14	Down
Potri.017G090100.1|PACid:26985072	0.181229	-2.46411	5.41023e-16	4.41923e-14	Down
Potri.018G026500.1|PACid:27010542	0.0738873	-3.75853	5.45552e-16	4.44969e-14	Down
Potri.008G063800.8|PACid:27036474	0.0723813	-3.78824	5.5376e-16	4.51002e-14	Down
Potri.002G083500.4|PACid:27021483	0.0687911	-3.86163	5.91704e-16	4.812e-14	Down
Potri.001G127300.3|PACid:27048751	11.5933	3.53522	6.13693e-16	4.98354e-14	Ups
Potri.004G031500.1|PACid:26992676	0.0797432	-3.64849	6.32133e-16	5.1258e-14	Down
Potri.002G154600.1|PACid:27020781	0.158165	-2.6605	6.57412e-16	5.32127e-14	Down
Potri.T028800.3|PACid:27000415	0.128391	-2.96138	6.58151e-16	5.32127e-14	Down
Potri.013G141900.1|PACid:26993751	0	#NAME?	6.63622e-16	5.35771e-14	Down
Potri.008G169100.1|PACid:27039674	0.168863	-2.56607	6.93235e-16	5.58868e-14	Down
Potri.014G109200.1|PACid:27035213	7.59467	2.92499	7.56728e-16	6.09171e-14	Ups
Potri.005G115000.1|PACid:27028327	0.143965	-2.79621	7.61698e-16	6.12287e-14	Down
Potri.005G052000.1|PACid:27027663	0.0762092	-3.71389	8.99009e-16	7.2162e-14	Down
Potri.002G196100.1|PACid:27024218	0.186308	-2.42424	9.0233e-16	7.23242e-14	Down
Potri.001G079000.4|PACid:27043420	0.0462327	-4.43494	9.23655e-16	7.3927e-14	Down
Potri.010G150300.1|PACid:26979012	0.182596	-2.45327	9.39049e-16	7.50511e-14	Down
Potri.010G185200.1|PACid:26980260	0.129111	-2.95332	9.61249e-16	7.67151e-14	Down
Potri.018G144300.3|PACid:27009867	0.0089444	-6.8048	9.90368e-16	7.89258e-14	Down
Potri.006G033400.1|PACid:27003712	0.0152743	-6.03275	1.01411e-15	8.07022e-14	Down
Potri.007G093700.1|PACid:27015693	0.129506	-2.94891	1.02375e-15	8.13533e-14	Down
Potri.014G142200.1|PACid:27034005	0.173212	-2.52939	1.03443e-15	8.20844e-14	Down
Potri.015G117300.1|PACid:27017684	0.124623	-3.00436	1.03968e-15	8.2266e-14	Down
Potri.015G117300.2|PACid:27017683	0.124623	-3.00436	1.03968e-15	8.2266e-14	Down
Potri.016G103400.1|PACid:27012542	8.89541	3.15306	1.04119e-15	8.22686e-14	Ups
Potri.014G172800.1|PACid:27035513	0.0621746	-4.00753	1.05571e-15	8.32981e-14	Down
Potri.001G389200.1|PACid:27040599	0.117291	-3.09184	1.10152e-15	8.67894e-14	Down
Potri.004G072900.1|PACid:26992344	0.0329706	-4.92268	1.11498e-15	8.77251e-14	Down
Potri.012G068500.1|PACid:27048867	0.050685	-4.3023	1.16613e-15	9.16204e-14	Down
Potri.018G037200.1|PACid:27010793	0.20155	-2.31079	1.28527e-15	1.00838e-13	Down
Potri.001G079900.1|PACid:27043081	0.0227295	-5.45929	1.32314e-15	1.03663e-13	Down
Potri.002G078700.1|PACid:27021837	0.196055	-2.35067	1.33005e-15	1.04058e-13	Down
Potri.008G160700.1|PACid:27036081	0.0833423	-3.58481	1.35488e-15	1.05852e-13	Down
Potri.013G085300.1|PACid:26995510	0.192717	-2.37545	1.37679e-15	1.07413e-13	Down
Potri.008G205000.1|PACid:27036195	0.1241	-3.01043	1.38763e-15	1.08107e-13	Down
Potri.017G112900.1|PACid:26984759	0.207376	-2.26968	1.4181e-15	1.10326e-13	Down
Potri.013G119800.1|PACid:26994118	79.7059	6.31662	1.45987e-15	1.13418e-13	Ups
Potri.015G062100.2|PACid:27019265	0.124346	-3.00757	1.63059e-15	1.26504e-13	Down
Potri.014G000400.1|PACid:27032766	0.215456	-2.21454	1.65693e-15	1.28368e-13	Down
Potri.003G129500.1|PACid:26998493	0.211527	-2.24108	1.69316e-15	1.30993e-13	Down
Potri.002G197200.1|PACid:27021662	15.7804	3.98006	1.72685e-15	1.33413e-13	Ups
Potri.010G210200.2|PACid:26982301	0.0794616	-3.6536	1.72938e-15	1.33424e-13	Down
Potri.006G210000.1|PACid:27003762	0.157071	-2.67052	1.77132e-15	1.3647e-13	Down
Potri.018G071600.1|PACid:27009899	0.104522	-3.25813	1.83638e-15	1.41287e-13	Down
Potri.004G012100.1|PACid:26991255	0.217705	-2.19955	1.84495e-15	1.4175e-13	Down
Potri.015G105100.2|PACid:27019611	0.222633	-2.16726	2.04005e-15	1.56093e-13	Down
Potri.015G105100.3|PACid:27019612	0.222633	-2.16726	2.04005e-15	1.56093e-13	Down
Potri.015G105100.4|PACid:27019613	0.222633	-2.16726	2.04005e-15	1.56093e-13	Down
Potri.017G135800.1|PACid:26984813	31.9574	4.99808	2.0601e-15	1.57411e-13	Ups
Potri.007G003600.1|PACid:27015299	0.0646238	-3.95179	2.14528e-15	1.63694e-13	Down
Potri.011G108300.1|PACid:27002566	0	#NAME?	2.16496e-15	1.6497e-13	Down
Potri.001G305300.1|PACid:27047409	0.178415	-2.48669	2.23411e-15	1.70006e-13	Down
Potri.007G023600.1|PACid:27015496	0.0708692	-3.8187	2.32571e-15	1.76735e-13	Down
Potri.016G020500.1|PACid:27011632	0.0312502	-4.99999	2.35753e-15	1.78909e-13	Down
Potri.001G351400.1|PACid:27045821	0.165159	-2.59807	2.41296e-15	1.82724e-13	Down
Potri.012G115800.1|PACid:27049092	0.200259	-2.32006	2.41438e-15	1.82724e-13	Down
Potri.007G016400.1|PACid:27014651	7.34905	2.87756	2.47236e-15	1.86858e-13	Ups
Potri.003G089900.2|PACid:26999745	0.102543	-3.2857	2.52442e-15	1.90275e-13	Down
Potri.003G089900.4|PACid:26999746	0.102543	-3.2857	2.52442e-15	1.90275e-13	Down
Potri.002G124500.1|PACid:27023825	0.00226143	-8.78855	2.63721e-15	1.98508e-13	Down
Potri.010G189800.2|PACid:26978429	0.198235	-2.33471	2.66206e-15	1.99898e-13	Down
Potri.017G062800.2|PACid:26983620	0.112541	-3.15148	2.66287e-15	1.99898e-13	Down
Potri.001G351200.2|PACid:27044552	0.201335	-2.31233	2.71492e-15	2.03531e-13	Down
Potri.006G059200.1|PACid:27007802	0.113752	-3.13604	2.72467e-15	2.03987e-13	Down
Potri.009G111600.1|PACid:26988579	0.219518	-2.18759	2.80062e-15	2.09392e-13	Down
Potri.016G056600.5|PACid:27013168	0.0100889	-6.63109	2.84559e-15	2.12468e-13	Down
Potri.004G058800.1|PACid:26992020	9.55415	3.25613	2.86034e-15	2.13284e-13	Ups
Potri.019G057500.2|PACid:27024998	0.0761258	-3.71547	2.96569e-15	2.20547e-13	Down
Potri.019G057500.3|PACid:27024999	0.0761258	-3.71547	2.96569e-15	2.20547e-13	Down
Potri.006G006100.1|PACid:27007661	0.211722	-2.23976	2.99341e-15	2.22312e-13	Down
Potri.013G006600.1|PACid:26995988	0.157013	-2.67104	3.17011e-15	2.35121e-13	Down
Potri.008G172100.1|PACid:27039832	0.185451	-2.43089	3.19957e-15	2.36989e-13	Down
Potri.006G133100.1|PACid:27006768	0.142147	-2.81454	3.30748e-15	2.44656e-13	Down
Potri.003G058500.3|PACid:26998976	0.0217763	-5.5211	3.33043e-15	2.46027e-13	Down
Potri.005G195700.1|PACid:27028949	0.219682	-2.18651	3.35952e-15	2.47847e-13	Down
Potri.002G132200.1|PACid:27023029	0.125974	-2.9888	3.39235e-15	2.49607e-13	Down
Potri.002G132200.2|PACid:27023028	0.125974	-2.9888	3.39235e-15	2.49607e-13	Down
Potri.003G134500.1|PACid:26997797	36.8056	5.20185	3.52861e-15	2.5929e-13	Ups
Potri.005G179200.2|PACid:27031893	0.0684759	-3.86826	3.82733e-15	2.8087e-13	Down
Potri.009G131300.1|PACid:26988389	0.172549	-2.53492	4.02862e-15	2.95252e-13	Down
Potri.012G106600.1|PACid:27050894	0.0824303	-3.60068	4.13703e-15	3.02657e-13	Down
Potri.015G135400.2|PACid:27017618	0.0767565	-3.70357	4.14055e-15	3.02657e-13	Down
Potri.010G206600.1|PACid:26979183	5.46073	2.44909	4.47556e-15	3.26716e-13	Ups
Potri.006G144000.1|PACid:27007685	0.15008	-2.7362	4.547e-15	3.31496e-13	Down
Potri.002G029900.1|PACid:27023424	0.166838	-2.58348	4.72475e-15	3.44004e-13	Down
Potri.002G006100.1|PACid:27022915	0.110727	-3.17493	4.85729e-15	3.53191e-13	Down
Potri.019G001200.1|PACid:27025291	0.0397784	-4.65187	4.94137e-15	3.58836e-13	Down
Potri.010G014500.3|PACid:26980334	0.183039	-2.44978	4.96291e-15	3.59931e-13	Down
Potri.010G014500.1|PACid:26980332	0.187257	-2.41691	5.35321e-15	3.87731e-13	Down
Potri.013G160600.1|PACid:26995062	0.0574028	-4.12273	5.40569e-15	3.91024e-13	Down
Potri.009G163200.2|PACid:26985898	0.0886268	-3.49611	5.42517e-15	3.91923e-13	Down
Potri.005G063300.2|PACid:27028625	0.0795844	-3.65137	5.64501e-15	4.06222e-13	Down
Potri.005G063300.3|PACid:27028624	0.0795844	-3.65137	5.64501e-15	4.06222e-13	Down
Potri.005G063300.4|PACid:27028623	0.0795844	-3.65137	5.64501e-15	4.06222e-13	Down
Potri.005G141600.2|PACid:27027815	0.21014	-2.25058	5.67605e-15	4.07927e-13	Down
Potri.T000200.1|PACid:26988864	0.113976	-3.13319	5.71477e-15	4.1018e-13	Down
Potri.008G183200.1|PACid:27038708	0.0279554	-5.16073	5.88972e-15	4.22193e-13	Down
Potri.002G114800.1|PACid:27022873	8.78005	3.13423	5.97757e-15	4.27939e-13	Ups
Potri.004G216700.2|PACid:26990919	0.144667	-2.78919	6.17313e-15	4.41371e-13	Down
Potri.011G140100.6|PACid:27002861	0.107424	-3.21862	6.28219e-15	4.48592e-13	Down
Potri.001G403300.2|PACid:27040979	0.206868	-2.27322	6.38788e-15	4.55554e-13	Down
Potri.013G053100.2|PACid:26995411	0.122724	-3.02651	6.5254e-15	4.64172e-13	Down
Potri.013G053100.3|PACid:26995412	0.122724	-3.02651	6.5254e-15	4.64172e-13	Down
Potri.009G079600.3|PACid:26986034	Inf	Inf	6.53838e-15	4.64501e-13	Ups
Potri.006G007400.1|PACid:27007441	0.209887	-2.25232	6.55225e-15	4.64892e-13	Down
Potri.011G168700.1|PACid:27002992	0.0784627	-3.67185	6.58107e-15	4.66342e-13	Down
Potri.005G037600.1|PACid:27031142	0.0267589	-5.22384	6.67911e-15	4.72687e-13	Down
Potri.019G018600.1|PACid:27026406	155.843	7.28395	6.76734e-15	4.78323e-13	Ups
Potri.008G224900.1|PACid:27039328	0.18852	-2.40721	6.82624e-15	4.81873e-13	Down
Potri.011G100600.1|PACid:27000880	0.159446	-2.64886	7.2033e-15	5.07846e-13	Down
Potri.009G081600.1|PACid:26987413	0.08355	-3.58122	7.33878e-15	5.16743e-13	Down
Potri.010G161400.1|PACid:26979576	0.120723	-3.05022	7.37706e-15	5.18782e-13	Down
Potri.004G059300.1|PACid:26992132	0.0401685	-4.63779	7.96931e-15	5.59723e-13	Down
Potri.002G166800.1|PACid:27021305	0.119652	-3.06308	8.17269e-15	5.73284e-13	Down
Potri.013G154700.2|PACid:26995727	0	#NAME?	8.37961e-15	5.87058e-13	Down
Potri.015G002800.1|PACid:27018249	0.0763505	-3.71122	8.54107e-15	5.97617e-13	Down
Potri.003G131600.1|PACid:26998233	27.5401	4.78346	8.7191e-15	6.09308e-13	Ups
Potri.002G055700.2|PACid:27021230	0.0980007	-3.35106	8.73569e-15	6.09701e-13	Down
Potri.013G007800.2|PACid:26995852	0.116025	-3.10749	9.01074e-15	6.27323e-13	Down
Potri.013G007800.5|PACid:26995851	0.116025	-3.10749	9.01074e-15	6.27323e-13	Down
Potri.016G065900.1|PACid:27013765	0.136062	-2.87766	9.10896e-15	6.31789e-13	Down
Potri.016G065900.4|PACid:27013766	0.136062	-2.87766	9.10896e-15	6.31789e-13	Down
Potri.016G065900.8|PACid:27013767	0.136062	-2.87766	9.10896e-15	6.31789e-13	Down
Potri.001G253900.1|PACid:27045939	0.122156	-3.03321	9.40397e-15	6.51439e-13	Down
Potri.001G118400.1|PACid:27047109	0.0492831	-4.34276	9.93747e-15	6.86959e-13	Down
Potri.008G022200.2|PACid:27039925	0.10665	-3.22905	9.94143e-15	6.86959e-13	Down
Potri.011G006800.1|PACid:27002062	0.0357056	-4.8077	1.004e-14	6.91193e-13	Down
Potri.011G006800.2|PACid:27002064	0.0357056	-4.8077	1.004e-14	6.91193e-13	Down
Potri.011G006800.3|PACid:27002063	0.0357056	-4.8077	1.004e-14	6.91193e-13	Down
Potri.T081100.2|PACid:27035669	0.131951	-2.92193	1.01074e-14	6.94974e-13	Down
Potri.004G140500.1|PACid:26991998	0.0924325	-3.43546	1.01263e-14	6.95413e-13	Down
Potri.006G229300.1|PACid:27003794	0.0506479	-4.30335	1.02049e-14	6.99947e-13	Down
Potri.008G159400.1|PACid:27037625	0.183357	-2.44727	1.02692e-14	7.03491e-13	Down
Potri.006G123600.2|PACid:27007716	0.198959	-2.32946	1.04643e-14	7.15976e-13	Down
Potri.005G232000.1|PACid:27031370	0.00581975	-7.42483	1.0564e-14	7.21908e-13	Down
Potri.004G142300.2|PACid:26990312	0.216497	-2.20758	1.08198e-14	7.38484e-13	Down
Potri.001G388100.1|PACid:27041522	0.103111	-3.27773	1.08532e-14	7.39855e-13	Down
Potri.006G136700.2|PACid:27006744	5.82477	2.5422	1.09295e-14	7.44143e-13	Ups
Potri.001G110200.1|PACid:27048096	0.10897	-3.198	1.11816e-14	7.60379e-13	Down
Potri.008G039600.1|PACid:27036763	0.149223	-2.74446	1.12779e-14	7.65991e-13	Down
Potri.001G346200.1|PACid:27040683	0.213902	-2.22497	1.20421e-14	8.16896e-13	Down
Potri.009G062500.1|PACid:26985884	0.125189	-2.99782	1.28868e-14	8.73133e-13	Down
Potri.012G105300.1|PACid:27049325	0.171111	-2.547	1.29109e-14	8.73699e-13	Down
Potri.001G393700.3|PACid:27046657	0.116899	-3.09666	1.3259e-14	8.96165e-13	Down
Potri.009G111100.1|PACid:26987544	0.0817041	-3.61345	1.3575e-14	9.16413e-13	Down
Potri.013G026400.1|PACid:26996021	0.130776	-2.93483	1.38111e-14	9.31221e-13	Down
Potri.004G020500.1|PACid:26992952	0.00370835	-8.07501	1.42325e-14	9.5847e-13	Down
Potri.005G121000.1|PACid:27031671	0.102653	-3.28415	1.43049e-14	9.62182e-13	Down
Potri.003G099400.3|PACid:26997689	0.0713192	-3.80957	1.4512e-14	9.74931e-13	Down
Potri.T171800.1|PACid:26983167	0.07721	-3.69507	1.48288e-14	9.95014e-13	Down
Potri.002G088300.1|PACid:27023019	0.119254	-3.06789	1.50127e-14	1.00493e-12	Down
Potri.002G088300.2|PACid:27023018	0.119254	-3.06789	1.50127e-14	1.00493e-12	Down
Potri.005G207100.1|PACid:27029820	0.109792	-3.18715	1.51223e-14	1.00986e-12	Down
Potri.019G071000.6|PACid:27026050	0.2425	-2.04394	1.51227e-14	1.00986e-12	Down
Potri.014G042600.1|PACid:27032998	0.183618	-2.44522	1.52592e-14	1.01775e-12	Down
Potri.019G083400.1|PACid:27026893	0.149129	-2.74537	1.54374e-14	1.02841e-12	Down
Potri.006G211500.1|PACid:27006062	0.201967	-2.30781	1.55832e-14	1.03688e-12	Down
Potri.006G099500.1|PACid:27004387	0.0857901	-3.54304	1.56204e-14	1.03811e-12	Down
Potri.001G256900.1|PACid:27043847	0.134859	-2.89048	1.76907e-14	1.1743e-12	Down
Potri.008G145500.1|PACid:27038963	0.157056	-2.67065	1.81063e-14	1.20045e-12	Down
Potri.014G154000.1|PACid:27032099	0.184367	-2.43935	1.82777e-14	1.21037e-12	Down
Potri.001G353800.1|PACid:27045892	0.19031	-2.39358	1.83441e-14	1.21333e-12	Down
Potri.004G138400.1|PACid:26991793	0.0402898	-4.63344	1.83754e-14	1.21396e-12	Down
Potri.002G052400.1|PACid:27022784	0.144581	-2.79005	1.90886e-14	1.25958e-12	Down
Potri.017G094800.1|PACid:26984206	0.0125011	-6.32181	1.95084e-14	1.28575e-12	Down
Potri.001G312800.1|PACid:27047434	0.0951657	-3.39341	1.95409e-14	1.28637e-12	Down
Potri.012G127900.1|PACid:27049716	27.1318	4.76191	1.95985e-14	1.28864e-12	Ups
Potri.006G259400.1|PACid:27006041	0.162969	-2.61733	1.96952e-14	1.29054e-12	Down
Potri.011G110500.1|PACid:27001895	0.0405596	-4.62381	1.97209e-14	1.29054e-12	Down
Potri.009G077900.1|PACid:26987030	0.0927482	-3.43054	1.97222e-14	1.29054e-12	Down
Potri.009G077900.2|PACid:26987029	0.0927482	-3.43054	1.97222e-14	1.29054e-12	Down
Potri.012G133000.1|PACid:27049987	0	#NAME?	1.97712e-14	1.29054e-12	Down
Potri.012G133000.5|PACid:27049986	0	#NAME?	1.97712e-14	1.29054e-12	Down
Potri.014G102400.1|PACid:27032299	0.126501	-2.98278	1.97898e-14	1.29054e-12	Down
Potri.T146100.1|PACid:27051490	0.0136169	-6.19846	2.02668e-14	1.31855e-12	Down
Potri.T146100.2|PACid:27051491	0.0136169	-6.19846	2.02668e-14	1.31855e-12	Down
Potri.005G050700.1|PACid:27029892	0.202904	-2.30113	2.22615e-14	1.44663e-12	Down
Potri.016G056600.2|PACid:27013166	0	#NAME?	2.24266e-14	1.45396e-12	Down
Potri.016G056600.4|PACid:27013167	0	#NAME?	2.24266e-14	1.45396e-12	Down
Potri.001G234500.1|PACid:27043849	0.0504158	-4.30998	2.32597e-14	1.50622e-12	Down
Potri.014G031100.1|PACid:27034138	0.115795	-3.11036	2.37019e-14	1.53307e-12	Down
Potri.002G056800.1|PACid:27024685	0.19556	-2.35431	2.40204e-14	1.55187e-12	Down
Potri.014G046300.1|PACid:27034251	Inf	Inf	2.43445e-14	1.56916e-12	Ups
Potri.014G046300.2|PACid:27034252	Inf	Inf	2.43445e-14	1.56916e-12	Ups
Potri.006G181900.1|PACid:27005942	4.82387	2.27019	2.52608e-14	1.62634e-12	Ups
Potri.013G007900.1|PACid:26993674	298.1	8.21965	2.61381e-14	1.68088e-12	Ups
Potri.005G209500.1|PACid:27031485	0.0902853	-3.46936	2.70915e-14	1.73817e-12	Down
Potri.005G209500.3|PACid:27031486	0.0902853	-3.46936	2.70915e-14	1.73817e-12	Down
Potri.016G020900.1|PACid:27012443	0.0515233	-4.27863	2.75114e-14	1.76308e-12	Down
Potri.T146500.2|PACid:27035698	0.14175	-2.81858	2.93312e-14	1.87753e-12	Down
Potri.001G144800.1|PACid:27043360	0.0361955	-4.78805	2.99959e-14	1.91788e-12	Down
Potri.018G076600.3|PACid:27009710	0.195574	-2.35422	3.00448e-14	1.9188e-12	Down
Potri.016G020400.1|PACid:27013730	0.00849751	-6.87874	3.01565e-14	1.92372e-12	Down
Potri.007G072500.1|PACid:27016104	0.194068	-2.36536	3.06944e-14	1.95579e-12	Down
Potri.009G089300.1|PACid:26986476	0.219125	-2.19018	3.08639e-14	1.96434e-12	Down
Potri.006G022300.1|PACid:27007695	0.121593	-3.03987	3.17292e-14	2.01711e-12	Down
Potri.012G047200.2|PACid:27051252	5.58716	2.48212	3.20547e-14	2.03548e-12	Ups
Potri.011G167500.1|PACid:27003101	9.34483	3.22417	3.22933e-14	2.04829e-12	Ups
Potri.007G027400.1|PACid:27015472	0.0536931	-4.21912	3.35311e-14	2.12437e-12	Down
Potri.015G104500.1|PACid:27017325	0.13049	-2.93798	3.44965e-14	2.18305e-12	Down
Potri.015G031600.1|PACid:27017317	15.1217	3.91855	3.53547e-14	2.23482e-12	Ups
Potri.002G159500.1|PACid:27021454	0.0463549	-4.43114	3.59551e-14	2.27019e-12	Down
Potri.005G239200.1|PACid:27027849	0.106036	-3.23737	3.60025e-14	2.2706e-12	Down
Potri.007G125400.1|PACid:27014904	0.0836095	-3.58019	3.6636e-14	2.30127e-12	Down
Potri.019G043300.1|PACid:27026494	0.156778	-2.67321	3.66955e-14	2.30127e-12	Down
Potri.019G043300.3|PACid:27026496	0.156778	-2.67321	3.66955e-14	2.30127e-12	Down
Potri.019G043300.8|PACid:27026497	0.156778	-2.67321	3.66955e-14	2.30127e-12	Down
Potri.019G043300.9|PACid:27026495	0.156778	-2.67321	3.66955e-14	2.30127e-12	Down
Potri.002G111900.1|PACid:27022489	4.3991	2.13721	3.72026e-14	2.33044e-12	Ups
Potri.T145800.2|PACid:27000461	0.0515442	-4.27805	3.82351e-14	2.39243e-12	Down
Potri.003G140800.3|PACid:26999220	0.112974	-3.14593	3.89961e-14	2.4373e-12	Down
Potri.018G092100.10|PACid:27009039	0.00869919	-6.8449	4.03026e-14	2.51331e-12	Down
Potri.018G092100.8|PACid:27009038	0.00869919	-6.8449	4.03026e-14	2.51331e-12	Down
Potri.012G133900.1|PACid:27049053	0.106124	-3.23618	4.03641e-14	2.51433e-12	Down
Potri.005G017200.1|PACid:27028717	32.2948	5.01323	4.05167e-14	2.52101e-12	Ups
Potri.015G129400.1|PACid:27018251	7.16807	2.84159	4.20651e-14	2.61443e-12	Ups
Potri.016G021000.1|PACid:27013406	0.0595409	-4.06998	4.32307e-14	2.68387e-12	Down
Potri.001G412900.1|PACid:27047257	0.198609	-2.33199	4.46486e-14	2.76881e-12	Down
Potri.005G206700.5|PACid:27031546	0.121068	-3.04611	4.53995e-14	2.81224e-12	Down
Potri.003G034700.1|PACid:26999376	0.17104	-2.5476	4.82097e-14	2.983e-12	Down
Potri.005G057600.1|PACid:27028467	0.0744588	-3.74741	4.88451e-14	3.01896e-12	Down
Potri.001G259100.7|PACid:27042930	0.199532	-2.32531	4.93852e-14	3.04895e-12	Down
Potri.013G070100.1|PACid:26995447	0.121602	-3.03976	5.05795e-14	3.11922e-12	Down
Potri.012G048300.1|PACid:27049550	0.0697712	-3.84122	5.12402e-14	3.15646e-12	Down
Potri.015G008000.1|PACid:27017215	0.155091	-2.68882	5.38391e-14	3.31289e-12	Down
Potri.001G281700.1|PACid:27047638	0.0823871	-3.60144	5.4847e-14	3.37118e-12	Down
Potri.014G072000.1|PACid:27033033	0.197476	-2.34025	5.72632e-14	3.51581e-12	Down
Potri.009G150300.4|PACid:26985790	Inf	Inf	5.77171e-14	3.53977e-12	Ups
Potri.006G065700.3|PACid:27008362	7.71208	2.94712	6.22642e-14	3.81444e-12	Ups
Potri.004G185000.1|PACid:26990683	0.0830184	-3.59042	6.26734e-14	3.83467e-12	Down
Potri.003G167800.1|PACid:26998006	0.144231	-2.79355	6.27804e-14	3.83467e-12	Down
Potri.014G178000.2|PACid:27035138	0.175855	-2.50754	6.28012e-14	3.83467e-12	Down
Potri.T024600.1|PACid:27000395	0.088242	-3.50239	6.389e-14	3.89687e-12	Down
Potri.003G005800.1|PACid:26998108	0.130026	-2.94313	6.46348e-14	3.93367e-12	Down
Potri.003G005800.2|PACid:26998107	0.130026	-2.94313	6.46348e-14	3.93367e-12	Down
Potri.011G142200.1|PACid:27001657	0.012689	-6.30027	6.48169e-14	3.94044e-12	Down
Potri.002G254500.1|PACid:27021940	0.144333	-2.79252	7.00401e-14	4.25333e-12	Down
Potri.017G035500.3|PACid:26985115	0.0250486	-5.31913	7.01843e-14	4.25744e-12	Down
Potri.001G137900.1|PACid:27047578	0.197975	-2.33661	7.48104e-14	4.53312e-12	Down
Potri.007G071300.1|PACid:27014368	0.103033	-3.27882	7.62938e-14	4.60553e-12	Down
Potri.007G071300.2|PACid:27014370	0.103033	-3.27882	7.62938e-14	4.60553e-12	Down
Potri.007G071300.3|PACid:27014369	0.103033	-3.27882	7.62938e-14	4.60553e-12	Down
Potri.001G143400.8|PACid:27040319	0.182053	-2.45757	7.63367e-14	4.60553e-12	Down
Potri.016G090700.2|PACid:27012791	0.179216	-2.48023	7.73476e-14	4.65643e-12	Down
Potri.016G090700.3|PACid:27012792	0.179216	-2.48023	7.73476e-14	4.65643e-12	Down
Potri.009G044200.1|PACid:26988438	0.148552	-2.75096	7.89322e-14	4.74669e-12	Down
Potri.013G128300.2|PACid:26995153	0.158362	-2.6587	8.08533e-14	4.84128e-12	Down
Potri.013G128300.3|PACid:26995150	0.158362	-2.6587	8.08533e-14	4.84128e-12	Down
Potri.013G128300.4|PACid:26995151	0.158362	-2.6587	8.08533e-14	4.84128e-12	Down
Potri.013G128300.5|PACid:26995152	0.158362	-2.6587	8.08533e-14	4.84128e-12	Down
Potri.013G112900.1|PACid:26994446	0.105546	-3.24406	8.11831e-14	4.8558e-12	Down
Potri.015G079100.1|PACid:27018576	131.15	7.03507	8.16632e-14	4.87927e-12	Ups
Potri.005G106400.1|PACid:27027709	0.162358	-2.62275	8.22283e-14	4.90776e-12	Down
Potri.003G192800.1|PACid:26998839	0.123078	-3.02235	8.35326e-14	4.98026e-12	Down
Potri.005G129500.1|PACid:27030619	0.115498	-3.11406	8.4071e-14	4.9963e-12	Down
Potri.005G129500.2|PACid:27030620	0.115498	-3.11406	8.4071e-14	4.9963e-12	Down
Potri.005G129500.3|PACid:27030618	0.115498	-3.11406	8.4071e-14	4.9963e-12	Down
Potri.002G009800.1|PACid:27024715	0.245075	-2.0287	8.61829e-14	5.11088e-12	Down
Potri.002G009800.5|PACid:27024714	0.245075	-2.0287	8.61829e-14	5.11088e-12	Down
Potri.008G189100.2|PACid:27036063	0.00833683	-6.90628	8.7201e-14	5.16576e-12	Down
Potri.001G035200.1|PACid:27042831	0.167735	-2.57575	8.73796e-14	5.17082e-12	Down
Potri.015G101100.1|PACid:27017890	0.231626	-2.11013	9.54446e-14	5.64209e-12	Down
Potri.013G078600.1|PACid:26993451	0.196923	-2.3443	9.65444e-14	5.70104e-12	Down
Potri.010G227000.2|PACid:26980032	6.96705	2.80055	9.80203e-14	5.78205e-12	Ups
Potri.019G087300.1|PACid:27026039	0.0850306	-3.55587	1.0194e-13	6.00692e-12	Down
Potri.016G006800.1|PACid:27013631	0.175823	-2.5078	1.03266e-13	6.07859e-12	Down
Potri.005G230900.1|PACid:27031465	16.5121	4.04545	1.09084e-13	6.41427e-12	Ups
Potri.019G089700.1|PACid:27025680	0.134257	-2.89693	1.13004e-13	6.63777e-12	Down
Potri.019G040100.2|PACid:27025789	0.135421	-2.88447	1.13331e-13	6.64992e-12	Down
Potri.001G329900.1|PACid:27040756	0.183086	-2.44941	1.15342e-13	6.76081e-12	Down
Potri.012G016200.1|PACid:27049425	0.151291	-2.7246	1.16084e-13	6.79378e-12	Down
Potri.003G192500.1|PACid:26999735	10.6686	3.4153	1.16149e-13	6.79378e-12	Ups
Potri.007G011200.1|PACid:27016152	5.82272	2.54169	1.17474e-13	6.85691e-12	Ups
Potri.007G011200.3|PACid:27016153	5.82272	2.54169	1.17474e-13	6.85691e-12	Ups
Potri.013G044900.1|PACid:26994473	0.110055	-3.1837	1.1858e-13	6.91417e-12	Down
Potri.014G039800.3|PACid:27032288	0.100993	-3.30768	1.20297e-13	7.00696e-12	Down
Potri.013G135500.2|PACid:26995117	0.158271	-2.65953	1.21794e-13	7.08675e-12	Down
Potri.003G089300.1|PACid:26998178	0.0354793	-4.81688	1.22833e-13	7.13973e-12	Down
Potri.014G139900.1|PACid:27032068	5.8575	2.55029	1.23968e-13	7.19817e-12	Ups
Potri.013G106700.1|PACid:26994919	11.7729	3.55739	1.31061e-13	7.60207e-12	Ups
Potri.010G185800.1|PACid:26979723	0.200358	-2.31935	1.31943e-13	7.64526e-12	Down
Potri.016G043700.1|PACid:27011952	15.732	3.97563	1.32793e-13	7.68652e-12	Ups
Potri.016G038600.1|PACid:27013688	0.0418053	-4.58017	1.37843e-13	7.97053e-12	Down
Potri.004G160800.2|PACid:26991021	0.0623601	-4.00323	1.3839e-13	7.98578e-12	Down
Potri.009G005100.3|PACid:26986232	0.124504	-3.00573	1.38394e-13	7.98578e-12	Down
Potri.015G139400.1|PACid:27018558	13.8739	3.7943	1.39203e-13	8.02413e-12	Ups
Potri.001G313000.1|PACid:27042750	0.144343	-2.79243	1.41419e-13	8.14348e-12	Down
Potri.009G078200.1|PACid:26986419	6.96736	2.80061	1.52303e-13	8.76112e-12	Ups
Potri.006G278000.1|PACid:27008520	8.3651	3.06438	1.55527e-13	8.93736e-12	Ups
Potri.018G102700.1|PACid:27008832	0.0808731	-3.6282	1.61682e-13	9.28146e-12	Down
Potri.003G029400.1|PACid:26999981	0.086067	-3.5384	1.66524e-13	9.54955e-12	Down
Potri.006G186800.1|PACid:27008159	0.213867	-2.22522	1.67086e-13	9.57193e-12	Down
Potri.011G052200.1|PACid:27001081	0.081141	-3.62343	1.6971e-13	9.71224e-12	Down
Potri.011G023900.1|PACid:27003187	0.233712	-2.09719	1.71447e-13	9.80157e-12	Down
Potri.015G117300.9|PACid:27017686	0.0217183	-5.52494	1.75121e-13	1.00013e-11	Down
Potri.012G020700.2|PACid:27049029	0.0598541	-4.06241	1.79264e-13	1.02274e-11	Down
Potri.016G112600.3|PACid:27012942	0.0480452	-4.37946	1.80042e-13	1.02553e-11	Down
Potri.010G237200.1|PACid:26979406	0.145866	-2.77728	1.80122e-13	1.02553e-11	Down
Potri.015G134600.1|PACid:27017470	0.0705446	-3.82532	1.8118e-13	1.0305e-11	Down
Potri.011G124500.1|PACid:27002949	0.103742	-3.26893	1.86213e-13	1.05805e-11	Down
Potri.006G053200.1|PACid:27005017	25.7137	4.68446	1.8758e-13	1.06473e-11	Ups
Potri.006G100300.3|PACid:27004803	0.0792574	-3.65731	1.88068e-13	1.06641e-11	Down
Potri.003G210800.1|PACid:26999704	0.14523	-2.78359	1.8974e-13	1.0748e-11	Down
Potri.001G403300.4|PACid:27040981	0.126757	-2.97986	1.92509e-13	1.08937e-11	Down
Potri.013G047000.1|PACid:26994115	0.130617	-2.93659	1.96954e-13	1.11339e-11	Down
Potri.018G093600.1|PACid:27010547	11.3472	3.50426	2.0231e-13	1.14251e-11	Ups
Potri.002G012000.1|PACid:27023303	0.148186	-2.75452	2.02583e-13	1.14289e-11	Down
Potri.T096700.1|PACid:27040111	10.8484	3.4394	2.04865e-13	1.15459e-11	Ups
Potri.005G206700.2|PACid:27031545	0.120407	-3.05401	2.05492e-13	1.15695e-11	Down
Potri.017G107500.1|PACid:26984013	0.240712	-2.05462	2.1681e-13	1.21944e-11	Down
Potri.006G036400.1|PACid:27006322	5.80082	2.53626	2.20419e-13	1.23849e-11	Ups
Potri.019G042600.1|PACid:27025407	0.16428	-2.60577	2.20653e-13	1.23855e-11	Down
Potri.009G163200.3|PACid:26985899	0.100582	-3.31355	2.22958e-13	1.25023e-11	Down
Potri.004G086600.1|PACid:26991514	0.248269	-2.01002	2.24742e-13	1.25896e-11	Down
Potri.008G079400.2|PACid:27037011	0.147219	-2.76396	2.3036e-13	1.28913e-11	Down
Potri.003G052500.1|PACid:26998879	0.096773	-3.36925	2.33376e-13	1.3047e-11	Down
Potri.006G275600.2|PACid:27007438	0.208914	-2.25902	2.37411e-13	1.32593e-11	Down
Potri.011G098800.1|PACid:27000566	0.165077	-2.59879	2.42161e-13	1.34974e-11	Down
Potri.011G098800.2|PACid:27000565	0.165077	-2.59879	2.42161e-13	1.34974e-11	Down
Potri.004G216700.1|PACid:26990918	0.20141	-2.31179	2.56081e-13	1.4259e-11	Down
Potri.015G093600.1|PACid:27018734	0.168261	-2.57123	2.5643e-13	1.42642e-11	Down
Potri.016G072100.1|PACid:27012170	0.122633	-3.02758	2.80132e-13	1.55515e-11	Down
Potri.016G072100.2|PACid:27012169	0.122633	-3.02758	2.80132e-13	1.55515e-11	Down
Potri.005G085400.1|PACid:27028261	0.19239	-2.3779	2.88514e-13	1.59863e-11	Down
Potri.009G060500.2|PACid:26986077	0.23051	-2.1171	2.88538e-13	1.59863e-11	Down
Potri.015G036500.1|PACid:27018224	0.155723	-2.68295	2.93213e-13	1.62291e-11	Down
Potri.013G022100.3|PACid:26995080	0.0791141	-3.65992	2.94672e-13	1.62937e-11	Down
Potri.013G078100.1|PACid:26995170	0.173761	-2.52482	3.05276e-13	1.68632e-11	Down
Potri.016G102700.1|PACid:27012568	0.0515365	-4.27826	3.10852e-13	1.71542e-11	Down
Potri.T028900.1|PACid:27000387	0.203752	-2.29511	3.24119e-13	1.78686e-11	Down
Potri.015G088500.2|PACid:27019642	0.0804274	-3.63617	3.24875e-13	1.78926e-11	Down
Potri.001G400200.1|PACid:27043658	0.0768283	-3.70222	3.4579e-13	1.90256e-11	Down
Potri.015G034700.1|PACid:27019163	4.40922	2.14052	3.48704e-13	1.9167e-11	Ups
Potri.001G448000.1|PACid:27048669	22.5219	4.49325	3.65254e-13	2.00569e-11	Ups
Potri.019G034100.1|PACid:27025729	0.0428619	-4.54416	3.93911e-13	2.16091e-11	Down
Potri.001G083300.1|PACid:27042951	0.0891977	-3.48685	3.98142e-13	2.18197e-11	Down
Potri.002G170900.1|PACid:27019949	0.240469	-2.05608	4.06353e-13	2.22478e-11	Down
Potri.004G233900.1|PACid:26991927	0.165167	-2.598	4.20762e-13	2.29689e-11	Down
Potri.004G233900.3|PACid:26991926	0.165167	-2.598	4.20762e-13	2.29689e-11	Down
Potri.004G233900.4|PACid:26991925	0.165167	-2.598	4.20762e-13	2.29689e-11	Down
Potri.017G036700.1|PACid:26984713	0.0722228	-3.7914	4.34808e-13	2.37124e-11	Down
Potri.009G043800.1|PACid:26986798	0.182189	-2.45649	4.41071e-13	2.40304e-11	Down
Potri.001G331600.1|PACid:27042949	0.13434	-2.89604	4.47307e-13	2.43463e-11	Down
Potri.011G057500.1|PACid:27003218	5.09217	2.34828	4.7204e-13	2.56674e-11	Ups
Potri.018G113000.1|PACid:27010887	5.15342	2.36553	4.83189e-13	2.62479e-11	Ups
Potri.006G067600.1|PACid:27005635	0.125862	-2.99008	4.90575e-13	2.66231e-11	Down
Potri.019G023700.1|PACid:27026035	0.124023	-3.01132	5.17441e-13	2.80538e-11	Down
Potri.019G104700.1|PACid:27026271	0.13654	-2.8726	5.20402e-13	2.81869e-11	Down
Potri.001G227400.3|PACid:27041937	0	#NAME?	5.21115e-13	2.8198e-11	Down
Potri.012G093800.1|PACid:27049700	0.149668	-2.74016	5.45391e-13	2.94829e-11	Down
Potri.005G190800.1|PACid:27031573	10.3903	3.37717	5.54405e-13	2.99411e-11	Ups
Potri.006G185400.1|PACid:27006798	0.199126	-2.32824	5.6438e-13	3.04503e-11	Down
Potri.008G177500.1|PACid:27039630	7.20425	2.84885	5.76368e-13	3.10669e-11	Ups
Potri.008G041000.1|PACid:27036375	0.00738173	-7.08183	5.77707e-13	3.11089e-11	Down
Potri.001G249600.1|PACid:27042387	0.0618718	-4.01457	6.03289e-13	3.24551e-11	Down
Potri.015G108200.1|PACid:27017702	0.150505	-2.73212	6.0505e-13	3.25184e-11	Down
Potri.018G089500.1|PACid:27009358	0.000317645	-11.6203	6.20294e-13	3.32761e-11	Down
Potri.003G099600.1|PACid:26996504	0.0753413	-3.73042	6.20346e-13	3.32761e-11	Down
Potri.007G005600.1|PACid:27016791	26.2038	4.7117	6.24137e-13	3.34473e-11	Ups
Potri.004G216100.1|PACid:26992856	10.9466	3.45242	6.32955e-13	3.38872e-11	Ups
Potri.002G215100.1|PACid:27022111	0.0477156	-4.3894	6.4306e-13	3.43951e-11	Down
Potri.018G105700.1|PACid:27011414	0.109515	-3.1908	6.54599e-13	3.49786e-11	Down
Potri.013G161000.1|PACid:26996027	0.207287	-2.2703	6.58008e-13	3.5127e-11	Down
Potri.012G068800.1|PACid:27049324	0.158479	-2.65764	6.87544e-13	3.66686e-11	Down
Potri.015G061400.1|PACid:27018487	10.5049	3.39299	7.05042e-13	3.75658e-11	Ups
Potri.014G165100.1|PACid:27032325	0.0702968	-3.8304	7.11551e-13	3.78763e-11	Down
Potri.016G113700.1|PACid:27011602	0.114814	-3.12263	7.29235e-13	3.87805e-11	Down
Potri.009G148100.2|PACid:26985967	Inf	Inf	7.37547e-13	3.91851e-11	Ups
Potri.014G139500.1|PACid:27035407	0.244915	-2.02965	7.40109e-13	3.92837e-11	Down
Potri.005G136400.1|PACid:27028340	0.00545052	-7.51939	7.49353e-13	3.97365e-11	Down
Potri.001G175400.1|PACid:27046910	0.0309963	-5.01176	7.55172e-13	4.00069e-11	Down
Potri.014G043100.1|PACid:27035565	41.28	5.36737	7.66025e-13	4.05432e-11	Ups
Potri.002G132700.1|PACid:27024519	Inf	Inf	7.97774e-13	4.21834e-11	Ups
Potri.019G034000.1|PACid:27026422	0.00554354	-7.49498	8.27395e-13	4.37081e-11	Down
Potri.010G221100.1|PACid:26982819	0.101499	-3.30046	8.32609e-13	4.39002e-11	Down
Potri.010G221100.2|PACid:26982820	0.101499	-3.30046	8.32609e-13	4.39002e-11	Down
Potri.001G406700.1|PACid:27043149	0.192275	-2.37876	8.40942e-13	4.42976e-11	Down
Potri.018G045600.1|PACid:27011357	0.00364159	-8.10121	8.57995e-13	4.51531e-11	Down
Potri.004G218400.1|PACid:26989664	0.0660064	-3.92125	8.6119e-13	4.52784e-11	Down
Potri.006G150500.1|PACid:27006898	0.191156	-2.38718	8.73238e-13	4.58685e-11	Down
Potri.019G000800.1|PACid:27025721	0.0836665	-3.57921	8.76796e-13	4.60119e-11	Down
Potri.015G128400.1|PACid:27018668	0.00440102	-7.82795	8.89947e-13	4.66581e-11	Down
Potri.016G105000.2|PACid:27012396	7.6819	2.94146	9.224e-13	4.8314e-11	Ups
Potri.006G025200.1|PACid:27005600	0.10138	-3.30215	9.37388e-13	4.90528e-11	Down
Potri.006G109700.4|PACid:27006875	0.0839067	-3.57507	9.59561e-13	5.01659e-11	Down
Potri.006G184900.1|PACid:27006514	0.16418	-2.60665	9.77335e-13	5.10472e-11	Down
Potri.011G067500.1|PACid:27002249	0.0888826	-3.49195	9.87214e-13	5.15148e-11	Down
Potri.003G138400.2|PACid:26997536	0.12238	-3.03056	9.96886e-13	5.19708e-11	Down
Potri.018G015700.1|PACid:27010289	0.216794	-2.2056	1.01205e-12	5.27119e-11	Down
Potri.006G109700.2|PACid:27006876	0.0840388	-3.5728	1.0175e-12	5.29461e-11	Down
Potri.008G002900.4|PACid:27039700	0.0594347	-4.07255	1.04384e-12	5.4165e-11	Down
Potri.008G002900.7|PACid:27039703	0.0594347	-4.07255	1.04384e-12	5.4165e-11	Down
Potri.008G002900.8|PACid:27039704	0.0594347	-4.07255	1.04384e-12	5.4165e-11	Down
Potri.008G090500.2|PACid:27039968	0.200326	-2.31958	1.05081e-12	5.44754e-11	Down
Potri.002G085100.1|PACid:27019999	13.8593	3.79278	1.07646e-12	5.57017e-11	Ups
Potri.002G085100.2|PACid:27020000	13.8593	3.79278	1.07646e-12	5.57017e-11	Ups
Potri.009G012200.1|PACid:26988132	Inf	Inf	1.08275e-12	5.5975e-11	Ups
Potri.010G115000.3|PACid:26979899	0.201016	-2.31462	1.1463e-12	5.92052e-11	Down
Potri.008G026400.1|PACid:27037805	9.64513	3.2698	1.16675e-12	6.02054e-11	Ups
Potri.002G112500.1|PACid:27023959	0.148768	-2.74887	1.21337e-12	6.25533e-11	Down
Potri.008G047800.1|PACid:27038090	0.0561659	-4.15416	1.21977e-12	6.28248e-11	Down
Potri.013G022100.2|PACid:26995079	0.1227	-3.0268	1.26039e-12	6.4857e-11	Down
Potri.007G105900.2|PACid:27015023	0.073454	-3.76702	1.27525e-12	6.55004e-11	Down
Potri.007G105900.3|PACid:27015024	0.073454	-3.76702	1.27525e-12	6.55004e-11	Down
Potri.010G053600.2|PACid:26978645	0.166096	-2.58991	1.27971e-12	6.56085e-11	Down
Potri.010G053600.3|PACid:26978646	0.166096	-2.58991	1.27971e-12	6.56085e-11	Down
Potri.014G159000.5|PACid:27033286	0.10248	-3.28659	1.30715e-12	6.69536e-11	Down
Potri.005G230800.1|PACid:27028970	14.0296	3.81041	1.31266e-12	6.71737e-11	Ups
Potri.013G039400.1|PACid:26994325	0.102936	-3.28018	1.33249e-12	6.81258e-11	Down
Potri.002G260300.2|PACid:27022318	0.0273551	-5.19204	1.34465e-12	6.86846e-11	Down
Potri.004G166600.1|PACid:26990831	0.244879	-2.02986	1.36224e-12	6.9519e-11	Down
Potri.016G002300.6|PACid:27011720	0.00991594	-6.65604	1.38365e-12	7.05471e-11	Down
Potri.010G141600.1|PACid:26982694	4.19034	2.06707	1.40552e-12	7.15964e-11	Ups
Potri.017G073000.1|PACid:26983827	0.207799	-2.26674	1.41065e-12	7.17922e-11	Down
Potri.005G049000.1|PACid:27030449	0.110892	-3.17277	1.43346e-12	7.28862e-11	Down
Potri.014G029700.1|PACid:27033906	0.0501296	-4.31819	1.44173e-12	7.32401e-11	Down
Potri.003G028000.6|PACid:26998167	0	#NAME?	1.45239e-12	7.37139e-11	Down
Potri.015G075000.1|PACid:27018926	0.24944	-2.00323	1.49319e-12	7.57156e-11	Down
Potri.006G085200.1|PACid:27006757	0.26362	-1.92347	1.53653e-12	7.78423e-11	Down
Potri.014G022900.1|PACid:27033429	4.47881	2.16311	1.54377e-12	7.8138e-11	Ups
Potri.008G002900.6|PACid:27039702	0.059274	-4.07646	1.57978e-12	7.98882e-11	Down
Potri.003G040800.1|PACid:26996627	0.218749	-2.19265	1.62203e-12	8.19499e-11	Down
Potri.009G024000.1|PACid:26988134	0.119454	-3.06547	1.66055e-12	8.38201e-11	Down
Potri.009G114600.1|PACid:26988063	26.1512	4.70881	1.70691e-12	8.60822e-11	Ups
Potri.001G209600.1|PACid:27042881	0.145788	-2.77805	1.71167e-12	8.61657e-11	Down
Potri.001G209600.4|PACid:27042882	0.145788	-2.77805	1.71167e-12	8.61657e-11	Down
Potri.004G050700.1|PACid:26990184	0.131285	-2.92923	1.71844e-12	8.64284e-11	Down
Potri.007G053500.1|PACid:27014389	0	#NAME?	1.72607e-12	8.67336e-11	Down
Potri.010G185800.3|PACid:26979725	0.103881	-3.26699	1.73466e-12	8.70868e-11	Down
Potri.002G215800.1|PACid:27023275	0.212544	-2.23417	1.74098e-12	8.73251e-11	Down
Potri.001G344800.1|PACid:27045672	0.135426	-2.88442	1.74715e-12	8.75558e-11	Down
Potri.001G407100.1|PACid:27043870	0.113295	-3.14184	1.75703e-12	8.79715e-11	Down
Potri.009G009900.1|PACid:26988347	12.4936	3.64312	1.77525e-12	8.87244e-11	Ups
Potri.009G009900.2|PACid:26988346	12.4936	3.64312	1.77525e-12	8.87244e-11	Ups
Potri.008G162500.4|PACid:27037946	0.163539	-2.6123	1.7812e-12	8.89415e-11	Down
Potri.003G071800.1|PACid:26999564	3.97017	1.9892	1.88364e-12	9.39726e-11	Ups
Potri.005G000100.2|PACid:27031303	0.237206	-2.07579	1.91517e-12	9.53743e-11	Down
Potri.005G000100.3|PACid:27031304	0.237206	-2.07579	1.91517e-12	9.53743e-11	Down
Potri.002G113400.1|PACid:27021368	101.646	6.66741	1.9548e-12	9.72611e-11	Ups
Potri.006G109700.3|PACid:27006877	0.0876789	-3.51163	1.96644e-12	9.77528e-11	Down
Potri.001G214700.4|PACid:27041120	0.0763671	-3.71091	1.98374e-12	9.85246e-11	Down
Potri.011G009600.2|PACid:27002878	0.142302	-2.81298	2.0507e-12	1.01759e-10	Down
Potri.011G025200.1|PACid:27002819	0.00841468	-6.89288	2.05849e-12	1.02055e-10	Down
Potri.012G050000.1|PACid:27050082	0.177399	-2.49493	2.06404e-12	1.02239e-10	Down
Potri.002G221400.1|PACid:27020813	0.149334	-2.74338	2.14593e-12	1.06201e-10	Down
Potri.001G027100.1|PACid:27045210	94.982	6.56958	2.2581e-12	1.11652e-10	Ups
Potri.016G011400.1|PACid:27011967	8.69716	3.12054	2.28512e-12	1.12865e-10	Ups
Potri.001G309600.1|PACid:27047620	45.9179	5.52099	2.28668e-12	1.12865e-10	Ups
Potri.004G162400.9|PACid:26992924	0.0620882	-4.00954	2.45984e-12	1.21304e-10	Down
Potri.006G117900.1|PACid:27005057	0.233639	-2.09765	2.62019e-12	1.29097e-10	Down
Potri.014G159800.1|PACid:27035117	0	#NAME?	2.64206e-12	1.3006e-10	Down
Potri.013G117000.1|PACid:26996001	0.0509041	-4.29607	2.66679e-12	1.31161e-10	Down
Potri.013G046500.1|PACid:26993661	89.9094	6.4904	2.67632e-12	1.31513e-10	Ups
Potri.014G124700.1|PACid:27032593	0.0118236	-6.40219	2.7038e-12	1.32747e-10	Down
Potri.016G137000.1|PACid:27013649	5.37894	2.42732	2.80581e-12	1.37633e-10	Ups
Potri.002G083200.1|PACid:27024270	0.227424	-2.13654	2.86646e-12	1.40484e-10	Down
Potri.002G169900.2|PACid:27020261	0.163835	-2.60969	2.88563e-12	1.41175e-10	Down
Potri.002G169900.3|PACid:27020262	0.163835	-2.60969	2.88563e-12	1.41175e-10	Down
Potri.001G064900.1|PACid:27048709	0.0292143	-5.09718	2.96014e-12	1.44574e-10	Down
Potri.007G049800.1|PACid:27015696	6.21909	2.6367	2.96031e-12	1.44574e-10	Ups
Potri.T104400.2|PACid:27003375	0.255712	-1.96741	2.99135e-12	1.45962e-10	Down
Potri.008G146500.2|PACid:27038409	0.102109	-3.29182	3.09371e-12	1.50824e-10	Down
Potri.011G145600.1|PACid:27001777	Inf	Inf	3.12283e-12	1.51896e-10	Ups
Potri.011G145600.2|PACid:27001776	Inf	Inf	3.12283e-12	1.51896e-10	Ups
Potri.019G063900.1|PACid:27026550	0.170361	-2.55333	3.12387e-12	1.51896e-10	Down
Potri.010G120800.1|PACid:26978720	0.14279	-2.80803	3.12768e-12	1.51948e-10	Down
Potri.001G155700.1|PACid:27043530	0.09958	-3.328	3.17939e-12	1.54325e-10	Down
Potri.015G128700.1|PACid:27017826	86.3258	6.43172	3.19187e-12	1.54796e-10	Ups
Potri.010G215900.1|PACid:26979826	0.151325	-2.72428	3.20031e-12	1.5507e-10	Down
Potri.015G146400.1|PACid:27018280	0.212508	-2.23441	3.22992e-12	1.56368e-10	Down
Potri.007G052500.1|PACid:27017005	0.221839	-2.17241	3.33772e-12	1.61447e-10	Down
Potri.009G053300.7|PACid:26987978	0.171286	-2.54552	3.34449e-12	1.61494e-10	Down
Potri.009G053300.8|PACid:26987979	0.171286	-2.54552	3.34449e-12	1.61494e-10	Down
Potri.013G035700.1|PACid:26994357	0.0597526	-4.06485	3.43009e-12	1.65483e-10	Down
Potri.004G048900.2|PACid:26990420	0.272211	-1.8772	3.52794e-12	1.70057e-10	Down
Potri.006G075200.1|PACid:27008648	0.154374	-2.6955	3.62211e-12	1.74444e-10	Down
Potri.010G003000.1|PACid:26980578	Inf	Inf	3.63992e-12	1.75151e-10	Ups
Potri.002G044300.1|PACid:27023756	0.132764	-2.91306	3.64548e-12	1.75267e-10	Down
Potri.004G123500.1|PACid:26991285	0.0344149	-4.86082	3.71262e-12	1.7834e-10	Down
Potri.009G111400.2|PACid:26987724	0.0546695	-4.19312	3.71792e-12	1.78441e-10	Down
Potri.014G120700.1|PACid:27034327	0.0929125	-3.42798	3.73718e-12	1.79085e-10	Down
Potri.003G027600.1|PACid:27000212	0.113452	-3.13985	3.73777e-12	1.79085e-10	Down
Potri.001G347600.1|PACid:27042411	0	#NAME?	3.77301e-12	1.80617e-10	Down
Potri.003G121600.1|PACid:27000107	0.0927798	-3.43005	3.77963e-12	1.80779e-10	Down
Potri.010G068500.1|PACid:26978596	0.0960701	-3.37977	3.8426e-12	1.83633e-10	Down
Potri.019G073900.1|PACid:27026140	0.100542	-3.31413	3.87067e-12	1.84815e-10	Down
Potri.016G016200.1|PACid:27013287	0	#NAME?	3.91201e-12	1.86629e-10	Down
Potri.T170200.1|PACid:27014119	0.284245	-1.8148	3.93179e-12	1.87412e-10	Down
Potri.008G116800.1|PACid:27039640	0.247786	-2.01283	4.04333e-12	1.92564e-10	Down
Potri.001G346100.1|PACid:27048445	0.113213	-3.14288	4.10687e-12	1.95255e-10	Down
Potri.001G346100.2|PACid:27048446	0.113213	-3.14288	4.10687e-12	1.95255e-10	Down
Potri.013G028600.1|PACid:26993890	0.0990663	-3.33546	4.26988e-12	2.02832e-10	Down
Potri.014G050300.1|PACid:27033162	0.208822	-2.25965	4.30171e-12	2.0417e-10	Down
Potri.014G082400.1|PACid:27034963	5.67041	2.50345	4.31885e-12	2.04809e-10	Ups
Potri.005G246600.1|PACid:27028082	7.23813	2.85562	4.52516e-12	2.14409e-10	Ups
Potri.016G130500.1|PACid:27013739	3.88707	1.95868	4.67108e-12	2.21135e-10	Ups
Potri.006G076400.2|PACid:27006567	0.132003	-2.92136	4.6862e-12	2.21662e-10	Down
Potri.006G087700.1|PACid:27007154	0.201841	-2.30871	4.69503e-12	2.21891e-10	Down
Potri.006G060100.1|PACid:27005886	0.0648041	-3.94777	4.7959e-12	2.26274e-10	Down
Potri.006G060100.2|PACid:27005885	0.0648041	-3.94777	4.7959e-12	2.26274e-10	Down
Potri.014G153000.1|PACid:27035308	0.120933	-3.04772	4.87483e-12	2.29803e-10	Down
Potri.005G075400.1|PACid:27030141	0.00271578	-8.52442	4.90196e-12	2.30886e-10	Down
Potri.016G074800.1|PACid:27013262	0.063954	-3.96682	4.96137e-12	2.33486e-10	Down
Potri.007G010200.2|PACid:27015640	0.19621	-2.34953	5.07229e-12	2.38505e-10	Down
Potri.007G095200.2|PACid:27014396	0.041032	-4.60711	5.09989e-12	2.38995e-10	Down
Potri.007G095200.6|PACid:27014395	0.041032	-4.60711	5.09989e-12	2.38995e-10	Down
Potri.007G095200.7|PACid:27014397	0.041032	-4.60711	5.09989e-12	2.38995e-10	Down
Potri.007G095200.8|PACid:27014398	0.041032	-4.60711	5.09989e-12	2.38995e-10	Down
Potri.004G088100.1|PACid:26991498	0.0907675	-3.46168	5.20287e-12	2.43615e-10	Down
Potri.003G161900.1|PACid:27000063	4.08573	2.03059	5.23342e-12	2.4484e-10	Ups
Potri.003G057000.1|PACid:26998671	0.177136	-2.49707	5.24145e-12	2.45009e-10	Down
Potri.014G118500.1|PACid:27032468	0.251483	-1.99147	5.48091e-12	2.55987e-10	Down
Potri.008G035500.1|PACid:27038705	0.206413	-2.2764	5.4917e-12	2.56276e-10	Down
Potri.019G063100.3|PACid:27026202	0.200036	-2.32167	5.52182e-12	2.57466e-10	Down
Potri.002G033100.1|PACid:27023867	0.0716208	-3.80348	5.55587e-12	2.58837e-10	Down
Potri.003G124200.2|PACid:26997818	0.239329	-2.06294	5.57464e-12	2.59494e-10	Down
Potri.017G095000.2|PACid:26983859	0.236464	-2.08031	5.78292e-12	2.68964e-10	Down
Potri.001G460400.1|PACid:27041952	7.64661	2.93482	5.79322e-12	2.69218e-10	Ups
Potri.003G141700.1|PACid:26996251	0.0507993	-4.29905	5.80873e-12	2.69713e-10	Down
Potri.002G034000.1|PACid:27019972	4.3557	2.1229	6.06752e-12	2.81495e-10	Ups
Potri.006G043400.1|PACid:27005655	10.6759	3.41629	6.19047e-12	2.86959e-10	Ups
Potri.011G123700.1|PACid:27002348	0.263091	-1.92637	6.24486e-12	2.88999e-10	Down
Potri.011G123700.2|PACid:27002349	0.263091	-1.92637	6.24486e-12	2.88999e-10	Down
Potri.002G183900.1|PACid:27021734	0.174647	-2.51748	6.25305e-12	2.89137e-10	Down
Potri.008G120400.1|PACid:27036152	0.251663	-1.99043	6.27938e-12	2.90113e-10	Down
Potri.005G258600.1|PACid:27028351	0.132576	-2.9151	6.66397e-12	3.07627e-10	Down
Potri.018G088800.4|PACid:27009000	0	#NAME?	6.68063e-12	3.0814e-10	Down
Potri.004G037800.1|PACid:26991136	72.1114	6.17216	6.83623e-12	3.15056e-10	Ups
Potri.004G209200.1|PACid:26992709	26.8235	4.74543	6.89298e-12	3.17408e-10	Ups
Potri.010G112800.1|PACid:26981873	0.267702	-1.9013	6.98894e-12	3.21561e-10	Down
Potri.018G104000.2|PACid:27011419	0.221629	-2.17378	7.05229e-12	3.24207e-10	Down
Potri.012G031100.1|PACid:27051034	0.231031	-2.11384	7.0659e-12	3.24565e-10	Down
Potri.005G184700.1|PACid:27031804	0.129925	-2.94425	7.18057e-12	3.2956e-10	Down
Potri.001G024100.1|PACid:27042777	3.94314	1.97935	7.47781e-12	3.42919e-10	Ups
Potri.003G180900.1|PACid:26998699	40.6051	5.34359	7.49659e-12	3.43497e-10	Ups
Potri.006G147300.1|PACid:27005606	0.246244	-2.02184	7.6179e-12	3.48768e-10	Down
Potri.002G014300.4|PACid:27023174	5.27392	2.39888	7.68335e-12	3.51187e-10	Ups
Potri.002G014300.5|PACid:27023173	5.27392	2.39888	7.68335e-12	3.51187e-10	Ups
Potri.001G347300.2|PACid:27046617	0.0362414	-4.78622	7.85084e-12	3.58548e-10	Down
Potri.T177800.1|PACid:27027183	0	#NAME?	7.94257e-12	3.62439e-10	Down
Potri.005G256600.2|PACid:27027306	0.0633436	-3.98066	8.02223e-12	3.65774e-10	Down
Potri.011G131300.1|PACid:27001760	0.10881	-3.20012	8.25949e-12	3.76284e-10	Down
Potri.003G206000.3|PACid:26996857	0.123587	-3.0164	8.28043e-12	3.76929e-10	Down
Potri.001G253300.2|PACid:27048154	0.0505296	-4.30673	8.34719e-12	3.79657e-10	Down
Potri.005G040500.1|PACid:27029503	0.24639	-2.02099	8.38028e-12	3.80851e-10	Down
Potri.010G214400.1|PACid:26982780	10.2964	3.36407	8.423e-12	3.8248e-10	Ups
Potri.015G020700.1|PACid:27017319	0.241383	-2.0506	8.63354e-12	3.9172e-10	Down
Potri.007G031700.1|PACid:27016415	11.4528	3.51763	8.66347e-12	3.92758e-10	Ups
Potri.019G117900.1|PACid:27025518	0.130021	-2.94319	8.71801e-12	3.94909e-10	Down
Potri.014G105800.1|PACid:27034128	0.203848	-2.29444	8.75222e-12	3.96136e-10	Down
Potri.005G068900.1|PACid:27029790	54.0445	5.75608	8.79382e-12	3.97695e-10	Ups
Potri.008G118700.1|PACid:27036388	0.210014	-2.25144	9.11853e-12	4.12045e-10	Down
Potri.011G167700.3|PACid:27003136	61.0645	5.93226	9.12753e-12	4.12117e-10	Ups
Potri.006G169700.1|PACid:27005762	0.138315	-2.85397	9.15962e-12	4.13231e-10	Down
Potri.010G176400.2|PACid:26981558	0.231946	-2.10814	9.18218e-12	4.13912e-10	Down
Potri.009G132100.1|PACid:26986212	11.4386	3.51584	9.25762e-12	4.16975e-10	Ups
Potri.018G068300.1|PACid:27010772	0.146533	-2.7707	9.744e-12	4.38528e-10	Down
Potri.014G085700.1|PACid:27034519	0.24276	-2.0424	1.01085e-11	4.54562e-10	Down
Potri.009G012700.1|PACid:26986190	0.164337	-2.60527	1.01646e-11	4.56716e-10	Down
Potri.004G068500.1|PACid:26991316	5.35361	2.42051	1.01878e-11	4.5739e-10	Ups
Potri.013G105500.1|PACid:26994933	0.168615	-2.56819	1.03314e-11	4.63462e-10	Down
Potri.001G056700.3|PACid:27042505	0.0792861	-3.65679	1.03903e-11	4.65728e-10	Down
Potri.010G098700.1|PACid:26980961	0.234892	-2.08993	1.05971e-11	4.74619e-10	Down
Potri.001G249000.1|PACid:27041819	0.00359985	-8.11785	1.0612e-11	4.74901e-10	Down
Potri.002G206300.1|PACid:27022360	0.171752	-2.5416	1.06345e-11	4.75528e-10	Down
Potri.019G083000.1|PACid:27026095	7.58459	2.92307	1.08279e-11	4.83784e-10	Ups
Potri.009G143700.1|PACid:26988693	19.867	4.3123	1.08465e-11	4.84226e-10	Ups
Potri.003G028200.1|PACid:26999892	0.0515399	-4.27817	1.10085e-11	4.90743e-10	Down
Potri.009G013400.7|PACid:26987306	0.21648	-2.20769	1.10113e-11	4.90743e-10	Down
Potri.017G054500.1|PACid:26985576	0.00355547	-8.13574	1.10232e-11	4.90743e-10	Down
Potri.014G085700.3|PACid:27034521	0.119258	-3.06785	1.10277e-11	4.90743e-10	Down
Potri.008G165600.1|PACid:27038428	0.0778944	-3.68234	1.11325e-11	4.95008e-10	Down
Potri.018G076600.1|PACid:27009709	0.14053	-2.83105	1.12458e-11	4.99649e-10	Down
Potri.004G197600.1|PACid:26991059	13.9285	3.79997	1.12611e-11	4.9993e-10	Ups
Potri.010G090200.1|PACid:26981256	0.198143	-2.33539	1.13016e-11	5.01325e-10	Down
Potri.013G024400.1|PACid:26994854	0.0199122	-5.65021	1.13929e-11	5.04973e-10	Down
Potri.012G070600.1|PACid:27049748	0.0703302	-3.82971	1.1624e-11	5.14805e-10	Down
Potri.019G009900.1|PACid:27025165	9.16792	3.19659	1.18233e-11	5.23217e-10	Ups
Potri.012G083000.1|PACid:27050391	0.136002	-2.8783	1.21867e-11	5.38869e-10	Down
Potri.T166000.1|PACid:27014236	0.254849	-1.97228	1.22655e-11	5.41924e-10	Down
Potri.012G049300.1|PACid:27050423	4.62795	2.21037	1.2665e-11	5.59131e-10	Ups
Potri.001G240300.1|PACid:27043630	0.107057	-3.22355	1.27669e-11	5.6318e-10	Down
Potri.014G162200.2|PACid:27033772	0.18309	-2.44937	1.30327e-11	5.74449e-10	Down
Potri.001G393700.2|PACid:27046656	0.029181	-5.09882	1.30604e-11	5.75214e-10	Down
Potri.008G152300.1|PACid:27035839	0.129029	-2.95424	1.33632e-11	5.87622e-10	Down
Potri.008G152300.2|PACid:27035838	0.129029	-2.95424	1.33632e-11	5.87622e-10	Down
Potri.018G006000.1|PACid:27009796	3.52347	1.817	1.34369e-11	5.90397e-10	Ups
Potri.004G209700.12|PACid:26989944	0.0543652	-4.20117	1.34947e-11	5.92469e-10	Down
Potri.003G123600.1|PACid:26999449	0.219969	-2.18463	1.35183e-11	5.93034e-10	Down
Potri.011G126700.1|PACid:27000727	0.185785	-2.42829	1.39962e-11	6.13516e-10	Down
Potri.006G088200.1|PACid:27005195	0.168029	-2.57322	1.4087e-11	6.16656e-10	Down
Potri.003G096600.1|PACid:26997697	0.187486	-2.41514	1.409e-11	6.16656e-10	Down
Potri.012G112400.1|PACid:27050098	0.125946	-2.98913	1.434e-11	6.27102e-10	Down
Potri.014G112300.1|PACid:27032456	0.275167	-1.86162	1.48702e-11	6.49781e-10	Down
Potri.016G135800.1|PACid:27012308	0.0951861	-3.39311	1.54589e-11	6.74974e-10	Down
Potri.006G132700.5|PACid:27008655	0.111671	-3.16268	1.55098e-11	6.76665e-10	Down
Potri.016G121800.1|PACid:27013743	0	#NAME?	1.55835e-11	6.79348e-10	Down
Potri.018G109700.1|PACid:27009213	0.0563895	-4.14843	1.57414e-11	6.85696e-10	Down
Potri.013G138900.1|PACid:26994892	0.166149	-2.58945	1.5788e-11	6.87185e-10	Down
Potri.004G139500.1|PACid:26992796	0.0302709	-5.04592	1.58481e-11	6.89261e-10	Down
Potri.001G304200.1|PACid:27040957	6.09929	2.60864	1.65546e-11	7.18574e-10	Ups
Potri.001G249200.2|PACid:27045171	0.00569162	-7.45694	1.65737e-11	7.18574e-10	Down
Potri.001G249200.3|PACid:27045172	0.00569162	-7.45694	1.65737e-11	7.18574e-10	Down
Potri.001G249200.9|PACid:27045173	0.00569162	-7.45694	1.65737e-11	7.18574e-10	Down
Potri.009G013400.1|PACid:26987305	0.218722	-2.19283	1.67137e-11	7.21829e-10	Down
Potri.009G013400.5|PACid:26987304	0.218722	-2.19283	1.67137e-11	7.21829e-10	Down
Potri.009G013400.6|PACid:26987303	0.218722	-2.19283	1.67137e-11	7.21829e-10	Down
Potri.009G013400.8|PACid:26987307	0.218722	-2.19283	1.67137e-11	7.21829e-10	Down
Potri.009G013400.9|PACid:26987308	0.218722	-2.19283	1.67137e-11	7.21829e-10	Down
Potri.008G117200.1|PACid:27039191	0.219539	-2.18745	1.70846e-11	7.37274e-10	Down
Potri.014G122000.2|PACid:27035006	0.0417692	-4.58142	1.72372e-11	7.43285e-10	Down
Potri.016G059500.1|PACid:27013116	0.125298	-2.99656	1.72815e-11	7.4404e-10	Down
Potri.016G059500.6|PACid:27013115	0.125298	-2.99656	1.72815e-11	7.4404e-10	Down
Potri.004G120900.1|PACid:26992598	0.130198	-2.94122	1.76957e-11	7.61284e-10	Down
Potri.011G044300.2|PACid:27001293	0.0438317	-4.51188	1.79126e-11	7.70022e-10	Down
Potri.015G053800.1|PACid:27019697	0.184536	-2.43803	1.83449e-11	7.87996e-10	Down
Potri.004G133200.1|PACid:26991315	0.00926246	-6.75439	1.83653e-11	7.88264e-10	Down
Potri.014G175700.2|PACid:27032198	0.142353	-2.81245	1.87307e-11	8.03327e-10	Down
Potri.018G078200.1|PACid:27010386	0.0560273	-4.15773	1.94875e-11	8.3514e-10	Down
Potri.006G234400.1|PACid:27005379	0.207702	-2.26742	1.99816e-11	8.55657e-10	Down
Potri.014G148500.1|PACid:27034733	0.0837282	-3.57814	2.0235e-11	8.65838e-10	Down
Potri.019G050500.1|PACid:27026120	0.222239	-2.16981	2.03548e-11	8.70297e-10	Down
Potri.019G073800.1|PACid:27026206	0.0152859	-6.03165	2.08168e-11	8.89366e-10	Down
Potri.017G098100.1|PACid:26984970	0.226314	-2.1436	2.08365e-11	8.89453e-10	Down
Potri.003G115300.1|PACid:26998228	0.120773	-3.04962	2.08508e-11	8.89453e-10	Down
Potri.005G187500.1|PACid:27028358	Inf	Inf	2.08834e-11	8.90161e-10	Ups
Potri.005G237600.1|PACid:27031604	0.0585123	-4.09512	2.0995e-11	8.94233e-10	Down
Potri.001G415400.1|PACid:27040158	0.118053	-3.0825	2.10666e-11	8.96594e-10	Down
Potri.017G082900.1|PACid:26984076	0.160111	-2.64286	2.15339e-11	9.15082e-10	Down
Potri.017G082900.2|PACid:26984075	0.160111	-2.64286	2.15339e-11	9.15082e-10	Down
Potri.013G050300.1|PACid:26996018	0.0632487	-3.98282	2.19128e-11	9.30474e-10	Down
Potri.015G103800.1|PACid:27019119	0.164345	-2.6052	2.20333e-11	9.34878e-10	Down
Potri.002G065000.1|PACid:27023101	0.121089	-3.04587	2.25503e-11	9.56086e-10	Down
Potri.010G002400.2|PACid:26981023	0.251408	-1.9919	2.30036e-11	9.7456e-10	Down
Potri.013G029000.1|PACid:26994829	0.190147	-2.39481	2.33193e-11	9.87182e-10	Down
Potri.017G001600.1|PACid:26983865	0.230856	-2.11493	2.36641e-11	1.00102e-09	Down
Potri.001G169000.1|PACid:27045002	0.000605862	-10.6887	2.38195e-11	1.00683e-09	Down
Potri.017G036400.1|PACid:26983596	0.154816	-2.69138	2.43658e-11	1.02914e-09	Down
Potri.001G410400.1|PACid:27044231	16.96	4.08406	2.47984e-11	1.04661e-09	Ups
Potri.002G204000.2|PACid:27024550	0.206042	-2.27899	2.48443e-11	1.04696e-09	Down
Potri.002G204000.3|PACid:27024549	0.206042	-2.27899	2.48443e-11	1.04696e-09	Down
Potri.003G020400.1|PACid:26997051	0.0537133	-4.21858	2.49025e-11	1.04862e-09	Down
Potri.008G153200.1|PACid:27039977	0.177174	-2.49676	2.53316e-11	1.06588e-09	Down
Potri.005G063600.1|PACid:27029370	0.217158	-2.20318	2.5381e-11	1.06624e-09	Down
Potri.004G045700.1|PACid:26990030	0.172113	-2.53857	2.54236e-11	1.06624e-09	Down
Potri.011G140100.3|PACid:27002857	0.19379	-2.36744	2.54361e-11	1.06624e-09	Down
Potri.011G140100.4|PACid:27002858	0.19379	-2.36744	2.54361e-11	1.06624e-09	Down
Potri.011G140100.5|PACid:27002859	0.19379	-2.36744	2.54361e-11	1.06624e-09	Down
Potri.011G114300.2|PACid:27001797	0.219401	-2.18836	2.56643e-11	1.075e-09	Down
Potri.006G199100.1|PACid:27006457	0.0717744	-3.80039	2.59276e-11	1.08522e-09	Down
Potri.004G003200.1|PACid:26990078	0.271677	-1.88003	2.61699e-11	1.09453e-09	Down
Potri.005G127100.1|PACid:27028444	0.240793	-2.05413	2.62344e-11	1.09628e-09	Down
Potri.001G459200.1|PACid:27042052	0.0153044	-6.02991	2.6251e-11	1.09628e-09	Down
Potri.012G106600.2|PACid:27050893	0.148427	-2.75218	2.64048e-11	1.10177e-09	Down
Potri.014G139500.2|PACid:27035408	0.280641	-1.8332	2.64222e-11	1.10177e-09	Down
Potri.009G160900.1|PACid:26988820	7.64214	2.93398	2.65847e-11	1.10772e-09	Ups
Potri.002G145100.1|PACid:27020502	0.0274886	-5.18502	2.66793e-11	1.11082e-09	Down
Potri.002G072400.1|PACid:27023720	0.215709	-2.21284	2.73222e-11	1.13674e-09	Down
Potri.008G157400.3|PACid:27038362	0.100219	-3.31878	2.74965e-11	1.14314e-09	Down
Potri.001G213400.5|PACid:27047595	0	#NAME?	2.80195e-11	1.16401e-09	Down
Potri.015G085300.1|PACid:27017609	0.103038	-3.27876	2.80513e-11	1.16447e-09	Down
Potri.013G089600.1|PACid:26995506	0.11085	-3.17332	2.8739e-11	1.19212e-09	Down
Potri.012G091700.1|PACid:27049898	0.111684	-3.16251	2.92836e-11	1.21381e-09	Down
Potri.006G101500.1|PACid:27008468	0.106075	-3.23684	2.96529e-11	1.22729e-09	Down
Potri.006G101500.6|PACid:27008469	0.106075	-3.23684	2.96529e-11	1.22729e-09	Down
Potri.008G157400.2|PACid:27038361	0.100931	-3.30856	3.06733e-11	1.26857e-09	Down
Potri.003G107400.1|PACid:26997476	0.231366	-2.11175	3.07503e-11	1.27072e-09	Down
Potri.014G106400.2|PACid:27034202	0.0499649	-4.32294	3.08393e-11	1.27072e-09	Down
Potri.014G106400.3|PACid:27034200	0.0499649	-4.32294	3.08393e-11	1.27072e-09	Down
Potri.014G106400.4|PACid:27034201	0.0499649	-4.32294	3.08393e-11	1.27072e-09	Down
Potri.014G106400.5|PACid:27034203	0.0499649	-4.32294	3.08393e-11	1.27072e-09	Down
Potri.001G301000.1|PACid:27042164	0.21836	-2.19522	3.16229e-11	1.30204e-09	Down
Potri.007G104800.1|PACid:27014971	0.0635061	-3.97696	3.18895e-11	1.31204e-09	Down
Potri.007G006600.1|PACid:27014978	0.126768	-2.97974	3.2258e-11	1.32623e-09	Down
Potri.014G102100.1|PACid:27033182	0.0894323	-3.48306	3.22972e-11	1.32686e-09	Down
Potri.008G172700.1|PACid:27035933	0.231279	-2.11229	3.23539e-11	1.32821e-09	Down
Potri.015G102200.1|PACid:27018222	6.71028	2.74637	3.26421e-11	1.33905e-09	Ups
Potri.005G207700.1|PACid:27027959	3.84799	1.94411	3.31856e-11	1.36034e-09	Ups
Potri.017G030100.1|PACid:26985504	0.19954	-2.32525	3.32297e-11	1.36115e-09	Down
Potri.019G094000.1|PACid:27026627	0.205111	-2.28552	3.35869e-11	1.37476e-09	Down
Potri.006G139600.1|PACid:27008134	0.0771185	-3.69678	3.38837e-11	1.38589e-09	Down
Potri.004G052500.2|PACid:26989629	0.022572	-5.46932	3.39443e-11	1.38735e-09	Down
Potri.004G172800.1|PACid:26991303	11.3841	3.50895	3.54376e-11	1.44732e-09	Ups
Potri.015G023200.1|PACid:27019482	20.4414	4.35342	3.57764e-11	1.46009e-09	Ups
Potri.009G032000.3|PACid:26986921	0.241593	-2.04935	3.59656e-11	1.46673e-09	Down
Potri.T091400.1|PACid:27019871	0.0340763	-4.87509	3.65529e-11	1.48959e-09	Down
Potri.005G091700.1|PACid:27030098	0.0880424	-3.50566	3.67429e-11	1.49606e-09	Down
Potri.016G138500.1|PACid:27014034	0.201151	-2.31365	3.67721e-11	1.49606e-09	Down
Potri.002G184100.1|PACid:27024208	11.8602	3.56806	3.67923e-11	1.49606e-09	Ups
Potri.013G145600.2|PACid:26995946	0.0221837	-5.49436	3.82292e-11	1.55335e-09	Down
Potri.016G078600.1|PACid:27012167	0.219609	-2.18699	3.85372e-11	1.56472e-09	Down
Potri.012G098300.1|PACid:27050794	0.205891	-2.28005	3.94202e-11	1.59941e-09	Down
Potri.003G135200.3|PACid:26996390	0.19315	-2.3722	4.06406e-11	1.64772e-09	Down
Potri.013G095500.1|PACid:26994497	0.230326	-2.11825	4.14117e-11	1.67776e-09	Down
Potri.011G132900.1|PACid:27000767	0.0192055	-5.70233	4.22465e-11	1.71034e-09	Down
Potri.013G073900.1|PACid:26993826	0.174007	-2.52278	4.25308e-11	1.71934e-09	Down
Potri.013G073900.2|PACid:26993825	0.174007	-2.52278	4.25308e-11	1.71934e-09	Down
Potri.007G123400.1|PACid:27016243	5.12749	2.35825	4.28258e-11	1.73001e-09	Ups
Potri.013G008600.1|PACid:26995222	Inf	Inf	4.31515e-11	1.7419e-09	Ups
Potri.014G122000.1|PACid:27035004	0.0441344	-4.50195	4.32345e-11	1.74399e-09	Down
Potri.001G385100.1|PACid:27040767	0.124787	-3.00246	4.42804e-11	1.78489e-09	Down
Potri.009G092900.1|PACid:26988089	0.199193	-2.32776	4.46337e-11	1.79782e-09	Down
Potri.010G046300.1|PACid:26982024	0.262803	-1.92794	4.62998e-11	1.86358e-09	Down
Potri.009G038800.1|PACid:26986271	0.208446	-2.26225	4.6584e-11	1.87367e-09	Down
Potri.017G142700.3|PACid:26983676	0.0269231	-5.21501	4.66366e-11	1.87443e-09	Down
Potri.009G043200.1|PACid:26986060	0.172765	-2.53312	4.78787e-11	1.92019e-09	Down
Potri.009G043200.2|PACid:26986059	0.172765	-2.53312	4.78787e-11	1.92019e-09	Down
Potri.009G043200.3|PACid:26986058	0.172765	-2.53312	4.78787e-11	1.92019e-09	Down
Potri.007G060400.1|PACid:27014514	0.180402	-2.47071	4.80376e-11	1.92517e-09	Down
Potri.002G249900.1|PACid:27021568	0.00394199	-7.98686	4.85081e-11	1.94263e-09	Down
Potri.004G175800.1|PACid:26991804	0.0377485	-4.72744	4.8961e-11	1.95936e-09	Down
Potri.007G011000.3|PACid:27014609	0	#NAME?	5.06925e-11	2.02719e-09	Down
Potri.008G130000.1|PACid:27037553	0.26613	-1.90979	5.14218e-11	2.05488e-09	Down
Potri.011G140100.2|PACid:27002860	0.198442	-2.33321	5.15884e-11	2.06005e-09	Down
Potri.016G055400.1|PACid:27013901	7.88756	2.97958	5.17188e-11	2.06378e-09	Ups
Potri.003G031000.1|PACid:26997197	0.264722	-1.91745	5.20079e-11	2.07234e-09	Down
Potri.003G031000.2|PACid:26997196	0.264722	-1.91745	5.20079e-11	2.07234e-09	Down
Potri.010G003000.2|PACid:26980579	0	#NAME?	5.56217e-11	2.21476e-09	Down
Potri.014G025100.1|PACid:27032463	0.175977	-2.50654	5.58969e-11	2.22412e-09	Down
Potri.001G424300.1|PACid:27047745	9.62039	3.26609	5.62106e-11	2.235e-09	Ups
Potri.015G079000.7|PACid:27017885	0.045113	-4.47031	5.67714e-11	2.25569e-09	Down
Potri.014G036600.1|PACid:27032458	15.988	3.99892	5.93273e-11	2.35556e-09	Ups
Potri.010G067800.1|PACid:26981666	26.6383	4.73543	5.96873e-11	2.36817e-09	Ups
Potri.005G091600.1|PACid:27029840	0.218394	-2.19499	6.04351e-11	2.39613e-09	Down
Potri.003G030100.1|PACid:26996416	0.222803	-2.16616	6.41105e-11	2.54004e-09	Down
Potri.004G129200.1|PACid:26992610	0.214752	-2.21926	6.4407e-11	2.54997e-09	Down
Potri.004G209700.5|PACid:26989940	0.261553	-1.93482	6.5604e-11	2.59551e-09	Down
Potri.006G160300.1|PACid:27005406	0.226651	-2.14145	6.58626e-11	2.60389e-09	Down
Potri.009G037000.1|PACid:26987435	0.0692679	-3.85167	6.66916e-11	2.63479e-09	Down
Potri.003G119200.1|PACid:26997829	0.168073	-2.57284	6.70063e-11	2.63973e-09	Down
Potri.003G119200.2|PACid:26997827	0.168073	-2.57284	6.70063e-11	2.63973e-09	Down
Potri.003G119200.5|PACid:26997826	0.168073	-2.57284	6.70063e-11	2.63973e-09	Down
Potri.003G119200.6|PACid:26997828	0.168073	-2.57284	6.70063e-11	2.63973e-09	Down
Potri.008G135400.1|PACid:27036839	0.114028	-3.13253	6.84587e-11	2.69503e-09	Down
Potri.019G107000.1|PACid:27025948	0.0642511	-3.96014	6.86845e-11	2.70201e-09	Down
Potri.013G105200.2|PACid:26993443	0.245271	-2.02755	7.00008e-11	2.75185e-09	Down
Potri.001G348900.5|PACid:27042624	0	#NAME?	7.01028e-11	2.75391e-09	Down
Potri.010G024800.1|PACid:26979498	34.0022	5.08756	7.09807e-11	2.78643e-09	Ups
Potri.013G128300.9|PACid:26995161	0.114545	-3.12601	7.10718e-11	2.78804e-09	Down
Potri.019G037400.1|PACid:27026227	0.146095	-2.77502	7.1245e-11	2.79286e-09	Down
Potri.002G228900.3|PACid:27020111	0	#NAME?	7.14909e-11	2.79659e-09	Down
Potri.002G228900.7|PACid:27020112	0	#NAME?	7.14909e-11	2.79659e-09	Down
Potri.002G228900.8|PACid:27020110	0	#NAME?	7.14909e-11	2.79659e-09	Down
Potri.005G178300.1|PACid:27029342	0.270727	-1.88509	7.15955e-11	2.79872e-09	Down
Potri.004G229600.1|PACid:26991681	0.0167747	-5.89757	7.21835e-11	2.81945e-09	Down
Potri.006G202100.1|PACid:27006784	0.0162762	-5.94109	7.22272e-11	2.81945e-09	Down
Potri.001G273900.1|PACid:27042583	0.233497	-2.09852	7.26046e-11	2.83219e-09	Down
Potri.009G124100.4|PACid:26987658	0	#NAME?	7.27405e-11	2.8355e-09	Down
Potri.003G112900.1|PACid:26996848	0.153407	-2.70456	7.35971e-11	2.86689e-09	Down
Potri.001G240600.1|PACid:27046618	5.81175	2.53897	7.4178e-11	2.88593e-09	Ups
Potri.005G156600.1|PACid:27031918	0.189941	-2.39637	7.41897e-11	2.88593e-09	Down
Potri.014G038900.1|PACid:27033302	0.142203	-2.81397	7.47918e-11	2.90732e-09	Down
Potri.011G002800.1|PACid:27002326	21.8793	4.45149	7.51816e-11	2.92043e-09	Ups
Potri.005G191400.4|PACid:27028395	0.150812	-2.72918	7.72501e-11	2.99868e-09	Down
Potri.009G137600.1|PACid:26986905	0.204642	-2.28883	7.79338e-11	3.02311e-09	Down
Potri.010G114200.1|PACid:26979282	0.232423	-2.10517	7.84588e-11	3.04136e-09	Down
Potri.003G139700.4|PACid:26996538	0	#NAME?	7.88461e-11	3.05331e-09	Down
Potri.006G226900.1|PACid:27004505	6.16596	2.62433	7.8877e-11	3.05331e-09	Ups
Potri.002G073000.1|PACid:27024232	0.105754	-3.24122	8.0151e-11	3.10047e-09	Down
Potri.006G034300.1|PACid:27007469	0.113119	-3.14409	8.1306e-11	3.14296e-09	Down
Potri.008G140500.1|PACid:27038703	4.55215	2.18655	8.14265e-11	3.14544e-09	Ups
Potri.001G011700.1|PACid:27046929	0.0808296	-3.62897	8.15368e-11	3.14751e-09	Down
Potri.017G138900.3|PACid:26985346	0.226354	-2.14335	8.20689e-11	3.16586e-09	Down
Potri.002G121900.1|PACid:27020591	0.21695	-2.20457	8.31765e-11	3.20636e-09	Down
Potri.010G210000.1|PACid:26981648	0.0435912	-4.51982	8.51471e-11	3.28005e-09	Down
Potri.005G001500.2|PACid:27031307	0.19128	-2.38624	8.56988e-11	3.29902e-09	Down
Potri.016G031400.1|PACid:27013342	7.28126	2.86419	8.62383e-11	3.31749e-09	Ups
Potri.001G365600.1|PACid:27046370	0.14791	-2.75721	8.98366e-11	3.45114e-09	Down
Potri.001G365600.2|PACid:27046371	0.14791	-2.75721	8.98366e-11	3.45114e-09	Down
Potri.018G125000.1|PACid:27010692	5.04254	2.33415	9.09131e-11	3.48969e-09	Ups
Potri.006G122000.1|PACid:27005336	7.59253	2.92458	9.09656e-11	3.48969e-09	Ups
Potri.004G016900.1|PACid:26990532	0.291628	-1.7778	9.36627e-11	3.59068e-09	Down
Potri.005G046700.1|PACid:27030735	0.161435	-2.63097	9.50787e-11	3.63745e-09	Down
Potri.005G046700.3|PACid:27030737	0.161435	-2.63097	9.50787e-11	3.63745e-09	Down
Potri.005G046700.4|PACid:27030736	0.161435	-2.63097	9.50787e-11	3.63745e-09	Down
Potri.T071300.1|PACid:26996132	5.62691	2.49234	9.59835e-11	3.66954e-09	Ups
Potri.009G024600.4|PACid:26986501	0.0744636	-3.74732	9.65412e-11	3.68832e-09	Down
Potri.T037400.1|PACid:26989072	0.130431	-2.93864	9.81296e-11	3.74644e-09	Down
Potri.005G061600.4|PACid:27029524	Inf	Inf	9.94939e-11	3.79592e-09	Ups
Potri.016G016400.1|PACid:27012842	0.242373	-2.0447	1.00018e-10	3.81329e-09	Down
Potri.015G145300.6|PACid:27017845	7.82891	2.96881	1.00456e-10	3.82739e-09	Ups
Potri.001G090800.1|PACid:27041125	0.177565	-2.49358	1.00665e-10	3.8327e-09	Down
Potri.014G162200.1|PACid:27033771	0.219783	-2.18585	1.01354e-10	3.85629e-09	Down
Potri.004G102100.4|PACid:26993042	0.0907955	-3.46124	1.01433e-10	3.85668e-09	Down
Potri.001G347600.2|PACid:27042412	0.0368372	-4.76269	1.01777e-10	3.86711e-09	Down
Potri.001G079000.1|PACid:27043418	0.186315	-2.42418	1.05413e-10	4.00253e-09	Down
Potri.017G076800.1|PACid:26983907	0.185463	-2.4308	1.06071e-10	4.02477e-09	Down
Potri.008G109400.2|PACid:27038940	0.188986	-2.40365	1.08502e-10	4.11419e-09	Down
Potri.011G007600.1|PACid:27001277	6.73178	2.75099	1.09199e-10	4.13498e-09	Ups
Potri.011G007600.2|PACid:27001276	6.73178	2.75099	1.09199e-10	4.13498e-09	Ups
Potri.003G020200.1|PACid:26999907	6.71526	2.74744	1.11115e-10	4.20468e-09	Ups
Potri.012G123600.1|PACid:27048982	0.0902215	-3.47039	1.11757e-10	4.2261e-09	Down
Potri.009G043200.4|PACid:26986061	0.139608	-2.84054	1.13063e-10	4.27259e-09	Down
Potri.009G052500.1|PACid:26985957	0.106966	-3.22478	1.13908e-10	4.30121e-09	Down
Potri.014G024000.4|PACid:27032708	0.0699885	-3.83674	1.13975e-10	4.30121e-09	Down
Potri.006G246500.1|PACid:27005037	0.205928	-2.27979	1.16603e-10	4.39739e-09	Down
Potri.001G214700.3|PACid:27041119	0.0889138	-3.49145	1.19358e-10	4.49824e-09	Down
Potri.001G088300.1|PACid:27047854	0.0972185	-3.36262	1.19746e-10	4.50982e-09	Down
Potri.012G111000.2|PACid:27049451	77.9802	6.28504	1.22015e-10	4.59216e-09	Ups
Potri.005G207000.1|PACid:27030261	0.123662	-3.01553	1.27342e-10	4.78939e-09	Down
Potri.006G066100.2|PACid:27008164	6.3054	2.65659	1.30048e-10	4.88787e-09	Ups
Potri.009G042500.1|PACid:26985872	5.87281	2.55405	1.36853e-10	5.14017e-09	Ups
Potri.005G100400.2|PACid:27029197	0	#NAME?	1.37777e-10	5.16441e-09	Down
Potri.005G100400.3|PACid:27029198	0	#NAME?	1.37777e-10	5.16441e-09	Down
Potri.005G100400.4|PACid:27029196	0	#NAME?	1.37777e-10	5.16441e-09	Down
Potri.003G029400.2|PACid:26999983	0.0473775	-4.39965	1.45197e-10	5.43888e-09	Down
Potri.006G071200.1|PACid:27008532	0.248167	-2.01062	1.45542e-10	5.44815e-09	Down
Potri.006G137500.1|PACid:27006968	0.051149	-4.28915	1.46026e-10	5.46257e-09	Down
Potri.005G161900.1|PACid:27030866	0.0673672	-3.89181	1.46357e-10	5.47127e-09	Down
Potri.002G256900.1|PACid:27022661	0.171872	-2.54059	1.47697e-10	5.51395e-09	Down
Potri.002G256900.4|PACid:27022660	0.171872	-2.54059	1.47697e-10	5.51395e-09	Down
Potri.013G069700.1|PACid:26995520	0.1496	-2.74082	1.48702e-10	5.54776e-09	Down
Potri.001G310600.1|PACid:27042189	0.0290096	-5.10732	1.48984e-10	5.55456e-09	Down
Potri.006G019500.1|PACid:27008328	0	#NAME?	1.5101e-10	5.62632e-09	Down
Potri.010G042300.6|PACid:26978958	0.0634396	-3.97847	1.54844e-10	5.76529e-09	Down
Potri.014G155800.2|PACid:27032816	0.182395	-2.45486	1.57832e-10	5.87263e-09	Down
Potri.011G052600.1|PACid:27000674	7.73972	2.95228	1.62476e-10	6.04139e-09	Ups
Potri.006G166200.1|PACid:27006873	0.221993	-2.17141	1.6509e-10	6.13447e-09	Down
Potri.001G047500.1|PACid:27046270	6.14542	2.61951	1.65355e-10	6.14023e-09	Ups
Potri.014G059800.1|PACid:27033584	0.00114657	-9.76846	1.69032e-10	6.27256e-09	Down
Potri.001G053700.1|PACid:27041826	0.12152	-3.04074	1.69934e-10	6.30185e-09	Down
Potri.011G053600.1|PACid:27001272	18.4032	4.20188	1.70966e-10	6.33588e-09	Ups
Potri.015G010700.1|PACid:27018052	0.177158	-2.49689	1.72351e-10	6.38295e-09	Down
Potri.003G219000.1|PACid:26997353	0.285187	-1.81002	1.74693e-10	6.46537e-09	Down
Potri.013G099600.1|PACid:26993399	0.152177	-2.71618	1.75147e-10	6.47788e-09	Down
Potri.003G222400.1|PACid:26998064	0.301411	-1.7302	1.77231e-10	6.5506e-09	Down
Potri.001G225000.1|PACid:27045661	0.0822849	-3.60323	1.81455e-10	6.70228e-09	Down
Potri.006G259400.4|PACid:27006044	0.151045	-2.72695	1.82325e-10	6.72993e-09	Down
Potri.009G081200.1|PACid:26986230	0.236092	-2.08258	1.86755e-10	6.88887e-09	Down
Potri.004G063600.1|PACid:26989247	0.105441	-3.2455	1.9321e-10	7.11754e-09	Down
Potri.004G063600.3|PACid:26989246	0.105441	-3.2455	1.9321e-10	7.11754e-09	Down
Potri.002G082400.1|PACid:27024316	7.04033	2.81564	1.9481e-10	7.17175e-09	Ups
Potri.006G040800.2|PACid:27007593	0.268454	-1.89726	1.99175e-10	7.32757e-09	Down
Potri.007G044300.7|PACid:27016272	0.174769	-2.51648	2.04559e-10	7.52067e-09	Down
Potri.006G183900.1|PACid:27003977	0.154894	-2.69065	2.05455e-10	7.54865e-09	Down
Potri.015G102700.1|PACid:27018515	6.44714	2.68866	2.05864e-10	7.55867e-09	Ups
Potri.008G014200.2|PACid:27038818	0.166133	-2.58959	2.08675e-10	7.65682e-09	Down
Potri.010G101100.1|PACid:26980572	5.57914	2.48004	2.10968e-10	7.73405e-09	Ups
Potri.T040800.4|PACid:27051344	0.0102455	-6.60887	2.11058e-10	7.73405e-09	Down
Potri.019G103500.1|PACid:27024881	0.09047	-3.46642	2.15e-10	7.87332e-09	Down
Potri.014G155800.1|PACid:27032815	0.182592	-2.45331	2.1694e-10	7.93915e-09	Down
Potri.006G100600.1|PACid:27006515	0.0658073	-3.92561	2.18118e-10	7.97702e-09	Down
Potri.002G239700.1|PACid:27024405	0.15344	-2.70425	2.20515e-10	8.05507e-09	Down
Potri.009G081600.7|PACid:26987419	0.0494132	-4.33896	2.20542e-10	8.05507e-09	Down
Potri.002G162800.2|PACid:27020324	0.0703102	-3.83012	2.21806e-10	8.0906e-09	Down
Potri.002G162800.4|PACid:27020325	0.0703102	-3.83012	2.21806e-10	8.0906e-09	Down
Potri.014G111600.3|PACid:27035352	0.235564	-2.08581	2.22374e-10	8.106e-09	Down
Potri.019G114600.1|PACid:27025206	Inf	Inf	2.23927e-10	8.15727e-09	Ups
Potri.003G112600.1|PACid:26999510	3.24946	1.7002	2.25042e-10	8.19252e-09	Ups
Potri.011G158300.1|PACid:27002262	0.0497918	-4.32795	2.31172e-10	8.4102e-09	Down
Potri.005G130400.2|PACid:27027372	0.107118	-3.22273	2.32878e-10	8.46119e-09	Down
Potri.005G130400.4|PACid:27027371	0.107118	-3.22273	2.32878e-10	8.46119e-09	Down
Potri.014G106800.1|PACid:27034677	0.190345	-2.39331	2.35249e-10	8.53616e-09	Down
Potri.014G106800.2|PACid:27034676	0.190345	-2.39331	2.35249e-10	8.53616e-09	Down
Potri.016G129600.1|PACid:27011758	0.0410273	-4.60727	2.35418e-10	8.53673e-09	Down
Potri.016G055600.1|PACid:27012110	0.135852	-2.87989	2.41462e-10	8.75019e-09	Down
Potri.013G128700.1|PACid:26994930	0.0603743	-4.04992	2.47049e-10	8.94684e-09	Down
Potri.T000600.1|PACid:26988915	0.102562	-3.28543	2.52805e-10	9.14933e-09	Down
Potri.008G132200.1|PACid:27036089	5.18503	2.37435	2.65387e-10	9.59846e-09	Ups
Potri.001G099300.1|PACid:27044531	0.207825	-2.26656	2.66265e-10	9.62396e-09	Down
Potri.006G066900.1|PACid:27008710	33.1777	5.05214	2.69155e-10	9.72208e-09	Ups
Potri.013G124900.2|PACid:26994464	0.235867	-2.08395	2.71149e-10	9.78775e-09	Down
Potri.017G112700.1|PACid:26984245	0.058379	-4.09841	2.74358e-10	9.89719e-09	Down
Potri.014G117500.1|PACid:27033964	0.135526	-2.88336	2.75672e-10	9.93811e-09	Down
Potri.017G101900.1|PACid:26983578	0.200606	-2.31756	2.76885e-10	9.97287e-09	Down
Potri.005G010700.1|PACid:27027458	0.191761	-2.38262	2.76994e-10	9.97287e-09	Down
Potri.013G033300.1|PACid:26995951	0.0394264	-4.66469	2.78477e-10	1.00198e-08	Down
Potri.017G038100.1|PACid:26983671	Inf	Inf	2.79984e-10	1.00675e-08	Ups
Potri.018G069700.2|PACid:27011072	0.051944	-4.2669	2.81003e-10	1.00976e-08	Down
Potri.005G064300.1|PACid:27028188	0.207152	-2.27124	2.84823e-10	1.02283e-08	Down
Potri.001G372300.2|PACid:27048593	4.43475	2.14885	2.88917e-10	1.03686e-08	Ups
Potri.016G116400.1|PACid:27012456	0.0636726	-3.97318	2.90649e-10	1.0424e-08	Down
Potri.010G171500.1|PACid:26981471	0.0848559	-3.55884	2.93885e-10	1.05333e-08	Down
Potri.009G041100.1|PACid:26988746	0.187956	-2.41153	2.96467e-10	1.0619e-08	Down
Potri.005G232500.1|PACid:27031655	32.1948	5.00876	3.01024e-10	1.07753e-08	Ups
Potri.016G040500.1|PACid:27013450	13.1964	3.72207	3.04885e-10	1.09064e-08	Ups
Potri.017G029000.1|PACid:26984355	7.81314	2.9659	3.07502e-10	1.0993e-08	Ups
Potri.005G153600.1|PACid:27029922	0.237487	-2.07408	3.13019e-10	1.1183e-08	Down
Potri.010G038500.1|PACid:26979755	0.247073	-2.01699	3.20843e-10	1.14552e-08	Down
Potri.006G273400.1|PACid:27006410	0.133419	-2.90596	3.21484e-10	1.14707e-08	Down
Potri.001G250500.1|PACid:27045201	0.283211	-1.82005	3.25929e-10	1.16145e-08	Down
Potri.001G213000.1|PACid:27046820	0.0176985	-5.82023	3.2601e-10	1.16145e-08	Down
Potri.017G024300.1|PACid:26985123	15.1681	3.92297	3.2614e-10	1.16145e-08	Ups
Potri.005G209200.1|PACid:27027552	0.284948	-1.81123	3.32117e-10	1.18198e-08	Down
Potri.009G133100.1|PACid:26986955	36.1116	5.17439	3.40768e-10	1.21199e-08	Ups
Potri.014G124300.1|PACid:27032501	0.0938659	-3.41325	3.46496e-10	1.23158e-08	Down
Potri.009G112700.1|PACid:26987139	5.61123	2.48832	3.48868e-10	1.23922e-08	Ups
Potri.006G228000.1|PACid:27007700	0.227361	-2.13694	3.52627e-10	1.25097e-08	Down
Potri.006G228000.2|PACid:27007699	0.227361	-2.13694	3.52627e-10	1.25097e-08	Down
Potri.002G228600.1|PACid:27021857	0.242051	-2.04662	3.55431e-10	1.26011e-08	Down
Potri.003G131200.1|PACid:26999760	0.148154	-2.75483	3.75193e-10	1.32918e-08	Down
Potri.014G126700.1|PACid:27034975	0.280879	-1.83198	3.7539e-10	1.32918e-08	Down
Potri.008G143000.1|PACid:27036836	Inf	Inf	3.85716e-10	1.36487e-08	Ups
Potri.006G209600.1|PACid:27006760	0.0694572	-3.84773	3.87638e-10	1.3708e-08	Down
Potri.002G178000.1|PACid:27022294	0.147447	-2.76173	3.93826e-10	1.3918e-08	Down
Potri.017G099000.1|PACid:26985252	0.15435	-2.69572	4.04393e-10	1.42824e-08	Down
Potri.001G210000.3|PACid:27042959	0.122002	-3.03502	4.05666e-10	1.43183e-08	Down
Potri.002G109500.2|PACid:27023223	0.214309	-2.22224	4.08953e-10	1.44251e-08	Down
Potri.003G131700.1|PACid:26999389	5.92733	2.56738	4.10863e-10	1.44833e-08	Ups
Potri.012G005800.3|PACid:27050233	0.200322	-2.3196	4.21566e-10	1.48418e-08	Down
Potri.012G005800.4|PACid:27050234	0.200322	-2.3196	4.21566e-10	1.48418e-08	Down
Potri.014G169300.1|PACid:27033591	0.222984	-2.16498	4.2383e-10	1.49026e-08	Down
Potri.014G169300.2|PACid:27033590	0.222984	-2.16498	4.2383e-10	1.49026e-08	Down
Potri.001G093300.1|PACid:27042295	0.032481	-4.94426	4.24279e-10	1.4909e-08	Down
Potri.005G064200.1|PACid:27031212	0.168615	-2.5682	4.26555e-10	1.49795e-08	Down
Potri.003G028700.1|PACid:27000284	0.147018	-2.76594	4.32149e-10	1.51664e-08	Down
Potri.004G183500.1|PACid:26991322	29.6438	4.88966	4.35073e-10	1.52594e-08	Ups
Potri.002G228200.1|PACid:27020165	18.7026	4.22517	4.41092e-10	1.54607e-08	Ups
Potri.002G157800.2|PACid:27022638	0.161993	-2.626	4.50492e-10	1.57803e-08	Down
Potri.009G104900.1|PACid:26988766	0.13111	-2.93116	4.72147e-10	1.65284e-08	Down
Potri.T150600.1|PACid:27000503	9.54852	3.25528	4.73286e-10	1.65579e-08	Ups
Potri.003G089300.2|PACid:26998177	0.0739336	-3.75763	4.75176e-10	1.66136e-08	Down
Potri.011G045600.1|PACid:27001603	5.33323	2.41501	4.80045e-10	1.67732e-08	Ups
Potri.004G124800.1|PACid:26990986	0.207519	-2.26868	4.80902e-10	1.67926e-08	Down
Potri.005G001500.1|PACid:27031306	0.257354	-1.95818	4.89908e-10	1.70964e-08	Down
Potri.003G081500.1|PACid:26996709	44.2581	5.46787	4.94636e-10	1.72505e-08	Ups
Potri.011G165000.1|PACid:27003189	0.0680917	-3.87638	4.97605e-10	1.73432e-08	Down
Potri.001G350900.2|PACid:27041452	0.109677	-3.18866	5.01135e-10	1.74553e-08	Down
Potri.001G141400.1|PACid:27041146	8.81637	3.14018	5.01596e-10	1.74604e-08	Ups
Potri.002G023600.2|PACid:27024300	0.105988	-3.23802	5.26473e-10	1.83149e-08	Down
Potri.010G153700.1|PACid:26981882	7.23996	2.85598	5.28297e-10	1.83669e-08	Ups
Potri.014G167300.1|PACid:27033832	0.130327	-2.9398	5.29475e-10	1.83964e-08	Down
Potri.002G061000.1|PACid:27024695	0.240008	-2.05885	5.31877e-10	1.84675e-08	Down
Potri.T010900.1|PACid:27051424	0.216658	-2.20651	5.32185e-10	1.84675e-08	Down
Potri.017G093200.1|PACid:26984457	0.25216	-1.98759	5.32888e-10	1.8476e-08	Down
Potri.017G058400.1|PACid:26983991	0.227593	-2.13547	5.33097e-10	1.8476e-08	Down
Potri.007G068000.1|PACid:27016030	0.0546435	-4.19381	5.39034e-10	1.86702e-08	Down
Potri.010G042300.3|PACid:26978955	0.0148839	-6.0701	5.39507e-10	1.86749e-08	Down
Potri.001G200100.1|PACid:27044439	0.0275626	-5.18114	5.40091e-10	1.86835e-08	Down
Potri.005G246100.1|PACid:27030216	0.115908	-3.10894	5.41466e-10	1.87195e-08	Down
Potri.T052100.2|PACid:27027147	0.293371	-1.7692	5.50979e-10	1.90365e-08	Down
Potri.016G022400.1|PACid:27011782	0.0146225	-6.09566	5.51463e-10	1.90414e-08	Down
Potri.014G039600.1|PACid:27034100	0.215162	-2.21651	5.59504e-10	1.9302e-08	Down
Potri.004G096000.1|PACid:26989256	0.149133	-2.74533	5.59704e-10	1.9302e-08	Down
Potri.010G068100.1|PACid:26982327	0.163707	-2.61081	5.61864e-10	1.93645e-08	Down
Potri.019G061300.1|PACid:27025209	0.226693	-2.14119	5.63636e-10	1.94135e-08	Down
Potri.013G017200.1|PACid:26993446	0.257357	-1.95816	5.77674e-10	1.98847e-08	Down
Potri.011G006700.2|PACid:27002773	0.124157	-3.00976	5.7847e-10	1.98875e-08	Down
Potri.011G006700.4|PACid:27002774	0.124157	-3.00976	5.7847e-10	1.98875e-08	Down
Potri.002G058000.1|PACid:27022639	0.19966	-2.32438	5.93059e-10	2.03765e-08	Down
Potri.018G036400.1|PACid:27010771	4.55301	2.18682	6.20909e-10	2.13202e-08	Ups
Potri.006G069900.1|PACid:27005851	0.0760485	-3.71694	6.30502e-10	2.16096e-08	Down
Potri.006G069900.2|PACid:27005850	0.0760485	-3.71694	6.30502e-10	2.16096e-08	Down
Potri.006G069900.4|PACid:27005853	0.0760485	-3.71694	6.30502e-10	2.16096e-08	Down
Potri.001G124900.1|PACid:27042353	0.238681	-2.06685	6.35865e-10	2.17799e-08	Down
Potri.002G055000.2|PACid:27023074	6.4622	2.69202	6.37954e-10	2.18246e-08	Ups
Potri.002G055000.3|PACid:27023075	6.4622	2.69202	6.37954e-10	2.18246e-08	Ups
Potri.001G258100.1|PACid:27042225	0.137389	-2.86366	6.46219e-10	2.2082e-08	Down
Potri.004G161400.1|PACid:26992070	6.07297	2.6024	6.46272e-10	2.2082e-08	Ups
Potri.018G042000.2|PACid:27009110	12.1822	3.6067	6.49562e-10	2.21808e-08	Ups
Potri.006G175300.1|PACid:27006745	0.254397	-1.97485	6.54947e-10	2.2351e-08	Down
Potri.012G144900.1|PACid:27050000	0.12933	-2.95087	6.66923e-10	2.27457e-08	Down
Potri.016G059000.1|PACid:27013418	13.3314	3.73675	6.71459e-10	2.28864e-08	Ups
Potri.004G087600.5|PACid:26990095	11.8753	3.56989	7.00823e-10	2.38434e-08	Ups
Potri.004G087600.6|PACid:26990097	11.8753	3.56989	7.00823e-10	2.38434e-08	Ups
Potri.004G087600.7|PACid:26990096	11.8753	3.56989	7.00823e-10	2.38434e-08	Ups
Potri.016G072200.1|PACid:27012731	0.173684	-2.52546	7.04584e-10	2.39567e-08	Down
Potri.017G007000.1|PACid:26983732	0.217479	-2.20105	7.15084e-10	2.42989e-08	Down
Potri.001G176600.1|PACid:27044510	0.0846991	-3.56151	7.27918e-10	2.47199e-08	Down
Potri.011G031300.1|PACid:27001370	0.137431	-2.86322	7.39934e-10	2.51126e-08	Down
Potri.001G144500.1|PACid:27046101	0.231162	-2.11302	7.76782e-10	2.63471e-08	Down
Potri.004G150600.1|PACid:26990346	0.105094	-3.25025	7.78678e-10	2.63953e-08	Down
Potri.004G050200.1|PACid:26992199	3.96544	1.98748	7.80782e-10	2.64505e-08	Ups
Potri.012G114200.1|PACid:27049284	0.295493	-1.7588	7.92895e-10	2.68411e-08	Down
Potri.002G250200.1|PACid:27024171	0.254039	-1.97688	7.93275e-10	2.68411e-08	Down
Potri.011G081200.5|PACid:27001124	0.210191	-2.25023	8.30215e-10	2.80739e-08	Down
Potri.001G411100.1|PACid:27043880	5.30313	2.40684	8.39636e-10	2.83752e-08	Ups
Potri.001G467600.1|PACid:27048632	4.62594	2.20975	8.44317e-10	2.85161e-08	Ups
Potri.T087500.1|PACid:27000491	0.187877	-2.41214	8.46473e-10	2.85716e-08	Down
Potri.009G059600.1|PACid:26988097	0.117713	-3.08666	8.59519e-10	2.89943e-08	Down
Potri.004G126500.1|PACid:26991280	0.262973	-1.92701	8.63631e-10	2.91153e-08	Down
Potri.019G031600.1|PACid:27025140	8.33833	3.05976	8.69029e-10	2.92796e-08	Ups
Potri.015G129500.1|PACid:27019002	0.241431	-2.05032	8.8048e-10	2.96474e-08	Down
Potri.008G153300.1|PACid:27038204	0	#NAME?	8.82097e-10	2.96714e-08	Down
Potri.010G116500.2|PACid:26982560	0.256686	-1.96192	8.82257e-10	2.96714e-08	Down
Potri.014G020600.1|PACid:27032902	0.212099	-2.23719	8.88238e-10	2.98545e-08	Down
Potri.004G053400.2|PACid:26992266	0.120754	-3.04986	9.43269e-10	3.16849e-08	Down
Potri.014G099400.1|PACid:27034811	10.625	3.40939	9.58257e-10	3.2169e-08	Ups
Potri.011G150900.1|PACid:27001928	12.1762	3.60599	9.70163e-10	3.2549e-08	Ups
Potri.003G212000.1|PACid:26998888	0.143834	-2.79752	9.76915e-10	3.27558e-08	Down
Potri.010G207300.1|PACid:26982811	0.259882	-1.94407	9.80598e-10	3.28595e-08	Down
Potri.003G138400.3|PACid:26997537	0.0372747	-4.74566	9.84158e-10	3.28995e-08	Down
Potri.003G138400.4|PACid:26997538	0.0372747	-4.74566	9.84158e-10	3.28995e-08	Down
Potri.003G138400.5|PACid:26997539	0.0372747	-4.74566	9.84158e-10	3.28995e-08	Down
Potri.003G138400.6|PACid:26997540	0.0372747	-4.74566	9.84158e-10	3.28995e-08	Down
Potri.016G002300.1|PACid:27011715	0.0058003	-7.42966	9.86153e-10	3.29464e-08	Down
Potri.001G332100.1|PACid:27048678	4.66179	2.22088	9.88892e-10	3.30181e-08	Ups
Potri.010G005000.2|PACid:26981498	0.136251	-2.87566	9.93115e-10	3.3113e-08	Down
Potri.010G005000.3|PACid:26981497	0.136251	-2.87566	9.93115e-10	3.3113e-08	Down
Potri.006G142600.1|PACid:27008735	0.00223004	-8.80871	9.93522e-10	3.3113e-08	Down
Potri.004G006600.1|PACid:26991897	0.270953	-1.88388	1.00226e-09	3.33844e-08	Down
Potri.002G118000.1|PACid:27022623	20.9584	4.38946	1.02863e-09	3.4242e-08	Ups
Potri.006G046700.3|PACid:27004397	14.9113	3.89833	1.04565e-09	3.47877e-08	Ups
Potri.005G063300.1|PACid:27028622	0.09643	-3.37437	1.09397e-09	3.63737e-08	Down
Potri.005G035700.1|PACid:27030127	4.67642	2.2254	1.09824e-09	3.64938e-08	Ups
Potri.003G073400.3|PACid:27000045	0.095042	-3.39529	1.10321e-09	3.6637e-08	Down
Potri.003G205400.1|PACid:26996483	0.0795521	-3.65196	1.11431e-09	3.69837e-08	Down
Potri.017G129400.1|PACid:26984538	0.206738	-2.27412	1.12623e-09	3.7357e-08	Down
Potri.008G088500.1|PACid:27038838	0.190865	-2.38937	1.13711e-09	3.76954e-08	Down
Potri.013G148400.1|PACid:26993522	0.232432	-2.10512	1.15165e-09	3.81319e-08	Down
Potri.013G148400.2|PACid:26993521	0.232432	-2.10512	1.15165e-09	3.81319e-08	Down
Potri.006G232900.7|PACid:27004201	0	#NAME?	1.16297e-09	3.84838e-08	Down
Potri.004G015800.1|PACid:26992582	169.386	7.40417	1.19787e-09	3.96151e-08	Ups
Potri.010G022400.1|PACid:26978704	0.249323	-2.00391	1.23939e-09	4.0964e-08	Down
Potri.011G081000.1|PACid:27002233	0.0196844	-5.66681	1.2672e-09	4.18581e-08	Down
Potri.001G100100.1|PACid:27042071	13.5385	3.759	1.28414e-09	4.23927e-08	Ups
Potri.001G460600.1|PACid:27044151	84.9339	6.40827	1.28567e-09	4.24179e-08	Ups
Potri.010G102900.1|PACid:26980100	20.31	4.34412	1.29643e-09	4.27475e-08	Ups
Potri.011G155500.1|PACid:27000540	0.0452973	-4.46443	1.31316e-09	4.32736e-08	Down
Potri.001G279100.1|PACid:27046525	0.208452	-2.26221	1.3154e-09	4.33216e-08	Down
Potri.018G063200.1|PACid:27008887	0.262916	-1.92733	1.39628e-09	4.5931e-08	Down
Potri.018G063200.5|PACid:27008888	0.262916	-1.92733	1.39628e-09	4.5931e-08	Down
Potri.013G156400.1|PACid:26994888	0.00297552	-8.39264	1.42153e-09	4.67342e-08	Down
Potri.015G004500.1|PACid:27018068	0.19215	-2.3797	1.43276e-09	4.70756e-08	Down
Potri.010G062300.1|PACid:26980222	0.221353	-2.17558	1.4705e-09	4.82868e-08	Down
Potri.008G006500.1|PACid:27039008	5.35077	2.41975	1.48325e-09	4.86769e-08	Ups
Potri.009G079500.3|PACid:26986693	0.24203	-2.04674	1.48513e-09	4.87098e-08	Down
Potri.002G052400.4|PACid:27022787	0.103315	-3.27488	1.49486e-09	4.9e-08	Down
Potri.001G213400.3|PACid:27047592	0.0115682	-6.4337	1.50032e-09	4.91213e-08	Down
Potri.001G213400.4|PACid:27047593	0.0115682	-6.4337	1.50032e-09	4.91213e-08	Down
Potri.009G057100.2|PACid:26985921	0.212956	-2.23138	1.54139e-09	5.04065e-08	Down
Potri.009G057100.3|PACid:26985920	0.212956	-2.23138	1.54139e-09	5.04065e-08	Down
Potri.001G056500.1|PACid:27043197	0.149352	-2.74321	1.55757e-09	5.09057e-08	Down
Potri.001G387900.1|PACid:27043404	0.184178	-2.44082	1.55889e-09	5.09187e-08	Down
Potri.002G221300.3|PACid:27021120	0.00214447	-8.86517	1.56624e-09	5.11289e-08	Down
Potri.001G044900.1|PACid:27044313	40.6166	5.344	1.6224e-09	5.29245e-08	Ups
Potri.008G077400.2|PACid:27040049	0.189885	-2.39681	1.6241e-09	5.29245e-08	Down
Potri.008G077400.4|PACid:27040050	0.189885	-2.39681	1.6241e-09	5.29245e-08	Down
Potri.018G126000.1|PACid:27009121	0.0431816	-4.53344	1.63006e-09	5.30876e-08	Down
Potri.014G092500.2|PACid:27034437	0.151801	-2.71974	1.6579e-09	5.39629e-08	Down
Potri.001G184000.1|PACid:27041202	0.0980305	-3.35063	1.66288e-09	5.40299e-08	Down
Potri.001G184000.3|PACid:27041201	0.0980305	-3.35063	1.66288e-09	5.40299e-08	Down
Potri.001G184000.4|PACid:27041204	0.0980305	-3.35063	1.66288e-09	5.40299e-08	Down
Potri.005G185400.3|PACid:27027598	0.174703	-2.51702	1.67597e-09	5.44235e-08	Down
Potri.011G063400.1|PACid:27002588	0.208822	-2.25966	1.69193e-09	5.49098e-08	Down
Potri.016G092300.2|PACid:27012888	0.196044	-2.35075	1.71312e-09	5.5565e-08	Down
Potri.009G124800.1|PACid:26987217	0.0860466	-3.53874	1.71697e-09	5.56575e-08	Down
Potri.014G137300.1|PACid:27032423	0.184607	-2.43747	1.74172e-09	5.64011e-08	Down
Potri.003G159200.2|PACid:26999158	0.168747	-2.56706	1.74194e-09	5.64011e-08	Down
Potri.002G186300.1|PACid:27021499	0.246721	-2.01904	1.74418e-09	5.64407e-08	Down
Potri.013G133800.1|PACid:26994640	4.23018	2.08072	1.7479e-09	5.65282e-08	Ups
Potri.010G226000.1|PACid:26979155	6.28992	2.65304	1.77943e-09	5.74143e-08	Ups
Potri.010G226000.2|PACid:26979156	6.28992	2.65304	1.77943e-09	5.74143e-08	Ups
Potri.010G226000.3|PACid:26979157	6.28992	2.65304	1.77943e-09	5.74143e-08	Ups
Potri.010G226000.4|PACid:26979158	6.28992	2.65304	1.77943e-09	5.74143e-08	Ups
Potri.013G134500.1|PACid:26993898	6.00252	2.58557	1.78667e-09	5.76146e-08	Ups
Potri.001G225100.2|PACid:27044104	0.171626	-2.54266	1.78977e-09	5.76813e-08	Down
Potri.014G107200.1|PACid:27034477	0.050876	-4.29687	1.8185e-09	5.85732e-08	Down
Potri.006G222300.1|PACid:27006368	0.0999855	-3.32214	1.83545e-09	5.90848e-08	Down
Potri.018G042100.1|PACid:27011226	0.178227	-2.48821	1.84831e-09	5.94644e-08	Down
Potri.014G013600.1|PACid:27032233	68.2214	6.09215	1.86274e-09	5.9894e-08	Ups
Potri.004G168000.1|PACid:26991513	0.263654	-1.92328	1.87436e-09	6.02327e-08	Down
Potri.010G189900.5|PACid:26979889	0.281476	-1.82892	1.88095e-09	6.04044e-08	Down
Potri.013G128200.1|PACid:26995904	0.140897	-2.82729	1.88294e-09	6.04044e-08	Down
Potri.008G058500.7|PACid:27038755	0.0323658	-4.94938	1.88377e-09	6.04044e-08	Down
Potri.001G177300.4|PACid:27044060	0.108416	-3.20536	1.88404e-09	6.04044e-08	Down
Potri.T002600.1|PACid:26988879	8.73939	3.12753	1.90151e-09	6.09294e-08	Ups
Potri.015G140600.1|PACid:27019330	0.20576	-2.28096	1.92126e-09	6.15074e-08	Down
Potri.011G116800.1|PACid:27001738	0.10237	-3.28814	1.92176e-09	6.15074e-08	Down
Potri.018G142100.1|PACid:27008839	0.206435	-2.27624	1.95647e-09	6.25822e-08	Down
Potri.010G065600.2|PACid:26980102	0.12728	-2.97392	1.97192e-09	6.30403e-08	Down
Potri.006G067200.1|PACid:27003840	0.121226	-3.04423	1.99812e-09	6.38156e-08	Down
Potri.T135400.1|PACid:27014108	0.279679	-1.83815	1.99847e-09	6.38156e-08	Down
Potri.017G030700.1|PACid:26985533	0.029072	-5.10423	2.00389e-09	6.39521e-08	Down
Potri.001G079000.10|PACid:27043423	0.100766	-3.31091	2.02022e-09	6.44361e-08	Down
Potri.008G029700.1|PACid:27037414	0.0415604	-4.58865	2.10849e-09	6.71362e-08	Down
Potri.008G029700.2|PACid:27037413	0.0415604	-4.58865	2.10849e-09	6.71362e-08	Down
Potri.008G029700.3|PACid:27037415	0.0415604	-4.58865	2.10849e-09	6.71362e-08	Down
Potri.014G037800.1|PACid:27034967	0.0436554	-4.5177	2.11658e-09	6.73552e-08	Down
Potri.011G044100.1|PACid:27001351	4.56123	2.18942	2.14023e-09	6.8069e-08	Ups
Potri.010G090500.1|PACid:26980049	0.205019	-2.28617	2.15417e-09	6.84729e-08	Down
Potri.003G056200.1|PACid:26996807	12.5122	3.64526	2.20783e-09	7.01388e-08	Ups
Potri.001G292000.1|PACid:27042964	0.112146	-3.15655	2.22672e-09	7.06982e-08	Down
Potri.014G014400.2|PACid:27034420	0.230207	-2.119	2.23341e-09	7.08703e-08	Down
Potri.004G168000.2|PACid:26991512	0.266276	-1.90901	2.24801e-09	7.1293e-08	Down
Potri.005G097700.1|PACid:27030371	86.3662	6.43239	2.25385e-09	7.14373e-08	Ups
Potri.008G223000.2|PACid:27037667	Inf	Inf	2.27042e-09	7.19163e-08	Ups
Potri.002G169100.1|PACid:27021303	0.155199	-2.68781	2.27155e-09	7.19163e-08	Down
Potri.001G301100.1|PACid:27048409	0.145067	-2.78521	2.28726e-09	7.22903e-08	Down
Potri.001G301100.2|PACid:27048410	0.145067	-2.78521	2.28726e-09	7.22903e-08	Down
Potri.001G301100.3|PACid:27048411	0.145067	-2.78521	2.28726e-09	7.22903e-08	Down
Potri.018G085200.1|PACid:27009047	0.246691	-2.01923	2.2927e-09	7.24212e-08	Down
Potri.006G165600.1|PACid:27008196	0.192713	-2.37547	2.32595e-09	7.34298e-08	Down
Potri.016G040200.1|PACid:27013870	0.195787	-2.35264	2.4229e-09	7.63172e-08	Down
Potri.016G040200.3|PACid:27013869	0.195787	-2.35264	2.4229e-09	7.63172e-08	Down
Potri.016G040200.4|PACid:27013868	0.195787	-2.35264	2.4229e-09	7.63172e-08	Down
Potri.016G040200.5|PACid:27013871	0.195787	-2.35264	2.4229e-09	7.63172e-08	Down
Potri.006G065700.1|PACid:27008360	5.97637	2.57927	2.42862e-09	7.64541e-08	Ups
Potri.005G053900.3|PACid:27027985	4.44493	2.15216	2.44805e-09	7.69948e-08	Ups
Potri.001G286900.1|PACid:27045734	0.273876	-1.86841	2.44856e-09	7.69948e-08	Down
Potri.005G161000.1|PACid:27030090	0.222884	-2.16564	2.46554e-09	7.74849e-08	Down
Potri.009G060500.6|PACid:26986081	0.166689	-2.58477	2.48923e-09	7.81852e-08	Down
Potri.T114300.1|PACid:27048757	0.0191673	-5.70521	2.55655e-09	8.02244e-08	Down
Potri.002G019600.3|PACid:27024669	0.168088	-2.57271	2.55704e-09	8.02244e-08	Down
Potri.018G081200.2|PACid:27009338	0.243067	-2.04057	2.56756e-09	8.04185e-08	Down
Potri.018G081200.3|PACid:27009337	0.243067	-2.04057	2.56756e-09	8.04185e-08	Down
Potri.018G081200.4|PACid:27009336	0.243067	-2.04057	2.56756e-09	8.04185e-08	Down
Potri.003G033200.1|PACid:26997925	0.279605	-1.83854	2.62916e-09	8.23013e-08	Down
Potri.006G068200.1|PACid:27005011	0.262605	-1.92904	2.64596e-09	8.27808e-08	Down
Potri.003G057100.1|PACid:26997011	0.174414	-2.51942	2.67062e-09	8.35053e-08	Down
Potri.013G123800.1|PACid:26995121	5.61488	2.48926	2.67363e-09	8.35526e-08	Ups
Potri.005G230600.1|PACid:27027315	0.282911	-1.82158	2.73736e-09	8.54962e-08	Down
Potri.004G102000.1|PACid:26993117	0.295176	-1.76035	2.7837e-09	8.68947e-08	Down
Potri.014G045600.5|PACid:27033381	0.0121225	-6.36617	2.78706e-09	8.69508e-08	Down
Potri.002G005500.1|PACid:27024580	0.235542	-2.08594	2.83404e-09	8.83669e-08	Down
Potri.001G332300.1|PACid:27043863	10.1525	3.34376	2.87177e-09	8.94931e-08	Ups
Potri.005G127800.2|PACid:27028821	5.44873	2.44592	2.89161e-09	9.00608e-08	Ups
Potri.001G048700.1|PACid:27042835	4.22542	2.07909	2.925e-09	9.10497e-08	Ups
Potri.004G068600.1|PACid:26992228	0.0543591	-4.20133	2.94952e-09	9.17617e-08	Down
Potri.009G053800.1|PACid:26987055	0.301972	-1.72751	3.00346e-09	9.33474e-08	Down
Potri.010G110100.1|PACid:26980608	0.169803	-2.55807	3.00552e-09	9.33474e-08	Down
Potri.010G110100.2|PACid:26980609	0.169803	-2.55807	3.00552e-09	9.33474e-08	Down
Potri.015G145300.2|PACid:27017844	4.0353	2.01268	3.06352e-09	9.50957e-08	Ups
Potri.001G005900.2|PACid:27044124	0.270191	-1.88795	3.111e-09	9.64546e-08	Down
Potri.001G005900.5|PACid:27044125	0.270191	-1.88795	3.111e-09	9.64546e-08	Down
Potri.013G128300.10|PACid:26995159	0.0512804	-4.28545	3.1125e-09	9.64546e-08	Down
Potri.001G339500.1|PACid:27044154	21.7013	4.43971	3.13096e-09	9.69185e-08	Ups
Potri.001G339500.2|PACid:27044153	21.7013	4.43971	3.13096e-09	9.69185e-08	Ups
Potri.010G070700.1|PACid:26982861	81.3975	6.34691	3.13985e-09	9.71397e-08	Ups
Potri.014G154900.1|PACid:27034942	0.0937452	-3.41511	3.15908e-09	9.76804e-08	Down
Potri.015G134700.1|PACid:27018715	0.146568	-2.77036	3.163e-09	9.77474e-08	Down
Potri.010G149500.1|PACid:26982666	0.282165	-1.82539	3.20031e-09	9.88452e-08	Down
Potri.011G154200.1|PACid:27002865	0.305631	-1.71014	3.27286e-09	1.0103e-07	Down
Potri.002G194500.1|PACid:27022219	0.243502	-2.038	3.31989e-09	1.02425e-07	Down
Potri.006G204200.1|PACid:27007811	7.27238	2.86243	3.37453e-09	1.04053e-07	Ups
Potri.003G021000.1|PACid:26998608	0.0717742	-3.80039	3.38541e-09	1.04331e-07	Down
Potri.002G033300.1|PACid:27020611	0.201374	-2.31205	3.39259e-09	1.04481e-07	Down
Potri.012G095000.1|PACid:27049930	11.657	3.54312	3.39404e-09	1.04481e-07	Ups
Potri.016G032000.3|PACid:27012327	0.177099	-2.49737	3.43328e-09	1.0563e-07	Down
Potri.005G138400.1|PACid:27029320	0.230047	-2.12	3.45044e-09	1.061e-07	Down
Potri.019G028600.1|PACid:27024993	0.284061	-1.81573	3.45681e-09	1.06237e-07	Down
Potri.008G087800.1|PACid:27039396	0.267498	-1.9024	3.50624e-09	1.07696e-07	Down
Potri.001G424700.1|PACid:27042977	0.0190809	-5.71173	3.5272e-09	1.0828e-07	Down
Potri.017G142700.2|PACid:26983675	0.2118	-2.23922	3.59031e-09	1.10157e-07	Down
Potri.017G019900.1|PACid:26983526	12.3773	3.62963	3.62723e-09	1.11167e-07	Ups
Potri.017G025900.1|PACid:26984016	12.3773	3.62963	3.62723e-09	1.11167e-07	Ups
Potri.002G108000.2|PACid:27022374	3.27914	1.71332	3.64249e-09	1.11512e-07	Ups
Potri.002G108000.4|PACid:27022375	3.27914	1.71332	3.64249e-09	1.11512e-07	Ups
Potri.010G029300.2|PACid:26979254	11.3766	3.508	3.67976e-09	1.12591e-07	Ups
Potri.002G098300.1|PACid:27021444	106.905	6.74019	3.68412e-09	1.12662e-07	Ups
Potri.010G184800.2|PACid:26980325	9.67537	3.27432	3.68732e-09	1.12698e-07	Ups
Potri.014G146900.1|PACid:27032646	0.248992	-2.00583	3.74042e-09	1.14259e-07	Down
Potri.015G039900.1|PACid:27017155	0.282042	-1.82602	3.81693e-09	1.16532e-07	Down
Potri.001G060100.1|PACid:27047240	0.155628	-2.68383	3.83575e-09	1.16978e-07	Down
Potri.001G060100.2|PACid:27047239	0.155628	-2.68383	3.83575e-09	1.16978e-07	Down
Potri.001G024900.1|PACid:27045206	0.185682	-2.4291	3.84057e-09	1.1706e-07	Down
Potri.010G228600.1|PACid:26981863	0.189723	-2.39803	3.87177e-09	1.17947e-07	Down
Potri.001G420900.1|PACid:27042990	0.222933	-2.16532	3.95266e-09	1.20345e-07	Down
Potri.012G080400.1|PACid:27048884	0.054216	-4.20514	3.96882e-09	1.20771e-07	Down
Potri.001G462800.1|PACid:27046697	3.35416	1.74595	3.9748e-09	1.20887e-07	Ups
Potri.008G160000.1|PACid:27037624	0.186865	-2.41993	3.98622e-09	1.21168e-07	Down
Potri.002G018300.1|PACid:27023829	0.294112	-1.76556	4.04882e-09	1.23004e-07	Down
Potri.008G207300.1|PACid:27036936	0.130976	-2.93262	4.06184e-09	1.23332e-07	Down
Potri.011G129700.1|PACid:27001809	6.89398	2.78534	4.0816e-09	1.23864e-07	Ups
Potri.009G004800.1|PACid:26988319	0.179389	-2.47884	4.11692e-09	1.24868e-07	Down
Potri.013G088100.1|PACid:26995482	0.278198	-1.84581	4.31473e-09	1.30796e-07	Down
Potri.004G079200.1|PACid:26992319	0.185085	-2.43374	4.32284e-09	1.30971e-07	Down
Potri.010G232600.1|PACid:26979023	0.207597	-2.26814	4.33749e-09	1.31343e-07	Down
Potri.016G016000.1|PACid:27012346	0.231036	-2.11381	4.36018e-09	1.31958e-07	Down
Potri.004G141200.1|PACid:26989999	91.9558	6.52287	4.36695e-09	1.32091e-07	Ups
Potri.006G151100.1|PACid:27006081	0.167119	-2.58105	4.43568e-09	1.34025e-07	Down
Potri.006G151100.2|PACid:27006082	0.167119	-2.58105	4.43568e-09	1.34025e-07	Down
Potri.013G140100.1|PACid:26993611	0.110018	-3.18419	4.45747e-09	1.3461e-07	Down
Potri.001G152600.1|PACid:27045886	0.080803	-3.62945	4.48237e-09	1.35288e-07	Down
Potri.002G257900.1|PACid:27023699	3.28233	1.71472	4.56239e-09	1.37629e-07	Ups
Potri.001G133200.1|PACid:27045889	0.177483	-2.49425	4.59693e-09	1.38596e-07	Down
Potri.T166200.1|PACid:27014234	0.253314	-1.981	4.60328e-09	1.38712e-07	Down
Potri.T074500.1|PACid:27008771	0.140137	-2.83509	4.62123e-09	1.39177e-07	Down
Potri.014G043500.1|PACid:27033126	0.00918389	-6.76668	4.65106e-09	1.3995e-07	Down
Potri.004G173200.1|PACid:26991061	7.20844	2.84969	4.65192e-09	1.3995e-07	Ups
Potri.015G031300.1|PACid:27019436	0.161291	-2.63226	4.69065e-09	1.41039e-07	Down
Potri.005G117500.1|PACid:27031016	5.81499	2.53978	4.71017e-09	1.41549e-07	Ups
Potri.014G179100.2|PACid:27032975	3.54921	1.8275	4.71274e-09	1.4155e-07	Ups
Potri.012G000700.1|PACid:27049262	0.292054	-1.7757	4.71677e-09	1.41595e-07	Down
Potri.010G126300.3|PACid:26978779	0.160292	-2.64123	4.73533e-09	1.41999e-07	Down
Potri.010G126300.4|PACid:26978780	0.160292	-2.64123	4.73533e-09	1.41999e-07	Down
Potri.T035100.1|PACid:27027082	4.94277	2.30532	4.78273e-09	1.43343e-07	Ups
Potri.010G066900.1|PACid:26980096	0.0763714	-3.71082	4.82996e-09	1.4468e-07	Down
Potri.017G112600.1|PACid:26983256	0.0298737	-5.06498	4.84754e-09	1.45051e-07	Down
Potri.017G112600.2|PACid:26983255	0.0298737	-5.06498	4.84754e-09	1.45051e-07	Down
Potri.005G254900.2|PACid:27030996	0.0735764	-3.76461	4.8915e-09	1.46287e-07	Down
Potri.017G066500.2|PACid:26983853	0.250587	-1.99661	5.0866e-09	1.5204e-07	Down
Potri.003G115700.1|PACid:27000028	0.203446	-2.29728	5.20036e-09	1.55231e-07	Down
Potri.004G108300.2|PACid:26993098	0.275985	-1.85734	5.2045e-09	1.55231e-07	Down
Potri.004G108300.6|PACid:26993097	0.275985	-1.85734	5.2045e-09	1.55231e-07	Down
Potri.T016900.1|PACid:27014284	0.275985	-1.85734	5.2045e-09	1.55231e-07	Down
Potri.T157600.1|PACid:26996190	7.10396	2.82862	5.22642e-09	1.55801e-07	Ups
Potri.011G079600.1|PACid:27002128	0.293081	-1.77063	5.23974e-09	1.56114e-07	Down
Potri.009G141300.5|PACid:26988359	0.110805	-3.17391	5.25258e-09	1.56413e-07	Down
Potri.006G220800.2|PACid:27007087	0.12601	-2.98839	5.35084e-09	1.59169e-07	Down
Potri.006G220800.3|PACid:27007088	0.12601	-2.98839	5.35084e-09	1.59169e-07	Down
Potri.011G161500.1|PACid:27003277	Inf	Inf	5.37103e-09	1.59684e-07	Ups
Potri.001G050700.2|PACid:27045096	0.272927	-1.87341	5.41696e-09	1.60878e-07	Down
Potri.001G050700.4|PACid:27045095	0.272927	-1.87341	5.41696e-09	1.60878e-07	Down
Potri.001G024200.1|PACid:27047196	0.252936	-1.98315	5.46531e-09	1.62227e-07	Down
Potri.003G012800.1|PACid:26998670	0.150739	-2.72987	5.5063e-09	1.63357e-07	Down
Potri.018G025900.1|PACid:27009073	0.0615546	-4.02199	5.6125e-09	1.66418e-07	Down
Potri.002G205500.1|PACid:27022404	0.226166	-2.14455	5.65667e-09	1.6746e-07	Down
Potri.002G205500.2|PACid:27022406	0.226166	-2.14455	5.65667e-09	1.6746e-07	Down
Potri.002G205500.3|PACid:27022405	0.226166	-2.14455	5.65667e-09	1.6746e-07	Down
Potri.002G053000.1|PACid:27021010	0.0735163	-3.76579	5.75015e-09	1.70137e-07	Down
Potri.015G065100.1|PACid:27017990	0.237206	-2.07579	5.84114e-09	1.72646e-07	Down
Potri.015G065100.2|PACid:27017989	0.237206	-2.07579	5.84114e-09	1.72646e-07	Down
Potri.018G016600.1|PACid:27010803	0.1889	-2.4043	5.84749e-09	1.72742e-07	Down
Potri.006G060200.1|PACid:27006467	6.18919	2.62975	5.85409e-09	1.72845e-07	Ups
Potri.008G004800.1|PACid:27039307	0.181827	-2.45937	5.91081e-09	1.74394e-07	Down
Potri.004G033400.1|PACid:26990545	0.139703	-2.83957	5.91283e-09	1.74394e-07	Down
Potri.013G159000.3|PACid:26995187	0.0728554	-3.77882	5.96427e-09	1.75818e-07	Down
Potri.011G161400.1|PACid:27000944	11.0327	3.46371	6.01986e-09	1.77363e-07	Ups
Potri.002G107800.1|PACid:27024106	0.150428	-2.73285	6.02575e-09	1.77442e-07	Down
Potri.011G032900.1|PACid:27001118	0.230486	-2.11725	6.06101e-09	1.78292e-07	Down
Potri.011G032900.3|PACid:27001117	0.230486	-2.11725	6.06101e-09	1.78292e-07	Down
Potri.015G128200.1|PACid:27017786	0.0693094	-3.8508	6.06838e-09	1.78414e-07	Down
Potri.010G093400.2|PACid:26980137	4.56087	2.18931	6.07642e-09	1.78457e-07	Ups
Potri.002G002000.1|PACid:27023635	19.7728	4.30544	6.07812e-09	1.78457e-07	Ups
Potri.001G463200.2|PACid:27042531	0.193919	-2.36648	6.07946e-09	1.78457e-07	Down
Potri.011G000100.1|PACid:27001058	0.225064	-2.15159	6.08347e-09	1.78481e-07	Down
Potri.006G232700.1|PACid:27003722	22.0367	4.46184	6.12912e-09	1.79725e-07	Ups
Potri.009G009300.1|PACid:26988421	0.338921	-1.56098	6.14148e-09	1.79984e-07	Down
Potri.009G080700.1|PACid:26986634	0.276044	-1.85703	6.14444e-09	1.79984e-07	Down
Potri.001G330800.2|PACid:27047292	0.188939	-2.40401	6.30598e-09	1.84522e-07	Down
Potri.001G330800.3|PACid:27047293	0.188939	-2.40401	6.30598e-09	1.84522e-07	Down
Potri.011G147900.1|PACid:27000984	0.0822111	-3.60452	6.31868e-09	1.84797e-07	Down
Potri.010G150700.1|PACid:26981460	0.341788	-1.54883	6.4228e-09	1.87743e-07	Down
Potri.004G151700.1|PACid:26992164	0.0201743	-5.63134	6.59968e-09	1.92711e-07	Down
Potri.004G151700.2|PACid:26992165	0.0201743	-5.63134	6.59968e-09	1.92711e-07	Down
Potri.005G172600.1|PACid:27027953	0.103667	-3.26998	6.69097e-09	1.95171e-07	Down
Potri.005G172600.3|PACid:27027952	0.103667	-3.26998	6.69097e-09	1.95171e-07	Down
Potri.005G226900.2|PACid:27027381	0	#NAME?	6.69998e-09	1.95332e-07	Down
Potri.011G032900.2|PACid:27001119	0.231632	-2.11009	6.72141e-09	1.95854e-07	Down
Potri.004G160800.1|PACid:26991019	0.13653	-2.87271	6.74065e-09	1.96312e-07	Down
Potri.013G125600.1|PACid:26994347	0.129256	-2.9517	6.77153e-09	1.97108e-07	Down
Potri.005G205800.1|PACid:27030292	0.281967	-1.8264	6.85642e-09	1.99474e-07	Down
Potri.001G056300.1|PACid:27042345	49.4392	5.62758	6.91552e-09	2.01089e-07	Ups
Potri.011G057800.2|PACid:27002906	0.344097	-1.53911	7.0264e-09	2.04206e-07	Down
Potri.017G148600.1|PACid:26983474	0.238971	-2.06509	7.03679e-09	2.04401e-07	Down
Potri.004G147300.1|PACid:26990278	0.0556478	-4.16753	7.047e-09	2.04484e-07	Down
Potri.004G147300.2|PACid:26990279	0.0556478	-4.16753	7.047e-09	2.04484e-07	Down
Potri.009G126000.1|PACid:26988296	0.0594615	-4.0719	7.09651e-09	2.05814e-07	Down
Potri.006G236200.1|PACid:27005510	6.00569	2.58633	7.12265e-09	2.06464e-07	Ups
Potri.014G138200.1|PACid:27034841	0.198651	-2.33169	7.24586e-09	2.09817e-07	Down
Potri.014G138200.2|PACid:27034840	0.198651	-2.33169	7.24586e-09	2.09817e-07	Down
Potri.006G034000.1|PACid:27005167	0.27244	-1.87599	7.29995e-09	2.11273e-07	Down
Potri.006G021200.2|PACid:27007575	3.8899	1.95973	7.44446e-09	2.15231e-07	Ups
Potri.006G021200.4|PACid:27007576	3.8899	1.95973	7.44446e-09	2.15231e-07	Ups
Potri.013G111500.2|PACid:26993727	3.33951	1.73964	7.46541e-09	2.15725e-07	Ups
Potri.003G050100.3|PACid:26996747	6.20854	2.63425	7.54778e-09	2.17992e-07	Ups
Potri.009G129500.1|PACid:26988278	0.13434	-2.89604	7.5816e-09	2.1875e-07	Down
Potri.011G079500.1|PACid:27001579	0.172154	-2.53823	7.58188e-09	2.1875e-07	Down
Potri.013G074400.2|PACid:26995746	0.0287251	-5.12154	7.61685e-09	2.19645e-07	Down
Potri.002G095100.2|PACid:27021321	0.255118	-1.97076	7.69296e-09	2.21725e-07	Down
Potri.004G019400.1|PACid:26992977	Inf	Inf	7.71754e-09	2.22318e-07	Ups
Potri.003G071300.1|PACid:26997956	0.295405	-1.75923	7.79784e-09	2.24515e-07	Down
Potri.004G092100.1|PACid:26990452	0.272127	-1.87765	7.84347e-09	2.25595e-07	Down
Potri.004G092100.2|PACid:26990453	0.272127	-1.87765	7.84347e-09	2.25595e-07	Down
Potri.013G072800.1|PACid:26995850	5.24086	2.3898	7.87967e-09	2.26519e-07	Ups
Potri.001G252100.1|PACid:27040694	4.23356	2.08187	7.99952e-09	2.29846e-07	Ups
Potri.013G020800.1|PACid:26994783	0.247576	-2.01406	8.09294e-09	2.3241e-07	Down
Potri.015G037800.1|PACid:27018367	0.320399	-1.64206	8.1457e-09	2.33804e-07	Down
Potri.017G080000.1|PACid:26984328	0.159462	-2.64871	8.15135e-09	2.33846e-07	Down
Potri.005G137400.2|PACid:27029572	0.242079	-2.04645	8.20523e-09	2.3527e-07	Down
Potri.001G022500.2|PACid:27048134	0.159841	-2.64529	8.23385e-09	2.35969e-07	Down
Potri.013G143100.1|PACid:26994821	0.142105	-2.81497	8.3089e-09	2.37997e-07	Down
Potri.006G210600.1|PACid:27004317	0.18982	-2.39729	8.32397e-09	2.38306e-07	Down
Potri.005G161500.1|PACid:27030953	4.13489	2.04785	8.33005e-09	2.38358e-07	Ups
Potri.T002200.1|PACid:26988895	6.79294	2.76404	8.4164e-09	2.40705e-07	Ups
Potri.010G161600.1|PACid:26979402	0.221701	-2.17331	8.45249e-09	2.41613e-07	Down
Potri.017G146600.1|PACid:26984612	4.78403	2.25823	8.62193e-09	2.46203e-07	Ups
Potri.017G146600.2|PACid:26984613	4.78403	2.25823	8.62193e-09	2.46203e-07	Ups
Potri.010G150800.1|PACid:26980492	0.337498	-1.56705	8.67821e-09	2.47683e-07	Down
Potri.001G063900.1|PACid:27040359	0.0289145	-5.11206	8.6874e-09	2.47818e-07	Down
Potri.008G127900.1|PACid:27037201	5.03069	2.33076	8.8645e-09	2.5274e-07	Ups
Potri.006G138500.2|PACid:27004014	4.17482	2.06171	8.90126e-09	2.53529e-07	Ups
Potri.006G138500.4|PACid:27004013	4.17482	2.06171	8.90126e-09	2.53529e-07	Ups
Potri.009G041800.1|PACid:26987842	0.173966	-2.52313	9.07861e-09	2.58448e-07	Down
Potri.010G136800.1|PACid:26979529	0.331642	-1.5923	9.11233e-09	2.59275e-07	Down
Potri.014G043000.1|PACid:27033385	86.8538	6.44052	9.14947e-09	2.60099e-07	Ups
Potri.T106900.1|PACid:27019838	Inf	Inf	9.15065e-09	2.60099e-07	Ups
Potri.006G019800.1|PACid:27003856	0.0754098	-3.7291	9.18073e-09	2.60821e-07	Down
Potri.010G248700.1|PACid:26981641	0.0962173	-3.37756	9.24934e-09	2.62636e-07	Down
Potri.001G279100.4|PACid:27046529	0.0935835	-3.4176	9.32098e-09	2.64535e-07	Down
Potri.013G090000.1|PACid:26994754	0.313805	-1.67206	9.57369e-09	2.71569e-07	Down
Potri.011G066400.1|PACid:27002415	73.5537	6.20073	9.67737e-09	2.7437e-07	Ups
Potri.001G390800.2|PACid:27040925	0.0942494	-3.40737	9.89328e-09	2.80348e-07	Down
Potri.005G166100.1|PACid:27029213	11.2214	3.48818	9.91066e-09	2.80698e-07	Ups
Potri.003G093100.1|PACid:26997736	4.97412	2.31444	9.91919e-09	2.80796e-07	Ups
Potri.010G068700.1|PACid:26979689	5.70427	2.51204	9.93237e-09	2.81026e-07	Ups
Potri.002G032400.1|PACid:27022368	5.97094	2.57796	1.00587e-08	2.84456e-07	Ups
Potri.001G365500.1|PACid:27044475	7.126	2.83309	1.01307e-08	2.86345e-07	Ups
Potri.016G021800.1|PACid:27012121	0.00506143	-7.62624	1.02675e-08	2.90066e-07	Down
Potri.004G140000.6|PACid:26990656	0.106894	-3.22575	1.02752e-08	2.90137e-07	Down
Potri.T047900.1|PACid:27051529	4.734	2.24306	1.03213e-08	2.91291e-07	Ups
Potri.001G253300.4|PACid:27048151	0.0355642	-4.81343	1.04639e-08	2.95165e-07	Down
Potri.013G012400.1|PACid:26996031	0.176668	-2.50089	1.07195e-08	3.02222e-07	Down
Potri.011G041800.1|PACid:27000908	0.0858372	-3.54225	1.10717e-08	3.11993e-07	Down
Potri.002G256400.1|PACid:27022347	0.101796	-3.29625	1.11195e-08	3.13022e-07	Down
Potri.002G256400.2|PACid:27022348	0.101796	-3.29625	1.11195e-08	3.13022e-07	Down
Potri.007G057200.5|PACid:27014920	0.117734	-3.0864	1.12659e-08	3.16984e-07	Down
Potri.001G179600.2|PACid:27045991	0.12562	-2.99287	1.14512e-08	3.21872e-07	Down
Potri.001G179600.4|PACid:27045990	0.12562	-2.99287	1.14512e-08	3.21872e-07	Down
Potri.006G129700.1|PACid:27005120	0.0461723	-4.43683	1.1499e-08	3.23051e-07	Down
Potri.009G077200.1|PACid:26987358	0.0456595	-4.45294	1.16329e-08	3.2665e-07	Down
Potri.002G251800.1|PACid:27023703	0.15861	-2.65645	1.16795e-08	3.27792e-07	Down
Potri.001G438600.1|PACid:27047950	0.0290559	-5.10503	1.18378e-08	3.32066e-07	Down
Potri.008G100800.1|PACid:27039778	0.247467	-2.01469	1.20449e-08	3.37706e-07	Down
Potri.004G236500.1|PACid:26989952	5.96302	2.57604	1.20738e-08	3.38346e-07	Ups
Potri.010G160200.4|PACid:26978994	0	#NAME?	1.20841e-08	3.38465e-07	Down
Potri.013G103600.1|PACid:26994235	0.120883	-3.04832	1.21935e-08	3.41357e-07	Down
Potri.013G138300.1|PACid:26993824	0.19996	-2.32222	1.2273e-08	3.43409e-07	Down
Potri.002G082300.1|PACid:27024755	0.292185	-1.77505	1.23055e-08	3.43974e-07	Down
Potri.002G082300.2|PACid:27024756	0.292185	-1.77505	1.23055e-08	3.43974e-07	Down
Potri.016G020200.1|PACid:27011658	0.00554891	-7.49358	1.2411e-08	3.46748e-07	Down
Potri.008G186600.1|PACid:27036235	0.138024	-2.857	1.2482e-08	3.48556e-07	Down
Potri.010G085700.1|PACid:26980941	11.3257	3.50153	1.26894e-08	3.5417e-07	Ups
Potri.010G244400.1|PACid:26979335	17.0119	4.08847	1.29722e-08	3.61882e-07	Ups
Potri.004G173800.1|PACid:26993137	13.0782	3.7091	1.31204e-08	3.65692e-07	Ups
Potri.001G309300.1|PACid:27044542	0.165558	-2.59459	1.31219e-08	3.65692e-07	Down
Potri.013G067200.1|PACid:26995587	0.301047	-1.73194	1.31339e-08	3.65842e-07	Down
Potri.005G118700.1|PACid:27031238	58.9963	5.88255	1.31594e-08	3.66212e-07	Ups
Potri.013G143200.1|PACid:26995871	0.200706	-2.31685	1.31604e-08	3.66212e-07	Down
[truncated: 9,351 more rows]

## Sheet: Leaf-VS-Root
geneID	foldChange	log2FoldChange	pval	padj	Regulation
Potri.004G162400.1|PACid:26992915	0.000472514	-11.0474	3.38858e-163	1.90222e-158	Down
Potri.T147200.2|PACid:27035636	0.000631687	-10.6285	7.89782e-144	2.21676e-139	Down
Potri.001G015500.1|PACid:27045237	0.000186625	-12.3876	4.96916e-139	9.2983e-135	Down
Potri.006G243600.2|PACid:27005186	0	#NAME?	1.27148e-130	1.78439e-126	Down
Potri.009G124100.1|PACid:26987655	0.00257277	-8.60246	3.1902e-126	3.58171e-122	Down
Potri.004G086600.1|PACid:26991514	0.000587918	-10.7321	4.65007e-122	4.3506e-118	Down
Potri.016G136100.1|PACid:27011565	0.00161703	-9.27244	2.30273e-121	1.84665e-117	Down
Potri.019G093400.1|PACid:27025700	0.000376406	-11.3754	7.28481e-121	5.11175e-117	Down
Potri.006G089800.1|PACid:27004834	1006.47	9.97509	1.71928e-115	1.07237e-111	Ups
Potri.006G135100.1|PACid:27007622	0	#NAME?	1.78189e-112	1.00028e-108	Down
Potri.010G200500.1|PACid:26978314	0.000715427	-10.4489	1.63418e-110	8.33965e-107	Down
Potri.T116000.1|PACid:26993228	0.000906934	-10.1067	8.35142e-110	3.90679e-106	Down
Potri.018G036700.1|PACid:27009596	0.00257277	-8.60246	9.2147e-110	3.97905e-106	Down
Potri.008G223500.1|PACid:27037322	0.00328181	-8.25129	6.36869e-108	2.55366e-104	Down
Potri.006G243700.2|PACid:27005624	0.000625827	-10.6419	3.82433e-107	1.43122e-103	Down
Potri.015G054600.1|PACid:27017391	0.0023015	-8.76321	2.01468e-106	7.06849e-103	Down
Potri.010G200500.3|PACid:26978316	0.000241978	-12.0128	3.39436e-105	1.05859e-101	Down
Potri.010G200500.4|PACid:26978317	0.000241978	-12.0128	3.39436e-105	1.05859e-101	Down
Potri.017G046200.1|PACid:26984248	0.000137263	-12.8308	5.04063e-103	1.48927e-99	Down
Potri.008G195100.1|PACid:27039037	0	#NAME?	8.65219e-103	2.4285e-99	Down
Potri.003G111400.1|PACid:26998967	696.554	9.44409	4.98724e-102	1.33316e-98	Ups
Potri.008G189400.1|PACid:27036606	0.00589045	-7.40741	2.66671e-101	6.80448e-98	Down
Potri.006G243600.1|PACid:27005185	0.000485637	-11.0078	3.2246e-101	7.87028e-98	Down
Potri.001G015600.1|PACid:27042785	0.00141036	-9.46972	4.49938e-101	1.0524e-97	Down
Potri.011G142300.1|PACid:27001979	0.00626573	-7.3183	5.1202e-101	1.14971e-97	Down
Potri.004G032900.1|PACid:26990262	650.911	9.34632	2.3512e-100	5.07641e-97	Ups
Potri.001G312600.1|PACid:27043390	941.43	9.87871	4.19737e-100	8.72681e-97	Ups
Potri.001G066400.1|PACid:27048172	0.00502614	-7.63633	1.25353e-99	2.51315e-96	Down
Potri.013G119600.1|PACid:26993429	0.000148132	-12.7208	1.40504e-99	2.71978e-96	Down
Potri.008G061800.1|PACid:27036374	271.888	8.08687	2.82287e-97	5.28216e-94	Ups
Potri.016G002300.2|PACid:27011717	0.000101761	-13.2625	8.5447e-96	1.54731e-92	Down
Potri.010G027800.5|PACid:26982424	0	#NAME?	6.01134e-93	1.05454e-89	Down
Potri.011G080900.1|PACid:27002816	0	#NAME?	1.18963e-92	2.02366e-89	Down
Potri.006G129900.1|PACid:27005923	297.052	8.21457	3.70456e-90	6.11644e-87	Ups
Potri.008G002900.12|PACid:27039705	0.00406103	-7.94394	8.74745e-90	1.29223e-86	Down
Potri.008G002900.2|PACid:27039698	0.00406103	-7.94394	8.74745e-90	1.29223e-86	Down
Potri.008G002900.3|PACid:27039699	0.00406103	-7.94394	8.74745e-90	1.29223e-86	Down
Potri.008G002900.5|PACid:27039701	0.00406103	-7.94394	8.74745e-90	1.29223e-86	Down
Potri.010G150700.1|PACid:26981460	0.00694673	-7.16945	4.4215e-89	6.36424e-86	Down
Potri.010G078800.1|PACid:26978717	0.000211572	-12.2066	5.807e-89	8.14955e-86	Down
Potri.001G158400.1|PACid:27048551	1024.72	10.001	3.61192e-88	4.94533e-85	Ups
Potri.001G019900.1|PACid:27046532	1314.57	10.3604	3.77083e-88	5.03999e-85	Ups
Potri.001G388600.1|PACid:27046636	322.646	8.33381	3.20136e-87	4.17934e-84	Ups
Potri.005G112900.1|PACid:27029384	0.0064329	-7.28032	3.28501e-86	4.19108e-83	Down
Potri.010G003000.1|PACid:26980578	Inf	Inf	3.59485e-86	4.48445e-83	Ups
Potri.005G130400.1|PACid:27027369	0.0122853	-6.34692	1.26855e-85	1.54808e-82	Down
Potri.001G255800.1|PACid:27047840	0.00128307	-9.60619	5.06236e-85	6.04639e-82	Down
Potri.013G148900.1|PACid:26994169	0.00381832	-8.03285	7.45179e-85	8.71486e-82	Down
Potri.016G020700.1|PACid:27011751	0.000464745	-11.0713	4.78331e-84	5.47991e-81	Down
Potri.001G244800.1|PACid:27048635	0.00721532	-7.11472	5.03053e-84	5.64788e-81	Down
Potri.001G400100.1|PACid:27044569	0.00180812	-9.1113	5.56071e-84	6.003e-81	Down
Potri.001G400100.2|PACid:27044570	0.00180812	-9.1113	5.56071e-84	6.003e-81	Down
Potri.014G127000.1|PACid:27034976	3405.37	11.7336	4.21978e-82	4.46946e-79	Ups
Potri.001G020000.1|PACid:27048119	3973.65	11.9562	5.68229e-82	5.90705e-79	Ups
Potri.006G004300.1|PACid:27003471	0	#NAME?	7.28862e-82	7.43916e-79	Down
Potri.016G065300.1|PACid:27012688	0.000450882	-11.115	7.49549e-82	7.51369e-79	Down
Potri.008G181900.1|PACid:27038594	0.00826189	-6.91931	2.47506e-81	2.43754e-78	Down
Potri.006G010000.1|PACid:27005458	0.000455417	-11.1005	2.61583e-81	2.53176e-78	Down
Potri.011G134900.1|PACid:27002488	0.008079	-6.95161	2.9768e-81	2.83229e-78	Down
Potri.010G069000.2|PACid:26978282	131.222	7.03586	3.61831e-81	3.38529e-78	Ups
Potri.T099400.1|PACid:27014337	0.0122464	-6.35149	5.12743e-81	4.71858e-78	Down
Potri.003G171500.2|PACid:26998534	0.0123933	-6.3343	5.92338e-81	5.36314e-78	Down
Potri.018G109700.3|PACid:27009215	0.0130719	-6.25739	1.20101e-79	1.07016e-76	Down
Potri.006G218000.1|PACid:27008658	0.000798664	-10.2901	5.25485e-79	4.60916e-76	Down
Potri.004G033000.1|PACid:26991553	426.657	8.73693	9.47403e-79	8.18206e-76	Ups
Potri.008G058500.10|PACid:27038758	0.0102161	-6.61301	1.71315e-78	1.45711e-75	Down
Potri.005G254100.2|PACid:27031401	0.00393366	-7.98991	3.78871e-78	3.17437e-75	Down
Potri.008G058500.1|PACid:27038749	0.00554794	-7.49383	1.11636e-77	9.21584e-75	Down
Potri.001G414000.1|PACid:27047871	0	#NAME?	2.38324e-77	1.93892e-74	Down
Potri.013G074300.1|PACid:26994172	0.000516982	-10.9176	1.1824e-76	9.48214e-74	Down
Potri.001G407800.1|PACid:27046053	0.00814204	-6.94039	3.59449e-76	2.84198e-73	Down
Potri.001G204300.2|PACid:27042135	0.0050958	-7.61647	4.53355e-76	3.48624e-73	Down
Potri.001G204300.3|PACid:27042136	0.0050958	-7.61647	4.53355e-76	3.48624e-73	Down
Potri.004G050600.1|PACid:26989571	0.00100799	-9.9543	1.18201e-75	8.96665e-73	Down
Potri.016G025000.2|PACid:27012403	0.0158406	-5.98023	4.20382e-75	3.14648e-72	Down
Potri.015G062200.2|PACid:27017308	0.00138634	-9.49451	7.86922e-75	5.81246e-72	Down
Potri.003G088800.1|PACid:27000260	Inf	Inf	8.23743e-75	6.00541e-72	Ups
Potri.018G065200.1|PACid:27009847	0.0062606	-7.31948	8.7e-75	6.26132e-72	Down
Potri.001G079000.7|PACid:27043421	0.0080336	-6.95974	8.89187e-75	6.31841e-72	Down
Potri.008G151600.1|PACid:27036573	0.0117926	-6.40598	1.60093e-74	1.12337e-71	Down
Potri.005G100400.1|PACid:27029190	0.00682595	-7.19475	2.5999e-74	1.80182e-71	Down
Potri.019G100000.1|PACid:27025317	168.717	7.39846	3.87112e-74	2.65011e-71	Ups
Potri.009G094100.1|PACid:26986481	0	#NAME?	6.26596e-74	4.2379e-71	Down
Potri.014G143400.1|PACid:27033887	0.00563141	-7.47229	9.82195e-74	6.56387e-71	Down
Potri.006G218000.2|PACid:27008659	0.00178754	-9.12781	1.22266e-73	8.0747e-71	Down
Potri.016G125200.1|PACid:27014010	0.000819006	-10.2538	1.9941e-73	1.30164e-70	Down
Potri.016G115200.1|PACid:27013111	0.00787211	-6.98903	3.98954e-73	2.57422e-70	Down
Potri.010G027800.6|PACid:26982429	0.00852966	-6.8733	5.82491e-73	3.71576e-70	Down
Potri.017G112900.1|PACid:26984759	0.0106658	-6.55087	6.16413e-73	3.88797e-70	Down
Potri.T028900.1|PACid:27000387	0.00128038	-9.60921	6.37339e-73	3.9753e-70	Down
Potri.015G079000.1|PACid:27017880	0.00566873	-7.46276	1.19222e-72	7.35453e-70	Down
Potri.001G015400.1|PACid:27044198	0	#NAME?	1.86327e-72	1.13692e-69	Down
Potri.001G394400.3|PACid:27041868	0.003394	-8.2028	3.04315e-72	1.83689e-69	Down
Potri.001G388900.1|PACid:27044511	0.0178736	-5.80602	4.47916e-72	2.67492e-69	Down
Potri.017G041700.1|PACid:26984085	0.0120083	-6.37982	8.05795e-72	4.71189e-69	Down
Potri.017G041700.2|PACid:26984086	0.0120083	-6.37982	8.05795e-72	4.71189e-69	Down
Potri.004G199400.3|PACid:26992128	0.00422356	-7.88732	1.81061e-71	1.04784e-68	Down
Potri.018G089400.1|PACid:27010363	0.000632209	-10.6273	1.7507e-70	1.00283e-67	Down
Potri.017G107500.1|PACid:26984013	0.0125907	-6.31149	2.6597e-70	1.50813e-67	Down
Potri.016G016400.1|PACid:27012842	0.000890097	-10.1337	4.45386e-70	2.48862e-67	Down
Potri.010G080400.1|PACid:26978857	2860.58	11.4821	4.47754e-70	2.48862e-67	Ups
Potri.004G048900.2|PACid:26990420	0.0170689	-5.87249	5.42077e-70	2.98334e-67	Down
Potri.008G058500.3|PACid:27038750	0.00335812	-8.21813	7.96371e-70	4.29856e-67	Down
Potri.008G058500.4|PACid:27038751	0.00335812	-8.21813	7.96371e-70	4.29856e-67	Down
Potri.019G063100.1|PACid:27026198	0.0114898	-6.4435	1.42973e-69	7.64377e-67	Down
Potri.006G027300.2|PACid:27005541	0.0199764	-5.64556	1.72363e-69	9.12809e-67	Down
Potri.005G069100.1|PACid:27031658	0.00560359	-7.47943	2.66497e-69	1.39814e-66	Down
Potri.006G254200.1|PACid:27008339	0.00932183	-6.74517	3.30649e-69	1.71864e-66	Down
Potri.011G042100.1|PACid:27003160	0	#NAME?	5.86823e-69	3.02219e-66	Down
Potri.001G317600.1|PACid:27046391	0.00560491	-7.47909	1.13317e-68	5.78288e-66	Down
Potri.001G451100.1|PACid:27048058	369.999	8.53138	1.32738e-68	6.71297e-66	Ups
Potri.015G062200.7|PACid:27017307	0.00647889	-7.27004	1.67415e-68	8.3911e-66	Down
Potri.011G047300.1|PACid:27001055	1196.6	10.2247	1.74361e-68	8.66186e-66	Ups
Potri.017G114600.1|PACid:26983585	0.000998885	-9.96739	2.51183e-68	1.23688e-65	Down
Potri.010G125300.1|PACid:26982337	0.0023139	-8.75546	5.15123e-68	2.51451e-65	Down
Potri.001G389800.1|PACid:27044385	Inf	Inf	6.42099e-68	3.10732e-65	Ups
Potri.001G249200.1|PACid:27045169	0.00268231	-8.54231	7.17059e-68	3.29941e-65	Down
Potri.001G249200.4|PACid:27045167	0.00268231	-8.54231	7.17059e-68	3.29941e-65	Down
Potri.001G249200.5|PACid:27045168	0.00268231	-8.54231	7.17059e-68	3.29941e-65	Down
Potri.001G249200.6|PACid:27045166	0.00268231	-8.54231	7.17059e-68	3.29941e-65	Down
Potri.001G249200.7|PACid:27045165	0.00268231	-8.54231	7.17059e-68	3.29941e-65	Down
Potri.001G249200.8|PACid:27045164	0.00268231	-8.54231	7.17059e-68	3.29941e-65	Down
Potri.009G160800.1|PACid:26987196	0.00360988	-8.11383	1.58416e-67	7.22996e-65	Down
Potri.005G038700.1|PACid:27029692	0.000656146	-10.5737	9.26339e-67	4.19363e-64	Down
Potri.010G166800.1|PACid:26979451	0.00291163	-8.42396	3.87434e-66	1.73992e-63	Down
Potri.011G081400.1|PACid:27001091	0.0144102	-6.11677	7.94905e-66	3.54149e-63	Down
Potri.014G140500.2|PACid:27034181	0.0063035	-7.30963	1.13766e-65	5.02862e-63	Down
Potri.005G100400.8|PACid:27029191	0.00497273	-7.65175	1.21641e-65	5.29334e-63	Down
Potri.005G100400.9|PACid:27029192	0.00497273	-7.65175	1.21641e-65	5.29334e-63	Down
Potri.002G220400.2|PACid:27022446	0.00299793	-8.38182	1.26856e-65	5.47786e-63	Down
Potri.002G055500.1|PACid:27020292	0.00440563	-7.82644	1.39886e-65	5.9944e-63	Down
Potri.010G200500.7|PACid:26978320	0.000344833	-11.5018	1.4941e-65	6.35398e-63	Down
Potri.006G160300.1|PACid:27005406	0.000695577	-10.4895	2.04027e-65	8.61147e-63	Down
Potri.003G116900.1|PACid:26997283	2438.5	11.2518	1.66381e-64	6.97013e-62	Ups
Potri.003G085500.1|PACid:26998312	0.00599971	-7.38089	2.79152e-64	1.16078e-61	Down
Potri.010G248700.2|PACid:26981642	0.0194399	-5.68483	3.93125e-64	1.62268e-61	Down
Potri.014G172400.1|PACid:27032887	0.00740529	-7.07723	1.23771e-63	5.07155e-61	Down
Potri.T052100.2|PACid:27027147	0.0136325	-6.19681	1.25654e-63	5.0951e-61	Down
Potri.001G471900.1|PACid:27047250	0.00461773	-7.7586	1.26161e-63	5.0951e-61	Down
Potri.018G152600.1|PACid:27009286	0.000804859	-10.279	2.90066e-63	1.16308e-60	Down
Potri.002G214800.2|PACid:27024223	0.00243403	-8.68244	4.07373e-63	1.61044e-60	Down
Potri.002G214800.3|PACid:27024224	0.00243403	-8.68244	4.07373e-63	1.61044e-60	Down
Potri.003G088100.1|PACid:26997530	0.00723454	-7.11088	1.95695e-62	7.6822e-60	Down
Potri.006G243700.1|PACid:27005622	0.000745751	-10.389	2.09838e-62	8.18017e-60	Down
Potri.007G053200.2|PACid:27015178	0.00528242	-7.56459	2.32765e-62	9.01139e-60	Down
Potri.011G076700.1|PACid:27002240	0	#NAME?	2.39674e-62	9.2153e-60	Down
Potri.005G153600.1|PACid:27029922	0.000800815	-10.2862	2.58903e-62	9.88691e-60	Down
Potri.008G063800.1|PACid:27036467	0.000351337	-11.4749	3.03966e-62	1.15293e-59	Down
Potri.002G260300.1|PACid:27022317	0.00252502	-8.62949	1.06449e-61	4.0105e-59	Down
Potri.017G032700.1|PACid:26984933	0.0022046	-8.82527	1.48172e-61	5.54518e-59	Down
Potri.001G270300.1|PACid:27044876	985.501	9.94471	3.49772e-61	1.30032e-58	Ups
Potri.002G214100.1|PACid:27022230	0	#NAME?	7.63582e-61	2.82003e-58	Down
Potri.004G100000.2|PACid:26989254	0.000390528	-11.3223	1.06583e-60	3.91056e-58	Down
Potri.018G053600.1|PACid:27009789	0	#NAME?	1.98032e-60	7.21865e-58	Down
Potri.001G463400.1|PACid:27042910	265.894	8.05471	2.19664e-60	7.95551e-58	Ups
Potri.003G219000.1|PACid:26997353	0.0174387	-5.84156	2.32183e-60	8.35503e-58	Down
Potri.002G098300.1|PACid:27021444	300.868	8.23298	3.07228e-60	1.09851e-57	Ups
Potri.009G140500.1|PACid:26987458	0.0152593	-6.03417	5.11995e-60	1.81907e-57	Down
Potri.013G109000.1|PACid:26993571	0.0104197	-6.58455	5.19843e-60	1.83534e-57	Down
Potri.010G193300.1|PACid:26979694	0.00225997	-8.78948	3.00802e-59	1.05431e-56	Down
Potri.004G175800.2|PACid:26991805	0.00979105	-6.67432	3.02379e-59	1.05431e-56	Down
Potri.011G124300.1|PACid:27002093	0.000821432	-10.2496	3.54038e-59	1.22681e-56	Down
Potri.005G188700.1|PACid:27029538	0.0214337	-5.54397	5.51909e-59	1.90074e-56	Down
Potri.001G201500.2|PACid:27047763	0.00588381	-7.40903	1.42651e-58	4.88283e-56	Down
Potri.012G069200.1|PACid:27050835	Inf	Inf	2.34335e-58	7.97249e-56	Ups
Potri.001G111500.1|PACid:27044288	0	#NAME?	2.95604e-58	9.9964e-56	Down
Potri.001G020100.1|PACid:27045637	1049.08	10.0349	5.28221e-58	1.77558e-55	Ups
Potri.008G173800.1|PACid:27039633	0	#NAME?	7.33776e-58	2.45186e-55	Down
Potri.T028800.3|PACid:27000415	0	#NAME?	7.73277e-58	2.56856e-55	Down
Potri.009G095100.1|PACid:26987514	0.00961791	-6.70006	8.58728e-58	2.83562e-55	Down
Potri.005G239300.1|PACid:27027846	0.00234042	-8.73902	1.39782e-57	4.58876e-55	Down
Potri.016G106900.1|PACid:27013271	0.00298284	-8.3891	1.61005e-57	5.21287e-55	Down
Potri.016G108900.1|PACid:27013809	0.00298284	-8.3891	1.61005e-57	5.21287e-55	Down
Potri.002G069000.1|PACid:27020143	0.00188453	-9.05158	1.61579e-57	5.21287e-55	Down
Potri.002G031200.1|PACid:27020919	1486.85	10.538	1.72082e-57	5.52e-55	Ups
Potri.008G174400.1|PACid:27038032	0.00466047	-7.74531	2.70452e-57	8.62619e-55	Down
Potri.004G014800.1|PACid:26989955	0.0054289	-7.52512	3.14054e-57	9.96032e-55	Down
Potri.017G030400.1|PACid:26985195	0.0135478	-6.2058	4.26073e-57	1.34371e-54	Down
Potri.002G101100.1|PACid:27023369	81.8774	6.35539	5.88817e-57	1.84658e-54	Ups
Potri.001G340900.1|PACid:27042810	0.00171568	-9.18701	1.16644e-56	3.63775e-54	Down
Potri.001G342000.1|PACid:27044253	0.0184298	-5.76182	1.49132e-56	4.62524e-54	Down
Potri.009G037000.7|PACid:26987436	0.00243911	-8.67943	5.67481e-56	1.75033e-53	Down
Potri.001G234900.1|PACid:27044083	0.00696314	-7.16605	8.72421e-56	2.67619e-53	Down
Potri.T094000.1|PACid:27003427	0.00758587	-7.04247	9.14319e-56	2.78947e-53	Down
Potri.010G150800.1|PACid:26980492	0.0147594	-6.08222	1.08623e-55	3.29604e-53	Down
Potri.017G032500.1|PACid:26983912	0.00572267	-7.4491	1.15957e-55	3.49965e-53	Down
Potri.011G146900.1|PACid:27002565	170.975	7.41764	1.22532e-55	3.65875e-53	Ups
Potri.011G146900.2|PACid:27002564	170.975	7.41764	1.22532e-55	3.65875e-53	Ups
Potri.001G394400.4|PACid:27041866	0.00421308	-7.89091	2.37908e-55	7.06624e-53	Down
Potri.014G129400.1|PACid:27032523	0.00437637	-7.83605	7.08543e-55	2.09341e-52	Down
Potri.002G134300.1|PACid:27023398	0.0255071	-5.29296	8.49696e-55	2.49731e-52	Down
Potri.004G019300.1|PACid:26989159	810.402	9.66249	9.67074e-55	2.82748e-52	Ups
Potri.005G237300.2|PACid:27031022	0.0201706	-5.6316	1.1575e-54	3.3667e-52	Down
Potri.016G065900.1|PACid:27013765	0	#NAME?	1.50875e-54	4.32118e-52	Down
Potri.016G065900.4|PACid:27013766	0	#NAME?	1.50875e-54	4.32118e-52	Down
Potri.016G065900.8|PACid:27013767	0	#NAME?	1.50875e-54	4.32118e-52	Down
Potri.013G122400.1|PACid:26994484	0.0293372	-5.09112	1.70226e-54	4.85067e-52	Down
Potri.010G200500.8|PACid:26978321	0.000379287	-11.3644	5.64796e-54	1.60128e-51	Down
Potri.010G052000.1|PACid:26979070	0.0107787	-6.53567	6.43131e-54	1.81421e-51	Down
Potri.005G255500.1|PACid:27028566	0.0254959	-5.29359	7.04067e-54	1.97618e-51	Down
Potri.006G180100.1|PACid:27004692	0.016036	-5.96255	7.18914e-54	2.00781e-51	Down
Potri.001G259100.7|PACid:27042930	0.0122377	-6.35253	9.79561e-54	2.72221e-51	Down
Potri.001G113000.3|PACid:27045354	0	#NAME?	1.04806e-53	2.88401e-51	Down
Potri.001G113000.4|PACid:27045355	0	#NAME?	1.04806e-53	2.88401e-51	Down
Potri.010G125100.1|PACid:26978918	0.0252361	-5.30837	1.23656e-53	3.38612e-51	Down
Potri.006G010300.1|PACid:27005334	1148.33	10.1653	1.45343e-53	3.96066e-51	Ups
Potri.001G262200.1|PACid:27047103	0.0207121	-5.59338	1.54985e-53	4.1828e-51	Down
Potri.001G262200.5|PACid:27047104	0.0207121	-5.59338	1.54985e-53	4.1828e-51	Down
Potri.008G031700.2|PACid:27039311	0.0352554	-4.82601	2.2036e-53	5.91873e-51	Down
Potri.010G254700.9|PACid:26980820	0.00364442	-8.10009	2.84946e-53	7.61701e-51	Down
Potri.004G108300.2|PACid:26993098	0.00872483	-6.84066	3.09878e-53	8.16681e-51	Down
Potri.004G108300.6|PACid:26993097	0.00872483	-6.84066	3.09878e-53	8.16681e-51	Down
Potri.T016900.1|PACid:27014284	0.00872483	-6.84066	3.09878e-53	8.16681e-51	Down
Potri.006G213000.3|PACid:27004381	0.0237796	-5.39413	5.22858e-53	1.37155e-50	Down
Potri.001G253300.10|PACid:27048141	0.00922491	-6.76025	8.23242e-53	2.0631e-50	Down
Potri.001G253300.11|PACid:27048142	0.00922491	-6.76025	8.23242e-53	2.0631e-50	Down
Potri.001G253300.12|PACid:27048143	0.00922491	-6.76025	8.23242e-53	2.0631e-50	Down
Potri.001G253300.13|PACid:27048149	0.00922491	-6.76025	8.23242e-53	2.0631e-50	Down
Potri.001G253300.1|PACid:27048148	0.00922491	-6.76025	8.23242e-53	2.0631e-50	Down
Potri.001G253300.5|PACid:27048150	0.00922491	-6.76025	8.23242e-53	2.0631e-50	Down
Potri.001G253300.6|PACid:27048147	0.00922491	-6.76025	8.23242e-53	2.0631e-50	Down
Potri.001G253300.7|PACid:27048146	0.00922491	-6.76025	8.23242e-53	2.0631e-50	Down
Potri.001G253300.8|PACid:27048145	0.00922491	-6.76025	8.23242e-53	2.0631e-50	Down
Potri.001G253300.9|PACid:27048144	0.00922491	-6.76025	8.23242e-53	2.0631e-50	Down
Potri.003G113500.1|PACid:26997209	0.0341909	-4.87024	1.07956e-52	2.69343e-50	Down
Potri.002G018600.2|PACid:27020094	197.564	7.62617	1.22492e-52	3.04258e-50	Ups
Potri.T119200.2|PACid:27031956	0.000508171	-10.9424	1.32206e-52	3.26939e-50	Down
Potri.013G006100.4|PACid:26995402	0.00507558	-7.62221	1.72166e-52	4.23891e-50	Down
Potri.018G078600.1|PACid:27010712	0.00776381	-7.00902	1.84555e-52	4.52409e-50	Down
Potri.017G030600.1|PACid:26984767	0.0121175	-6.36676	5.60649e-52	1.36837e-49	Down
Potri.010G089400.1|PACid:26979133	0.01123	-6.47649	1.12096e-51	2.72407e-49	Down
Potri.001G036700.1|PACid:27045683	Inf	Inf	1.59545e-51	3.86043e-49	Ups
Potri.005G183000.1|PACid:27030698	0.00594339	-7.3945	2.32905e-51	5.58732e-49	Down
Potri.005G183000.2|PACid:27030699	0.00594339	-7.3945	2.32905e-51	5.58732e-49	Down
Potri.010G054100.1|PACid:26980725	138.405	7.11275	2.3981e-51	5.72849e-49	Ups
Potri.002G180400.1|PACid:27022195	0.00897961	-6.79913	5.54745e-51	1.31954e-48	Down
Potri.006G061400.1|PACid:27007829	0.00279129	-8.48485	1.02108e-50	2.41853e-48	Down
Potri.011G112700.1|PACid:27001179	0.0413535	-4.59585	1.18957e-50	2.7824e-48	Down
Potri.011G112700.4|PACid:27001178	0.0413535	-4.59585	1.18957e-50	2.7824e-48	Down
Potri.011G112700.5|PACid:27001177	0.0413535	-4.59585	1.18957e-50	2.7824e-48	Down
Potri.009G047700.1|PACid:26987331	0.0152924	-6.03105	1.19842e-50	2.79147e-48	Down
Potri.001G403300.2|PACid:27040979	0.0269139	-5.2155	1.31505e-50	3.05047e-48	Down
Potri.006G051100.1|PACid:27007883	0.0137796	-6.18132	1.3587e-50	3.13876e-48	Down
Potri.007G121500.1|PACid:27016244	0.0088618	-6.81818	1.38477e-50	3.18589e-48	Down
Potri.014G175600.1|PACid:27032499	0.012908	-6.27559	1.51905e-50	3.46639e-48	Down
Potri.014G175600.2|PACid:27032500	0.012908	-6.27559	1.51905e-50	3.46639e-48	Down
Potri.019G079000.1|PACid:27026408	0.00164904	-9.24416	1.52828e-50	3.46997e-48	Down
Potri.001G249800.3|PACid:27043144	0.00169067	-9.20819	1.53298e-50	3.46997e-48	Down
Potri.T041300.3|PACid:27051356	0.003668	-8.09079	1.77225e-50	3.99546e-48	Down
Potri.014G157500.1|PACid:27034697	0.0212994	-5.55304	3.23431e-50	7.26245e-48	Down
Potri.005G013600.1|PACid:27030076	932.465	9.86491	4.67989e-50	1.04665e-47	Ups
Potri.005G084400.1|PACid:27030403	0.00695791	-7.16713	4.82731e-50	1.07534e-47	Down
Potri.003G140400.1|PACid:26996917	0.0168854	-5.88808	7.00351e-50	1.55395e-47	Down
Potri.007G033700.1|PACid:27014751	0.00509832	-7.61576	7.39152e-50	1.63359e-47	Down
Potri.011G124200.1|PACid:27002863	0.00251988	-8.63243	1.00661e-49	2.21596e-47	Down
Potri.010G139600.1|PACid:26982028	1553.37	10.6012	1.38123e-49	3.02877e-47	Ups
Potri.003G058800.1|PACid:26997212	0.003233	-8.27291	1.42331e-49	3.10892e-47	Down
Potri.006G087700.1|PACid:27007154	0.00412693	-7.92072	1.48977e-49	3.24147e-47	Down
Potri.005G010300.1|PACid:27030720	0.000605075	-10.6906	1.67394e-49	3.62812e-47	Down
Potri.005G207100.1|PACid:27029820	0.00217115	-8.84733	1.91119e-49	4.1264e-47	Down
Potri.016G043100.1|PACid:27013557	0.0141845	-6.13954	2.70971e-49	5.82805e-47	Down
Potri.007G057200.1|PACid:27014916	0.00356947	-8.13007	3.12346e-49	6.69231e-47	Down
Potri.013G159000.4|PACid:26995185	0.0170856	-5.87107	3.77452e-49	8.05652e-47	Down
Potri.012G051500.4|PACid:27049100	796.487	9.63751	4.1378e-49	8.79847e-47	Ups
Potri.016G096600.1|PACid:27012735	0.00602307	-7.37529	5.03352e-49	1.06627e-46	Down
Potri.004G019500.1|PACid:26992816	421.204	8.71838	8.01394e-49	1.69124e-46	Ups
Potri.007G128200.1|PACid:27014814	0.0185284	-5.75411	8.32216e-49	1.74971e-46	Down
Potri.003G142400.1|PACid:26997731	36.2988	5.18185	8.78704e-49	1.84056e-46	Ups
Potri.016G036900.1|PACid:27013618	0.0375564	-4.7348	9.52414e-49	1.96561e-46	Down
Potri.016G036900.2|PACid:27013619	0.0375564	-4.7348	9.52414e-49	1.96561e-46	Down
Potri.016G036900.3|PACid:27013621	0.0375564	-4.7348	9.52414e-49	1.96561e-46	Down
Potri.016G036900.4|PACid:27013620	0.0375564	-4.7348	9.52414e-49	1.96561e-46	Down
Potri.003G063800.2|PACid:26999322	0.00382745	-8.0294	1.08866e-48	2.23858e-46	Down
Potri.002G230200.1|PACid:27020220	0.00405019	-7.94779	1.26721e-48	2.59621e-46	Down
Potri.009G111400.1|PACid:26987722	0	#NAME?	1.49695e-48	3.05574e-46	Down
Potri.005G108900.1|PACid:27028263	0.0216196	-5.53152	1.57924e-48	3.21205e-46	Down
Potri.001G394400.1|PACid:27041864	0.00416117	-7.90879	1.64208e-48	3.31582e-46	Down
Potri.001G394400.5|PACid:27041865	0.00416117	-7.90879	1.64208e-48	3.31582e-46	Down
Potri.003G141800.1|PACid:26998605	0.034477	-4.85822	2.6054e-48	5.24218e-46	Down
Potri.006G017500.1|PACid:27007083	0.0155842	-6.00377	2.87524e-48	5.76444e-46	Down
Potri.002G196100.1|PACid:27024218	0.0244126	-5.35623	2.901e-48	5.79538e-46	Down
Potri.T115400.1|PACid:26993226	0.000488297	-11	3.26034e-48	6.49016e-46	Down
Potri.012G029000.1|PACid:27050629	0	#NAME?	3.76481e-48	7.46789e-46	Down
Potri.007G103800.1|PACid:27014663	0	#NAME?	4.57351e-48	9.0401e-46	Down
Potri.004G003000.1|PACid:26992161	0.0232048	-5.42943	4.93012e-48	9.71079e-46	Down
Potri.010G112800.1|PACid:26981873	0.0393984	-4.66572	5.06471e-48	9.941e-46	Down
Potri.018G027600.2|PACid:27010512	0.00172841	-9.17634	5.8811e-48	1.15032e-45	Down
Potri.016G047500.1|PACid:27013317	0.00890605	-6.811	8.21901e-48	1.59685e-45	Down
Potri.014G159000.1|PACid:27033285	0.0534389	-4.22597	8.22095e-48	1.59685e-45	Down
Potri.T098900.1|PACid:26983149	0.0291385	-5.10093	9.41442e-48	1.82237e-45	Down
Potri.001G068600.2|PACid:27046288	0.00373126	-8.06612	9.63339e-48	1.85835e-45	Down
Potri.017G138800.1|PACid:26984768	256.141	8.00079	1.42798e-47	2.74525e-45	Ups
Potri.003G167400.1|PACid:26999858	489.511	8.9352	1.55151e-47	2.97254e-45	Ups
Potri.018G102500.1|PACid:27010727	0.0226221	-5.46612	2.09106e-47	3.99264e-45	Down
Potri.019G063100.3|PACid:27026202	0.00938995	-6.73467	2.36204e-47	4.49475e-45	Down
Potri.019G063900.1|PACid:27026550	0.00351603	-8.15184	2.4931e-47	4.72812e-45	Down
Potri.017G155300.1|PACid:26984163	0.0239945	-5.38115	2.78897e-47	5.27144e-45	Down
Potri.010G200500.2|PACid:26978315	0.000303528	-11.6859	3.29874e-47	6.21402e-45	Down
Potri.010G127300.1|PACid:26980353	0.0216992	-5.52621	3.77453e-47	7.08652e-45	Down
Potri.001G044300.1|PACid:27046939	0.00179424	-9.12241	5.04116e-47	9.43302e-45	Down
Potri.011G057800.2|PACid:27002906	0.0480976	-4.37789	5.65972e-47	1.05553e-44	Down
Potri.007G128600.1|PACid:27014418	31.8995	4.99546	1.10912e-46	2.05582e-44	Ups
Potri.009G047700.2|PACid:26987334	0.0279106	-5.16304	1.10965e-46	2.05582e-44	Down
Potri.007G026800.1|PACid:27016863	0.000884292	-10.1432	1.51599e-46	2.79939e-44	Down
Potri.T052200.1|PACid:27027145	0.005361	-7.54328	1.64897e-46	3.03496e-44	Down
Potri.001G438700.1|PACid:27042253	0.000993845	-9.97469	1.67688e-46	3.07626e-44	Down
Potri.003G138400.9|PACid:26997534	0.00421725	-7.88948	1.99002e-46	3.63881e-44	Down
Potri.015G104500.1|PACid:27017325	0.00180723	-9.112	2.65517e-46	4.8393e-44	Down
Potri.019G050500.1|PACid:27026120	0.0160117	-5.96473	3.26799e-46	5.93695e-44	Down
Potri.008G159400.1|PACid:27037625	0.0213329	-5.55077	3.49776e-46	6.33387e-44	Down
Potri.019G054800.1|PACid:27025704	0.0412155	-4.60067	4.64262e-46	8.38001e-44	Down
Potri.005G218800.1|PACid:27028519	0.0128375	-6.2835	4.72994e-46	8.51025e-44	Down
Potri.006G085200.1|PACid:27006757	0.0528969	-4.24067	4.75574e-46	8.52934e-44	Down
Potri.005G079700.1|PACid:27030721	0.00212409	-8.87894	4.8538e-46	8.67748e-44	Down
Potri.005G239200.1|PACid:27027849	0.00318938	-8.29251	5.00068e-46	8.91168e-44	Down
Potri.005G083200.8|PACid:27030933	0.0502488	-4.31477	5.49834e-46	9.76756e-44	Down
Potri.001G448000.1|PACid:27048669	282.932	8.14431	5.73747e-46	1.01602e-43	Ups
Potri.008G120400.1|PACid:27036152	0.0330527	-4.91909	6.85774e-46	1.21059e-43	Down
Potri.003G140800.2|PACid:26999219	0.0140892	-6.14927	9.565e-46	1.6832e-43	Down
Potri.005G026200.1|PACid:27031208	Inf	Inf	1.08188e-45	1.89788e-43	Ups
Potri.005G093200.1|PACid:27031680	23.9296	4.58072	1.13423e-45	1.98352e-43	Ups
Potri.012G052400.1|PACid:27050017	Inf	Inf	1.25284e-45	2.18415e-43	Ups
Potri.017G142700.2|PACid:26983675	0.0134777	-6.21328	1.34483e-45	2.33726e-43	Down
Potri.001G399600.3|PACid:27044163	0	#NAME?	1.49778e-45	2.59504e-43	Down
Potri.001G142800.1|PACid:27045967	Inf	Inf	1.53835e-45	2.65712e-43	Ups
Potri.010G125100.2|PACid:26978919	0.0242629	-5.36511	1.62521e-45	2.79855e-43	Down
Potri.018G099400.7|PACid:27009424	0.00252149	-8.63151	2.21412e-45	3.80098e-43	Down
Potri.002G180800.7|PACid:27020033	0.0264348	-5.24142	2.29224e-45	3.92308e-43	Down
Potri.004G143200.1|PACid:26990462	133.357	7.05915	2.31868e-45	3.95628e-43	Ups
Potri.001G036600.1|PACid:27047891	588.855	9.20177	2.37197e-45	4.03494e-43	Ups
Potri.013G131200.1|PACid:26994480	67.1649	6.06964	3.64275e-45	6.15932e-43	Ups
Potri.013G131200.2|PACid:26994481	67.1649	6.06964	3.64275e-45	6.15932e-43	Ups
Potri.006G234400.1|PACid:27005379	0.0117047	-6.41677	4.54165e-45	7.65615e-43	Down
Potri.013G006100.1|PACid:26995400	0.00138707	-9.49375	4.88489e-45	8.21012e-43	Down
Potri.001G346800.1|PACid:27048594	Inf	Inf	5.87674e-45	9.84767e-43	Ups
Potri.018G111000.1|PACid:27011057	0.00239289	-8.70703	5.91072e-45	9.85614e-43	Down
Potri.001G091300.1|PACid:27047112	0.0322632	-4.95396	5.91691e-45	9.85614e-43	Down
Potri.006G210000.1|PACid:27003762	0.011645	-6.42415	6.83848e-45	1.13575e-42	Down
Potri.007G080600.1|PACid:27015162	0.0534122	-4.22669	7.56935e-45	1.25343e-42	Down
Potri.017G014100.1|PACid:26983820	50.0819	5.64622	8.11897e-45	1.34049e-42	Ups
Potri.008G195100.2|PACid:27039040	0.00014366	-12.765	8.26889e-45	1.36124e-42	Down
Potri.001G134000.1|PACid:27040435	0.0111067	-6.49242	9.60386e-45	1.57638e-42	Down
Potri.015G003100.3|PACid:27017531	45.9936	5.52336	1.00959e-44	1.64752e-42	Ups
Potri.015G003100.4|PACid:27017532	45.9936	5.52336	1.00959e-44	1.64752e-42	Ups
Potri.016G002300.5|PACid:27011719	0	#NAME?	1.07947e-44	1.75644e-42	Down
Potri.010G130800.1|PACid:26981025	0.0569809	-4.13338	1.34297e-44	2.17887e-42	Down
Potri.014G072300.5|PACid:27033745	0.0594852	-4.07133	1.50011e-44	2.42681e-42	Down
Potri.017G090100.1|PACid:26985072	0.0320046	-4.96558	1.88253e-44	3.03672e-42	Down
Potri.T023400.1|PACid:26988968	0	#NAME?	2.50021e-44	4.02154e-42	Down
Potri.015G010600.2|PACid:27017208	0.0360272	-4.79477	2.90765e-44	4.66355e-42	Down
Potri.006G229200.1|PACid:27006230	0.00292079	-8.41943	3.1642e-44	5.06056e-42	Down
Potri.003G108900.1|PACid:27000232	0.00255004	-8.61526	3.29897e-44	5.26111e-42	Down
Potri.016G000600.1|PACid:27012329	0.044068	-4.50412	4.06107e-44	6.45813e-42	Down
Potri.004G150300.1|PACid:26989122	0.00163824	-9.25364	8.19929e-44	1.30021e-41	Down
Potri.005G206200.1|PACid:27027924	0.00468091	-7.73899	9.34109e-44	1.4771e-41	Down
Potri.016G065900.9|PACid:27013774	0.00188169	-9.05375	1.08582e-43	1.71218e-41	Down
Potri.014G043100.1|PACid:27035565	139.524	7.12437	1.13226e-43	1.78041e-41	Ups
Potri.013G135500.1|PACid:26995116	0.0500206	-4.32133	1.20069e-43	1.88273e-41	Down
Potri.018G076600.3|PACid:27009710	0.0271598	-5.20238	1.22393e-43	1.91383e-41	Down
Potri.006G068200.1|PACid:27005011	0.0168346	-5.89243	1.32686e-43	2.06901e-41	Down
Potri.018G101500.1|PACid:27011083	342.128	8.41839	1.41931e-43	2.20704e-41	Ups
Potri.008G067300.1|PACid:27038579	0.00237051	-8.72059	2.36338e-43	3.66494e-41	Down
Potri.015G025900.1|PACid:27018409	2080.88	11.023	2.72556e-43	4.21494e-41	Ups
Potri.008G058500.8|PACid:27038756	0.00270002	-8.53281	2.79238e-43	4.29461e-41	Down
Potri.008G058500.9|PACid:27038757	0.00270002	-8.53281	2.79238e-43	4.29461e-41	Down
Potri.007G004700.1|PACid:27015401	Inf	Inf	2.89043e-43	4.43326e-41	Ups
Potri.006G144000.1|PACid:27007685	0.0119926	-6.38172	2.96927e-43	4.54176e-41	Down
Potri.005G078700.1|PACid:27029250	0.00208681	-8.90449	3.49406e-43	5.32996e-41	Down
Potri.019G042600.1|PACid:27025407	0.00889	-6.8136	4.41939e-43	6.72322e-41	Down
Potri.006G221900.1|PACid:27006497	0	#NAME?	4.65738e-43	7.06612e-41	Down
Potri.001G068600.1|PACid:27046287	0	#NAME?	6.28678e-43	9.51253e-41	Down
Potri.006G147300.1|PACid:27005606	0.0335189	-4.89888	7.29294e-43	1.10053e-40	Down
Potri.002G229900.1|PACid:27020562	0.0224548	-5.47683	7.3439e-43	1.10525e-40	Down
Potri.014G149900.1|PACid:27034919	41.8303	5.38648	7.3799e-43	1.10769e-40	Ups
Potri.015G054100.1|PACid:27018591	0.0421181	-4.56942	7.73637e-43	1.1581e-40	Down
Potri.015G058400.4|PACid:27017261	0	#NAME?	7.78557e-43	1.16237e-40	Down
Potri.013G157900.1|PACid:26995616	17.3523	4.11705	8.17019e-43	1.21334e-40	Ups
Potri.013G157900.2|PACid:26995615	17.3523	4.11705	8.17019e-43	1.21334e-40	Ups
Potri.001G270400.1|PACid:27047422	1574.86	10.621	9.37297e-43	1.38829e-40	Ups
Potri.008G028500.1|PACid:27039036	Inf	Inf	1.0052e-42	1.48495e-40	Ups
Potri.002G253800.2|PACid:27021823	0.0113969	-6.45521	1.51749e-42	2.23584e-40	Down
Potri.001G141300.1|PACid:27041895	0.0418477	-4.57871	1.74971e-42	2.57126e-40	Down
Potri.001G056700.3|PACid:27042505	0.000530092	-10.8815	1.9223e-42	2.8175e-40	Down
Potri.003G115700.1|PACid:27000028	0.000784513	-10.3159	2.39993e-42	3.5084e-40	Down
Potri.013G160600.1|PACid:26995062	0.000157076	-12.6363	2.58416e-42	3.76791e-40	Down
Potri.002G223100.1|PACid:27020605	37.6694	5.23532	2.83925e-42	4.12912e-40	Ups
Potri.015G062100.3|PACid:27019264	0.0442853	-4.49703	3.01595e-42	4.37476e-40	Down
Potri.012G068500.1|PACid:27048867	0.000810695	-10.2686	3.44755e-42	4.98793e-40	Down
Potri.005G106400.1|PACid:27027709	0.0129177	-6.27451	3.57958e-42	5.16564e-40	Down
Potri.014G032800.1|PACid:27035274	45.9926	5.52333	5.50171e-42	7.91908e-40	Ups
Potri.007G143800.1|PACid:27016249	0.0262766	-5.25008	6.11519e-42	8.77959e-40	Down
Potri.015G052200.1|PACid:27017720	0.0189992	-5.71791	6.63596e-42	9.47879e-40	Down
Potri.015G052200.2|PACid:27017719	0.0189992	-5.71791	6.63596e-42	9.47879e-40	Down
Potri.001G083300.1|PACid:27042951	0.00059177	-10.7227	9.20033e-42	1.31084e-39	Down
Potri.010G135100.2|PACid:26979197	0.000523492	-10.8995	1.21292e-41	1.72376e-39	Down
Potri.002G221400.1|PACid:27020813	0.00638816	-7.29038	1.25445e-41	1.77827e-39	Down
Potri.002G083200.1|PACid:27024270	0.0332435	-4.91079	1.28756e-41	1.82061e-39	Down
Potri.005G058400.1|PACid:27030928	0.0204537	-5.6115	1.7721e-41	2.49947e-39	Down
Potri.005G245700.1|PACid:27027975	0.0124683	-6.32559	2.26423e-41	3.18558e-39	Down
Potri.010G211900.1|PACid:26981395	523.586	9.03228	2.88946e-41	4.05507e-39	Ups
Potri.001G287400.1|PACid:27041966	0.0422184	-4.56599	3.05006e-41	4.24859e-39	Down
Potri.001G287400.3|PACid:27041965	0.0422184	-4.56599	3.05006e-41	4.24859e-39	Down
Potri.001G287400.4|PACid:27041964	0.0422184	-4.56599	3.05006e-41	4.24859e-39	Down
Potri.009G010900.1|PACid:26986985	921.168	9.84732	3.16195e-41	4.39355e-39	Ups
Potri.003G058500.1|PACid:26998974	0.0328754	-4.92685	3.32677e-41	4.61115e-39	Down
Potri.010G189800.2|PACid:26978429	0.0429744	-4.54038	3.92716e-41	5.42992e-39	Down
Potri.010G006200.1|PACid:26979598	141.48	7.14445	3.99602e-41	5.51156e-39	Ups
Potri.013G026400.1|PACid:26996021	0.00838632	-6.89775	4.92482e-41	6.77597e-39	Down
Potri.006G022300.1|PACid:27007695	0.00335357	-8.22009	5.06398e-41	6.9504e-39	Down
Potri.005G016600.1|PACid:27027363	281.069	8.13478	6.15305e-41	8.42458e-39	Ups
Potri.005G232800.1|PACid:27031051	0.0219143	-5.51198	6.29416e-41	8.59682e-39	Down
Potri.004G050700.1|PACid:26990184	0.000746422	-10.3877	7.9862e-41	1.08814e-38	Down
Potri.002G239700.1|PACid:27024405	0.00273073	-8.5165	1.01372e-40	1.37787e-38	Down
Potri.001G176000.1|PACid:27047513	235.117	7.87723	1.08084e-40	1.46556e-38	Ups
Potri.003G015200.1|PACid:26996471	0.0144506	-6.11273	2.0557e-40	2.78069e-38	Down
Potri.014G155800.2|PACid:27032816	0.00518314	-7.59196	2.12239e-40	2.86401e-38	Down
Potri.017G086300.1|PACid:26983581	0.00145169	-9.42806	2.28029e-40	3.06969e-38	Down
Potri.005G054600.1|PACid:27030065	0.0156552	-5.99722	2.61534e-40	3.51231e-38	Down
Potri.009G051200.2|PACid:26986361	0.00145202	-9.42772	2.72163e-40	3.64634e-38	Down
Potri.001G081500.1|PACid:27041785	0.0110413	-6.50095	2.76861e-40	3.68291e-38	Down
Potri.001G081500.2|PACid:27041784	0.0110413	-6.50095	2.76861e-40	3.68291e-38	Down
Potri.001G081500.3|PACid:27041783	0.0110413	-6.50095	2.76861e-40	3.68291e-38	Down
Potri.003G129100.1|PACid:26999965	0.0382111	-4.70986	3.04142e-40	4.03624e-38	Down
Potri.006G087200.1|PACid:27007492	0.000779157	-10.3258	3.71789e-40	4.92234e-38	Down
Potri.019G043300.1|PACid:27026494	0.0166282	-5.91022	5.12201e-40	6.71797e-38	Down
Potri.019G043300.3|PACid:27026496	0.0166282	-5.91022	5.12201e-40	6.71797e-38	Down
Potri.019G043300.8|PACid:27026497	0.0166282	-5.91022	5.12201e-40	6.71797e-38	Down
Potri.019G043300.9|PACid:27026495	0.0166282	-5.91022	5.12201e-40	6.71797e-38	Down
Potri.001G256900.1|PACid:27043847	0.00913217	-6.77483	5.64673e-40	7.38892e-38	Down
Potri.016G031800.1|PACid:27012463	0.00677981	-7.20454	7.46225e-40	9.74188e-38	Down
Potri.004G085400.1|PACid:26990658	0.0704392	-3.82748	7.58861e-40	9.88386e-38	Down
Potri.014G155800.1|PACid:27032815	0.00518872	-7.59041	7.61029e-40	9.88915e-38	Down
Potri.001G044000.1|PACid:27046280	0.0327929	-4.93047	7.69891e-40	9.9812e-38	Down
Potri.018G031100.1|PACid:27009566	0.0108143	-6.53092	7.81483e-40	1.01081e-37	Down
Potri.013G124900.2|PACid:26994464	0.0216598	-5.52884	1.08032e-39	1.39414e-37	Down
Potri.002G220400.1|PACid:27022445	0	#NAME?	1.26664e-39	1.63083e-37	Down
Potri.011G010300.1|PACid:27000515	0	#NAME?	1.40789e-39	1.80854e-37	Down
Potri.004G126500.1|PACid:26991280	0.0288359	-5.11599	1.65249e-39	2.1179e-37	Down
Potri.014G027800.1|PACid:27034735	0.00242046	-8.6905	1.8816e-39	2.40604e-37	Down
Potri.004G031500.1|PACid:26992676	0.00546242	-7.51624	2.32638e-39	2.96804e-37	Down
Potri.008G101100.1|PACid:27037340	0.037251	-4.74658	2.52095e-39	3.20898e-37	Down
Potri.014G085700.1|PACid:27034519	0.0397846	-4.65165	2.55976e-39	3.251e-37	Down
Potri.013G006100.3|PACid:26995401	0.00447699	-7.80325	2.9344e-39	3.71841e-37	Down
Potri.015G077600.1|PACid:27018832	13.9094	3.79799	3.1514e-39	3.9844e-37	Ups
Potri.013G085300.1|PACid:26995510	0.047028	-4.41034	3.57157e-39	4.50548e-37	Down
Potri.012G089600.1|PACid:27049179	521.573	9.02673	4.97178e-39	6.25776e-37	Ups
Potri.018G085200.1|PACid:27009047	0.0198424	-5.65527	5.03367e-39	6.32148e-37	Down
Potri.001G143400.1|PACid:27040311	0.0613934	-4.02577	5.07711e-39	6.3618e-37	Down
Potri.008G129400.1|PACid:27036384	0.0488371	-4.35588	5.93813e-39	7.42412e-37	Down
Potri.010G181000.1|PACid:26980526	846.724	9.72575	7.5451e-39	9.41226e-37	Ups
Potri.T060000.2|PACid:27051270	536.46	9.06733	1.06145e-38	1.32119e-36	Ups
Potri.012G105300.1|PACid:27049325	0.0192247	-5.70089	1.23119e-38	1.52907e-36	Down
Potri.001G407100.1|PACid:27043870	0.00429117	-7.86441	1.27705e-38	1.58253e-36	Down
Potri.009G059800.1|PACid:26988048	0.0322365	-4.95516	1.2864e-38	1.5906e-36	Down
Potri.010G110400.2|PACid:26979313	0.00157983	-9.30602	1.59699e-38	1.96598e-36	Down
Potri.010G110400.3|PACid:26979314	0.00157983	-9.30602	1.59699e-38	1.96598e-36	Down
Potri.003G222200.2|PACid:26997645	0.00880605	-6.82729	1.67094e-38	2.05251e-36	Down
Potri.002G007100.1|PACid:27020432	0.000227472	-12.102	1.68307e-38	2.0629e-36	Down
Potri.T111900.1|PACid:27027083	554.217	9.11431	1.79871e-38	2.19983e-36	Ups
Potri.010G073200.1|PACid:26980681	0.020573	-5.6031	1.8636e-38	2.27424e-36	Down
Potri.007G026500.1|PACid:27016640	0.0528275	-4.24257	1.87699e-38	2.28561e-36	Down
Potri.003G119200.1|PACid:26997829	0.00473775	-7.72158	2.08691e-38	2.51937e-36	Down
Potri.003G119200.2|PACid:26997827	0.00473775	-7.72158	2.08691e-38	2.51937e-36	Down
Potri.003G119200.5|PACid:26997826	0.00473775	-7.72158	2.08691e-38	2.51937e-36	Down
Potri.003G119200.6|PACid:26997828	0.00473775	-7.72158	2.08691e-38	2.51937e-36	Down
Potri.005G036600.2|PACid:27028960	0	#NAME?	2.32393e-38	2.79949e-36	Down
Potri.012G051500.3|PACid:27049101	Inf	Inf	2.43065e-38	2.92177e-36	Ups
Potri.005G246700.2|PACid:27031522	0.00083353	-10.2285	2.48123e-38	2.9762e-36	Down
Potri.003G212000.1|PACid:26998888	0	#NAME?	2.81045e-38	3.36391e-36	Down
Potri.003G052500.1|PACid:26998879	0.00406533	-7.94241	3.37183e-38	4.02726e-36	Down
Potri.001G210000.1|PACid:27042957	0.0195913	-5.67364	3.38242e-38	4.03133e-36	Down
Potri.006G255600.1|PACid:27004617	0.0134955	-6.21138	3.5491e-38	4.22103e-36	Down
Potri.006G220400.1|PACid:27007737	0.033911	-4.8821	4.19002e-38	4.97274e-36	Down
Potri.014G082100.1|PACid:27035083	0.0199804	-5.64527	4.23428e-38	5.01467e-36	Down
Potri.001G468100.1|PACid:27046780	0.0014763	-9.4038	4.42867e-38	5.23385e-36	Down
Potri.010G211800.1|PACid:26981903	1041.83	10.0249	5.88254e-38	6.93745e-36	Ups
Potri.019G041500.1|PACid:27025417	20.9675	4.39008	5.97468e-38	7.03134e-36	Ups
Potri.004G125800.1|PACid:26989549	0.00592978	-7.39781	6.92844e-38	8.13671e-36	Down
Potri.008G084500.1|PACid:27040060	0.0244535	-5.35382	7.16154e-38	8.39291e-36	Down
Potri.018G089100.1|PACid:27011405	0.000156294	-12.6434	7.47077e-38	8.73706e-36	Down
Potri.002G214100.2|PACid:27022232	0.0024249	-8.68786	8.73078e-38	1.01894e-35	Down
Potri.010G160200.5|PACid:26978990	0	#NAME?	9.01871e-38	1.05036e-35	Down
Potri.008G116800.1|PACid:27039640	0.0540381	-4.20988	9.07756e-38	1.05503e-35	Down
Potri.001G144800.1|PACid:27043360	0	#NAME?	9.94784e-38	1.15378e-35	Down
Potri.009G062500.1|PACid:26985884	0.0110502	-6.49978	9.97543e-38	1.1546e-35	Down
Potri.010G098700.1|PACid:26980961	0.0232913	-5.42406	1.17829e-37	1.361e-35	Down
Potri.002G258700.1|PACid:27020701	520.004	9.02238	1.32869e-37	1.53156e-35	Ups
Potri.017G115900.1|PACid:26984606	0.00860727	-6.86023	1.48229e-37	1.70512e-35	Down
Potri.016G138500.1|PACid:27014034	0.0196675	-5.66804	1.80103e-37	2.06754e-35	Down
Potri.002G006100.1|PACid:27022915	0.00630099	-7.3102	1.89641e-37	2.17258e-35	Down
Potri.017G118900.1|PACid:26984985	0.00923961	-6.75795	2.13831e-37	2.43976e-35	Down
Potri.017G118900.2|PACid:26984984	0.00923961	-6.75795	2.13831e-37	2.43976e-35	Down
Potri.001G348900.11|PACid:27042622	6.73613e-05	-13.8577	2.49935e-37	2.84591e-35	Down
Potri.010G053800.1|PACid:26981236	799.907	9.64369	2.52032e-37	2.86398e-35	Ups
Potri.001G035200.1|PACid:27042831	0.0237743	-5.39446	2.69725e-37	3.05885e-35	Down
Potri.010G093300.1|PACid:26979239	0.00958693	-6.70472	3.24221e-37	3.66945e-35	Down
Potri.012G077300.1|PACid:27050758	0.0474412	-4.39771	3.44629e-37	3.89257e-35	Down
Potri.001G348100.1|PACid:27040308	0.00929261	-6.7497	3.48911e-37	3.93303e-35	Down
Potri.T099300.1|PACid:27014335	414.563	8.69545	3.96194e-37	4.45706e-35	Ups
Potri.016G060600.1|PACid:27012820	0.000845758	-10.2075	4.12817e-37	4.63477e-35	Down
Potri.001G416400.1|PACid:27048535	0.00277892	-8.49126	4.82559e-37	5.40697e-35	Down
Potri.008G088500.1|PACid:27038838	0.00529703	-7.5606	5.60806e-37	6.2712e-35	Down
Potri.012G134500.1|PACid:27050279	0.0173006	-5.85303	5.73444e-37	6.39977e-35	Down
Potri.008G161600.1|PACid:27035897	0.0448954	-4.47729	5.82604e-37	6.4891e-35	Down
Potri.005G115000.1|PACid:27028327	0.026202	-5.25418	5.91714e-37	6.57751e-35	Down
Potri.011G021400.1|PACid:27000783	0.00952308	-6.71436	7.2252e-37	8.01568e-35	Down
Potri.005G244700.1|PACid:27028950	0.0431742	-4.53369	7.36732e-37	8.15723e-35	Down
Potri.006G113800.1|PACid:27004121	184.336	7.52619	7.46422e-37	8.24826e-35	Ups
Potri.005G206700.5|PACid:27031546	0.0100298	-6.63957	7.55462e-37	8.33176e-35	Down
Potri.017G030100.1|PACid:26985504	0.019652	-5.66918	8.41019e-37	9.25715e-35	Down
Potri.003G082100.1|PACid:26999348	0.000483861	-11.0131	9.56908e-37	1.05121e-34	Down
Potri.016G027700.1|PACid:27013927	Inf	Inf	9.96167e-37	1.0922e-34	Ups
Potri.006G165800.1|PACid:27003727	0.0302094	-5.04886	1.0731e-36	1.17426e-34	Down
Potri.008G066500.1|PACid:27037539	0.0509291	-4.29537	1.24132e-36	1.3557e-34	Down
Potri.010G254700.2|PACid:26980815	0.00322333	-8.27723	1.38521e-36	1.50991e-34	Down
Potri.010G159900.1|PACid:26982930	160.341	7.325	1.42697e-36	1.55241e-34	Ups
Potri.010G254700.11|PACid:26980810	0.00323019	-8.27417	1.60387e-36	1.71822e-34	Down
Potri.010G254700.1|PACid:26980813	0.00323019	-8.27417	1.60387e-36	1.71822e-34	Down
Potri.010G254700.3|PACid:26980811	0.00323019	-8.27417	1.60387e-36	1.71822e-34	Down
Potri.010G254700.4|PACid:26980812	0.00323019	-8.27417	1.60387e-36	1.71822e-34	Down
Potri.010G254700.5|PACid:26980817	0.00323019	-8.27417	1.60387e-36	1.71822e-34	Down
Potri.010G254700.6|PACid:26980814	0.00323019	-8.27417	1.60387e-36	1.71822e-34	Down
Potri.010G254700.7|PACid:26980816	0.00323019	-8.27417	1.60387e-36	1.71822e-34	Down
Potri.010G254700.8|PACid:26980818	0.00323019	-8.27417	1.60387e-36	1.71822e-34	Down
Potri.004G183100.1|PACid:26991151	0.0472261	-4.40427	1.82409e-36	1.95042e-34	Down
Potri.014G178000.2|PACid:27035138	0.030403	-5.03964	1.85934e-36	1.98434e-34	Down
Potri.001G056200.2|PACid:27042089	0.00333008	-8.23023	1.897e-36	2.01686e-34	Down
Potri.001G056200.3|PACid:27042088	0.00333008	-8.23023	1.897e-36	2.01686e-34	Down
Potri.018G088600.1|PACid:27009381	0	#NAME?	2.02379e-36	2.14759e-34	Down
Potri.003G138400.2|PACid:26997536	0.00349648	-8.15988	2.22308e-36	2.35462e-34	Down
Potri.003G089900.2|PACid:26999745	0.00707884	-7.14227	2.23262e-36	2.36027e-34	Down
Potri.004G019400.1|PACid:26992977	Inf	Inf	2.33207e-36	2.46077e-34	Ups
Potri.003G200700.1|PACid:27000052	75.1656	6.232	2.46007e-36	2.59097e-34	Ups
Potri.014G049600.1|PACid:27033809	770.612	9.58986	2.66356e-36	2.80003e-34	Ups
Potri.006G113500.1|PACid:27005401	0.0426753	-4.55046	3.10855e-36	3.26171e-34	Down
Potri.005G193600.1|PACid:27028152	0.000745327	-10.3898	3.30649e-36	3.46294e-34	Down
Potri.009G022800.1|PACid:26987557	Inf	Inf	3.33306e-36	3.48426e-34	Ups
Potri.003G077300.1|PACid:26998755	0.000875056	-10.1583	3.41659e-36	3.56493e-34	Down
Potri.006G195100.1|PACid:27004980	0	#NAME?	4.0429e-36	4.21061e-34	Down
Potri.T000300.1|PACid:26988904	0	#NAME?	4.59128e-36	4.77289e-34	Down
Potri.008G167400.1|PACid:27037171	0.0285828	-5.12871	4.6603e-36	4.83568e-34	Down
Potri.011G123700.1|PACid:27002348	0.0669165	-3.90149	4.74737e-36	4.90789e-34	Down
Potri.011G123700.2|PACid:27002349	0.0669165	-3.90149	4.74737e-36	4.90789e-34	Down
Potri.001G412900.1|PACid:27047257	0.0471743	-4.40586	6.16632e-36	6.3631e-34	Down
Potri.002G070900.1|PACid:27022427	0.00532618	-7.55268	6.17889e-36	6.36437e-34	Down
Potri.006G220100.1|PACid:27007896	0.0139421	-6.16441	6.48947e-36	6.67203e-34	Down
Potri.014G197500.1|PACid:27034819	40.429	5.33732	6.87495e-36	7.05544e-34	Ups
Potri.016G133800.1|PACid:27011793	Inf	Inf	6.94507e-36	7.11438e-34	Ups
Potri.010G221100.1|PACid:26982819	0.00479108	-7.70543	7.17196e-36	7.32009e-34	Down
Potri.010G221100.2|PACid:26982820	0.00479108	-7.70543	7.17196e-36	7.32009e-34	Down
Potri.001G404600.1|PACid:27048650	0.0378717	-4.72274	7.51445e-36	7.65574e-34	Down
Potri.018G083900.1|PACid:27009679	0.0565211	-4.14507	7.87709e-36	8.01066e-34	Down
Potri.008G172100.1|PACid:27039832	0.0464091	-4.42945	8.31893e-36	8.44469e-34	Down
Potri.005G186800.1|PACid:27030042	0.00119797	-9.7052	8.88972e-36	9.00783e-34	Down
Potri.002G146300.1|PACid:27021466	0.0672902	-3.89346	1.14665e-35	1.15979e-33	Down
Potri.018G143600.2|PACid:27011249	41.575	5.37765	1.18211e-35	1.19351e-33	Ups
Potri.009G027200.1|PACid:26986347	1411.47	10.463	1.18554e-35	1.19482e-33	Ups
Potri.017G032300.1|PACid:26985162	0.00543831	-7.52263	1.30662e-35	1.31448e-33	Down
Potri.002G016000.1|PACid:27022000	0.00461769	-7.75861	1.47678e-35	1.48258e-33	Down
Potri.015G002200.1|PACid:27018643	0.0539864	-4.21126	1.48163e-35	1.48258e-33	Down
Potri.015G002200.5|PACid:27018644	0.0539864	-4.21126	1.48163e-35	1.48258e-33	Down
Potri.006G006100.1|PACid:27007661	0.0576184	-4.11733	1.51572e-35	1.51399e-33	Down
Potri.012G133900.1|PACid:27049053	0.00476431	-7.71352	1.60552e-35	1.60084e-33	Down
Potri.004G138400.3|PACid:26991795	0.0337892	-4.88729	1.85591e-35	1.84722e-33	Down
Potri.016G107500.1|PACid:27012274	Inf	Inf	2.20383e-35	2.18963e-33	Ups
Potri.011G168700.1|PACid:27002992	0.00589418	-7.40649	2.26635e-35	2.24777e-33	Down
Potri.016G021300.1|PACid:27012707	0.00227645	-8.779	2.3159e-35	2.29286e-33	Down
Potri.014G043000.1|PACid:27033385	1596.15	10.6404	2.32607e-35	2.29888e-33	Ups
Potri.001G438800.1|PACid:27041003	0.00795354	-6.97419	2.53493e-35	2.50089e-33	Down
Potri.004G132200.1|PACid:26992943	0	#NAME?	2.55815e-35	2.51937e-33	Down
Potri.006G140500.1|PACid:27005525	0.00420147	-7.89489	2.61381e-35	2.56969e-33	Down
Potri.018G076600.1|PACid:27009709	0.00658269	-7.24711	2.81501e-35	2.76265e-33	Down
Potri.003G135200.3|PACid:26996390	0.0202202	-5.62806	3.15392e-35	3.08985e-33	Down
Potri.019G091300.1|PACid:27024928	0.0132207	-6.24105	3.50067e-35	3.42358e-33	Down
Potri.014G093900.2|PACid:27032980	0.00855936	-6.86828	3.82664e-35	3.72938e-33	Down
Potri.014G093900.3|PACid:27032981	0.00855936	-6.86828	3.82664e-35	3.72938e-33	Down
Potri.001G472200.1|PACid:27048478	99.7587	6.64037	3.92691e-35	3.82047e-33	Ups
Potri.004G020000.1|PACid:26991390	0.0015327	-9.34971	3.99014e-35	3.87527e-33	Down
Potri.017G138900.3|PACid:26985346	0.0326277	-4.93776	4.03218e-35	3.90933e-33	Down
Potri.014G106800.1|PACid:27034677	0.0127441	-6.29403	4.18406e-35	4.04263e-33	Down
Potri.014G106800.2|PACid:27034676	0.0127441	-6.29403	4.18406e-35	4.04263e-33	Down
Potri.008G121100.1|PACid:27036576	0.0438366	-4.51172	4.2393e-35	4.08896e-33	Down
Potri.004G072900.1|PACid:26992344	0.000193646	-12.3343	4.63592e-35	4.46131e-33	Down
Potri.002G129400.1|PACid:27022871	Inf	Inf	4.64124e-35	4.46131e-33	Ups
Potri.004G156000.3|PACid:26989264	0.0199045	-5.65076	5.4238e-35	5.20462e-33	Down
Potri.005G206700.2|PACid:27031545	0.00997511	-6.64745	5.52885e-35	5.29637e-33	Down
Potri.006G058200.1|PACid:27006937	77.9703	6.28485	6.15844e-35	5.88944e-33	Ups
Potri.001G396600.2|PACid:27042122	0.060711	-4.0419	6.80302e-35	6.4948e-33	Down
Potri.002G055700.2|PACid:27021230	0.00977056	-6.67734	7.19853e-35	6.86073e-33	Down
Potri.002G088500.1|PACid:27023687	0.0339033	-4.88243	7.22226e-35	6.87167e-33	Down
Potri.005G122600.1|PACid:27030121	0	#NAME?	7.81242e-35	7.40808e-33	Down
Potri.005G122600.2|PACid:27030122	0	#NAME?	7.81242e-35	7.40808e-33	Down
Potri.007G074000.1|PACid:27015221	0.0241768	-5.37023	9.44631e-35	8.94229e-33	Down
Potri.015G058600.1|PACid:27017132	0.00793863	-6.97689	9.94519e-35	9.3987e-33	Down
Potri.011G154200.1|PACid:27002865	0.0589272	-4.08492	1.09183e-34	1.0301e-32	Down
Potri.014G042600.1|PACid:27032998	0.0440758	-4.50387	1.21175e-34	1.14132e-32	Down
Potri.014G096500.2|PACid:27033482	0.0632574	-3.98262	1.36692e-34	1.28531e-32	Down
Potri.008G049000.1|PACid:27038471	0.0271768	-5.20148	1.37905e-34	1.29456e-32	Down
Potri.014G102400.1|PACid:27032299	0.0145066	-6.10714	1.40676e-34	1.31836e-32	Down
Potri.011G126700.1|PACid:27000727	0.0163404	-5.93541	1.75478e-34	1.64177e-32	Down
Potri.006G139600.1|PACid:27008134	0.000909985	-10.1019	1.76967e-34	1.65295e-32	Down
Potri.019G089700.1|PACid:27025680	0.0125852	-6.31213	1.94841e-34	1.81688e-32	Down
Potri.010G185800.3|PACid:26979725	0	#NAME?	2.16695e-34	2.01731e-32	Down
Potri.007G003600.1|PACid:27015299	0	#NAME?	2.19869e-34	2.04347e-32	Down
Potri.005G049500.1|PACid:27029045	0.0650884	-3.94146	2.50067e-34	2.32029e-32	Down
Potri.016G013000.1|PACid:27012286	13.5149	3.75648	3.2672e-34	3.02653e-32	Ups
Potri.012G090200.1|PACid:27051179	0.0677618	-3.88338	3.76714e-34	3.48389e-32	Down
Potri.015G087600.1|PACid:27019020	0.0771622	-3.69596	3.79917e-34	3.50773e-32	Down
Potri.011G019000.1|PACid:27003279	0	#NAME?	4.09667e-34	3.7762e-32	Down
Potri.006G099500.1|PACid:27004387	0.0075856	-7.04252	4.79615e-34	4.41372e-32	Down
Potri.008G151100.2|PACid:27037817	0.0613847	-4.02598	4.82279e-34	4.43097e-32	Down
Potri.019G115900.1|PACid:27026492	0.0010667	-9.87263	4.92396e-34	4.51652e-32	Down
Potri.005G209500.1|PACid:27031485	0.00716134	-7.12555	5.06958e-34	4.63495e-32	Down
Potri.005G209500.3|PACid:27031486	0.00716134	-7.12555	5.06958e-34	4.63495e-32	Down
Potri.013G044500.1|PACid:26995543	Inf	Inf	5.27849e-34	4.8181e-32	Ups
Potri.018G113400.1|PACid:27010222	0.0252107	-5.30982	6.10273e-34	5.56141e-32	Down
Potri.012G105700.1|PACid:27049503	65.1635	6.02599	7.11262e-34	6.47121e-32	Ups
Potri.002G029900.1|PACid:27023424	0.0409192	-4.61108	7.26221e-34	6.59663e-32	Down
Potri.016G089500.1|PACid:27013448	143.834	7.16826	8.35518e-34	7.57716e-32	Ups
Potri.018G089900.1|PACid:27010846	1058.16	10.0473	8.53897e-34	7.73135e-32	Ups
Potri.010G126300.3|PACid:26978779	0	#NAME?	9.95567e-34	8.98508e-32	Down
Potri.010G126300.4|PACid:26978780	0	#NAME?	9.95567e-34	8.98508e-32	Down
Potri.010G200000.2|PACid:26982591	0.0197135	-5.66467	1.00563e-33	9.04678e-32	Down
Potri.010G200000.5|PACid:26982592	0.0197135	-5.66467	1.00563e-33	9.04678e-32	Down
Potri.006G033400.2|PACid:27003713	0	#NAME?	1.06421e-33	9.55848e-32	Down
Potri.018G014500.1|PACid:27010711	0.000493497	-10.9847	1.11475e-33	9.99639e-32	Down
Potri.001G393700.3|PACid:27046657	0.0130775	-6.25677	1.11872e-33	1.0016e-31	Down
Potri.012G031100.1|PACid:27051034	0.0528587	-4.24171	1.30305e-33	1.16478e-31	Down
Potri.014G039800.3|PACid:27032288	0.00369389	-8.08064	1.30741e-33	1.16681e-31	Down
Potri.010G210200.2|PACid:26982301	0.00784249	-6.99447	1.32143e-33	1.17713e-31	Down
Potri.014G000400.1|PACid:27032766	0.0807744	-3.62996	1.32316e-33	1.17713e-31	Down
Potri.013G029700.1|PACid:26995043	0.0220542	-5.5028	1.66194e-33	1.47618e-31	Down
Potri.004G200100.1|PACid:26990549	0.0388296	-4.6867	2.59104e-33	2.2978e-31	Down
Potri.T178700.1|PACid:27003390	0.0011108	-9.81418	2.77148e-33	2.45394e-31	Down
Potri.004G209700.5|PACid:26989940	0.0613154	-4.02761	2.78155e-33	2.45898e-31	Down
Potri.018G014800.1|PACid:27010267	0.00647541	-7.27081	2.95415e-33	2.60746e-31	Down
Potri.001G281700.1|PACid:27047638	0.00142697	-9.45283	3.03602e-33	2.67551e-31	Down
Potri.011G122400.1|PACid:27003106	0.0110963	-6.49378	4.27024e-33	3.75728e-31	Down
Potri.013G007900.1|PACid:26993674	860.553	9.74912	4.38588e-33	3.85299e-31	Ups
Potri.006G221100.2|PACid:27006474	0.0378238	-4.72456	4.69182e-33	4.11532e-31	Down
Potri.013G135500.2|PACid:26995117	0.0285255	-5.1316	4.77399e-33	4.18085e-31	Down
Potri.013G069200.1|PACid:26995664	0.0112377	-6.47551	4.84834e-33	4.23935e-31	Down
Potri.015G065900.1|PACid:27017293	0.0636243	-3.97428	5.01881e-33	4.38159e-31	Down
Potri.008G096100.1|PACid:27039964	0.011638	-6.42501	5.26723e-33	4.59132e-31	Down
Potri.009G117300.1|PACid:26986943	0.00823975	-6.92318	6.42826e-33	5.59468e-31	Down
Potri.003G027200.1|PACid:26999398	0.00520411	-7.58613	7.152e-33	6.21493e-31	Down
Potri.016G134600.1|PACid:27013825	14.9154	3.89873	7.24286e-33	6.28416e-31	Ups
Potri.014G172800.1|PACid:27035513	0.00508044	-7.62083	7.80048e-33	6.75753e-31	Down
Potri.005G161900.1|PACid:27030866	0.000444074	-11.1369	9.57977e-33	8.28613e-31	Down
Potri.005G178300.1|PACid:27029342	0.066431	-3.912	9.87852e-33	8.53139e-31	Down
Potri.010G042000.1|PACid:26981523	0.0150964	-6.04965	1.02084e-32	8.80275e-31	Down
Potri.006G238500.1|PACid:27007786	Inf	Inf	1.02872e-32	8.85711e-31	Ups
Potri.002G113300.1|PACid:27020922	407.844	8.67187	1.09962e-32	9.45305e-31	Ups
Potri.009G060500.2|PACid:26986077	0.0721776	-3.79231	1.30047e-32	1.11626e-30	Down
Potri.012G050000.1|PACid:27050082	0.0286397	-5.12584	1.33645e-32	1.14539e-30	Down
Potri.T133300.1|PACid:27000345	Inf	Inf	1.3483e-32	1.15378e-30	Ups
Potri.005G097000.1|PACid:27029117	0.012428	-6.33026	1.49933e-32	1.28107e-30	Down
Potri.018G063500.1|PACid:27009092	17.6288	4.13987	1.64305e-32	1.39961e-30	Ups
Potri.018G063500.2|PACid:27009091	17.6288	4.13987	1.64305e-32	1.39961e-30	Ups
Potri.010G079400.1|PACid:26982090	0.022478	-5.47534	1.79661e-32	1.5281e-30	Down
Potri.006G059200.1|PACid:27007802	0.0163709	-5.93272	1.98457e-32	1.68541e-30	Down
Potri.002G044300.1|PACid:27023756	0.00961321	-6.70077	2.3954e-32	2.03124e-30	Down
Potri.003G089900.4|PACid:26999746	0.0132945	-6.23303	2.6327e-32	2.2291e-30	Down
Potri.003G207000.1|PACid:26996795	0.00868269	-6.84764	3.22591e-32	2.72726e-30	Down
Potri.008G130000.1|PACid:27037553	0.0702098	-3.83218	3.70082e-32	3.12405e-30	Down
Potri.003G134400.1|PACid:26997512	707.897	9.4674	3.99944e-32	3.37106e-30	Ups
Potri.004G100000.1|PACid:26989253	0	#NAME?	4.57173e-32	3.84765e-30	Down
Potri.010G111700.1|PACid:26978329	0.0477086	-4.38961	4.59269e-32	3.85951e-30	Down
Potri.015G036500.1|PACid:27018224	0.0267415	-5.22478	4.68189e-32	3.92859e-30	Down
Potri.016G068300.1|PACid:27012729	0.0496837	-4.33108	4.77229e-32	3.99847e-30	Down
Potri.009G049400.3|PACid:26986109	0.0802785	-3.63884	4.90515e-32	4.10366e-30	Down
Potri.001G351400.1|PACid:27045821	0.0477187	-4.3893	4.97455e-32	4.15553e-30	Down
Potri.018G129600.1|PACid:27010695	0.0030808	-8.34248	5.11365e-32	4.26538e-30	Down
Potri.007G019900.1|PACid:27016027	71.214	6.15409	5.3103e-32	4.42284e-30	Ups
Potri.012G048300.1|PACid:27049550	0.00440131	-7.82785	5.32008e-32	4.42441e-30	Down
Potri.007G071300.1|PACid:27014368	0.00734625	-7.08878	5.86758e-32	4.85815e-30	Down
Potri.007G071300.2|PACid:27014370	0.00734625	-7.08878	5.86758e-32	4.85815e-30	Down
Potri.007G071300.3|PACid:27014369	0.00734625	-7.08878	5.86758e-32	4.85815e-30	Down
Potri.006G010200.1|PACid:27006664	875.108	9.77332	5.88815e-32	4.868e-30	Ups
Potri.010G133500.1|PACid:26979674	282.455	8.14188	5.96408e-32	4.92353e-30	Ups
Potri.003G089600.1|PACid:26998240	0.0785621	-3.67002	6.18775e-32	5.10067e-30	Down
Potri.019G118500.1|PACid:27026662	0.0151088	-6.04847	6.52768e-32	5.37299e-30	Down
Potri.017G069500.1|PACid:26985282	46.3201	5.53357	7.2299e-32	5.94228e-30	Ups
Potri.001G262400.6|PACid:27040721	0.0465113	-4.42627	7.40558e-32	6.07777e-30	Down
Potri.006G047300.1|PACid:27008177	24.4054	4.60913	9.47505e-32	7.76484e-30	Ups
Potri.011G025400.1|PACid:27002899	109.723	6.77772	1.16406e-31	9.52564e-30	Ups
Potri.003G192800.1|PACid:26998839	0.0156653	-5.99628	1.203e-31	9.8299e-30	Down
Potri.002G108400.1|PACid:27021140	20.4452	4.35369	1.23266e-31	1.00577e-29	Ups
Potri.011G097800.1|PACid:27002802	0.00969648	-6.68832	1.24206e-31	1.01196e-29	Down
Potri.012G070700.1|PACid:27049595	0.00203024	-8.94413	1.33343e-31	1.08483e-29	Down
Potri.009G065900.1|PACid:26986695	0.0501161	-4.31858	1.40838e-31	1.14415e-29	Down
Potri.016G067300.1|PACid:27013363	0	#NAME?	1.43951e-31	1.16775e-29	Down
Potri.006G007400.1|PACid:27007441	0.0786088	-3.66917	1.44922e-31	1.17393e-29	Down
Potri.005G156600.1|PACid:27031918	0.0239013	-5.38676	1.78452e-31	1.44345e-29	Down
Potri.004G026400.1|PACid:26990431	0	#NAME?	1.83652e-31	1.48338e-29	Down
Potri.006G227400.1|PACid:27004514	235.818	7.88153	1.88982e-31	1.52424e-29	Ups
Potri.003G093200.1|PACid:26998444	0	#NAME?	2.08702e-31	1.68087e-29	Down
Potri.003G005800.1|PACid:26998108	0.0200588	-5.63962	2.16592e-31	1.73943e-29	Down
Potri.003G005800.2|PACid:26998107	0.0200588	-5.63962	2.16592e-31	1.73943e-29	Down
Potri.005G063300.2|PACid:27028625	0.00670962	-7.21955	2.3738e-31	1.89823e-29	Down
Potri.005G063300.3|PACid:27028624	0.00670962	-7.21955	2.3738e-31	1.89823e-29	Down
Potri.005G063300.4|PACid:27028623	0.00670962	-7.21955	2.3738e-31	1.89823e-29	Down
Potri.012G102200.1|PACid:27049341	0.00542729	-7.52555	2.43075e-31	1.941e-29	Down
Potri.009G037000.1|PACid:26987435	0.00137571	-9.50561	2.49234e-31	1.98736e-29	Down
Potri.010G255500.1|PACid:26979824	0.0397581	-4.65261	2.60813e-31	2.07673e-29	Down
Potri.003G037800.1|PACid:26998100	0.0179013	-5.80379	2.65523e-31	2.11124e-29	Down
Potri.001G031800.1|PACid:27041153	0.0374487	-4.73894	2.89745e-31	2.30058e-29	Down
Potri.006G025200.1|PACid:27005600	0.00587192	-7.41195	3.17164e-31	2.51473e-29	Down
Potri.003G103100.1|PACid:26999025	Inf	Inf	3.22084e-31	2.55014e-29	Ups
Potri.015G034700.1|PACid:27019163	10.9238	3.44941	3.79001e-31	2.99657e-29	Ups
Potri.007G023600.1|PACid:27015496	0.00695491	-7.16775	3.89032e-31	3.07155e-29	Down
Potri.003G217000.2|PACid:26999863	0.000894026	-10.1274	3.94658e-31	3.11159e-29	Down
Potri.014G116000.1|PACid:27032205	13.3295	3.73655	4.2486e-31	3.34501e-29	Ups
Potri.016G034800.1|PACid:27012591	1368.98	10.4189	4.61319e-31	3.62698e-29	Ups
Potri.016G106000.1|PACid:27013445	Inf	Inf	4.91881e-31	3.86185e-29	Ups
Potri.013G117000.1|PACid:26996001	0.000897204	-10.1223	4.98723e-31	3.9101e-29	Down
Potri.009G117300.2|PACid:26986944	0.0204059	-5.61487	5.0658e-31	3.96616e-29	Down
Potri.012G001400.1|PACid:27051097	32.7974	5.03551	5.26121e-31	4.11342e-29	Ups
Potri.001G237800.1|PACid:27045647	0.0522796	-4.25761	5.37538e-31	4.19683e-29	Down
Potri.008G063800.8|PACid:27036474	0.00669234	-7.22327	5.39341e-31	4.20506e-29	Down
Potri.013G087000.1|PACid:26995435	0.00709904	-7.13816	5.63932e-31	4.3907e-29	Down
Potri.003G119100.1|PACid:26998335	35.4154	5.1463	5.67547e-31	4.41272e-29	Ups
Potri.013G105500.1|PACid:26994933	0.0216479	-5.52963	5.73586e-31	4.4535e-29	Down
Potri.007G105900.2|PACid:27015023	0.00401958	-7.95874	6.27166e-31	4.85608e-29	Down
Potri.007G105900.3|PACid:27015024	0.00401958	-7.95874	6.27166e-31	4.85608e-29	Down
Potri.011G002500.1|PACid:27001280	0.061761	-4.01716	6.88779e-31	5.3258e-29	Down
Potri.018G015700.1|PACid:27010289	0.0622485	-4.00582	7.16415e-31	5.53187e-29	Down
Potri.T161200.1|PACid:27014303	0.0522655	-4.258	7.95092e-31	6.13095e-29	Down
Potri.009G146000.1|PACid:26986181	0.0719181	-3.7975	9.27423e-31	7.14154e-29	Down
Potri.011G124500.1|PACid:27002949	0.00773514	-7.01436	9.46995e-31	7.28226e-29	Down
Potri.016G143100.1|PACid:27012251	0.0452128	-4.46712	9.75767e-31	7.49325e-29	Down
Potri.010G161400.1|PACid:26979576	0.0188596	-5.72856	9.96044e-31	7.63851e-29	Down
Potri.014G141500.2|PACid:27034160	0	#NAME?	9.99268e-31	7.65278e-29	Down
Potri.002G019700.1|PACid:27024307	19.9371	4.31738	1.00865e-30	7.71412e-29	Ups
Potri.006G186800.1|PACid:27008159	0.0660761	-3.91973	1.10248e-30	8.42026e-29	Down
Potri.004G218400.1|PACid:26989664	0.00384692	-8.02208	1.14869e-30	8.76124e-29	Down
Potri.011G085700.1|PACid:27001897	0.0152558	-6.0345	1.50347e-30	1.14517e-28	Down
Potri.006G166700.1|PACid:27005372	0.031084	-5.00768	1.56554e-30	1.19083e-28	Down
Potri.003G089300.1|PACid:26998178	0.0011721	-9.73668	1.67951e-30	1.27407e-28	Down
Potri.003G089300.2|PACid:26998177	0.0011721	-9.73668	1.67951e-30	1.27407e-28	Down
Potri.002G192400.10|PACid:27023566	0.0300672	-5.05567	1.69952e-30	1.28751e-28	Down
Potri.009G044200.1|PACid:26988438	0.0300519	-5.0564	1.83116e-30	1.38536e-28	Down
Potri.014G146800.1|PACid:27034236	0.00648317	-7.26908	1.8519e-30	1.39917e-28	Down
Potri.009G141300.1|PACid:26988355	0.0767045	-3.70455	1.99561e-30	1.50572e-28	Down
Potri.017G052300.1|PACid:26985385	0.0087305	-6.83972	2.13852e-30	1.61138e-28	Down
Potri.009G053300.7|PACid:26987978	0.0303299	-5.04311	2.19771e-30	1.65155e-28	Down
Potri.009G053300.8|PACid:26987979	0.0303299	-5.04311	2.19771e-30	1.65155e-28	Down
Potri.005G178300.2|PACid:27029343	0.00565342	-7.46666	2.26021e-30	1.69625e-28	Down
Potri.001G079000.4|PACid:27043420	0	#NAME?	2.47161e-30	1.85242e-28	Down
Potri.006G067600.1|PACid:27005635	0.0149776	-6.06105	2.48237e-30	1.85801e-28	Down
Potri.015G074700.1|PACid:27017144	0.0180137	-5.79476	2.5233e-30	1.88613e-28	Down
Potri.013G161000.1|PACid:26996027	0.052799	-4.24335	2.94602e-30	2.19917e-28	Down
Potri.001G011700.1|PACid:27046929	0	#NAME?	3.03766e-30	2.26457e-28	Down
Potri.T170200.1|PACid:27014119	0.108606	-3.20283	3.04614e-30	2.26788e-28	Down
Potri.005G025200.2|PACid:27029541	0.000872613	-10.1624	3.05115e-30	2.2686e-28	Down
Potri.004G142900.1|PACid:26989286	0.000906577	-10.1073	3.44937e-30	2.56129e-28	Down
Potri.013G143200.1|PACid:26995871	0.0137719	-6.18213	3.96578e-30	2.94086e-28	Down
Potri.009G111100.1|PACid:26987544	0.00756565	-7.04632	4.17195e-30	3.08966e-28	Down
Potri.013G138300.1|PACid:26993824	0.0138179	-6.17732	4.25536e-30	3.14729e-28	Down
Potri.009G029100.1|PACid:26986585	0.0666187	-3.90793	4.28304e-30	3.16359e-28	Down
Potri.013G073600.1|PACid:26995806	59.6233	5.8978	4.52013e-30	3.33432e-28	Ups
Potri.012G070600.1|PACid:27049748	0.00123807	-9.65769	4.60648e-30	3.39356e-28	Down
Potri.013G029000.1|PACid:26994829	0.0326158	-4.93829	4.78692e-30	3.52187e-28	Down
Potri.003G099400.3|PACid:26997689	0.00899394	-6.79683	5.18274e-30	3.8081e-28	Down
Potri.012G095000.1|PACid:27049930	24.6221	4.62188	5.206e-30	3.82019e-28	Ups
Potri.008G050700.2|PACid:27038289	392.81	8.61769	6.02014e-30	4.41183e-28	Ups
Potri.001G084500.1|PACid:27043637	0.0466666	-4.42147	6.03517e-30	4.41709e-28	Down
Potri.014G038600.1|PACid:27034178	119.63	6.90244	6.84398e-30	5.00252e-28	Ups
Potri.015G008000.1|PACid:27017215	0.0298962	-5.06389	7.67858e-30	5.60526e-28	Down
Potri.006G132700.1|PACid:27008651	0.0438174	-4.51235	8.94573e-30	6.52178e-28	Down
Potri.001G266900.1|PACid:27047899	111.113	6.79588	1.00886e-29	7.34544e-28	Ups
Potri.001G075500.1|PACid:27046372	0.0134003	-6.22159	1.17032e-29	8.51001e-28	Down
Potri.019G063200.1|PACid:27026975	744.138	9.53943	1.28783e-29	9.35237e-28	Ups
Potri.002G072400.1|PACid:27023720	0.0490141	-4.35066	1.42672e-29	1.03476e-27	Down
Potri.013G159000.1|PACid:26995184	0.010164	-6.62038	1.69853e-29	1.2303e-27	Down
Potri.006G040800.2|PACid:27007593	0.0715964	-3.80397	1.72178e-29	1.24554e-27	Down
Potri.014G070700.1|PACid:27033411	0.0208033	-5.58704	1.89898e-29	1.37196e-27	Down
Potri.002G092400.1|PACid:27021668	0.0609308	-4.03668	1.93223e-29	1.39419e-27	Down
Potri.015G087800.1|PACid:27017230	0.0708387	-3.81932	1.98423e-29	1.42987e-27	Down
Potri.008G010400.1|PACid:27038916	0.0498135	-4.32732	1.98692e-29	1.42997e-27	Down
Potri.002G073000.1|PACid:27024232	0.00551718	-7.50185	2.01754e-29	1.45015e-27	Down
Potri.002G154600.1|PACid:27020781	0.0499096	-4.32454	2.02428e-29	1.45313e-27	Down
Potri.014G175700.2|PACid:27032198	0.0133608	-6.22585	2.09928e-29	1.50504e-27	Down
Potri.002G083500.4|PACid:27021483	0.0125544	-6.31566	2.10422e-29	1.50666e-27	Down
Potri.010G115000.3|PACid:26979899	0.0652087	-3.93879	2.28826e-29	1.63636e-27	Down
Potri.019G031200.2|PACid:27025899	0.089333	-3.48466	2.48721e-29	1.77411e-27	Down
Potri.019G031200.3|PACid:27025898	0.089333	-3.48466	2.48721e-29	1.77411e-27	Down
Potri.008G131400.1|PACid:27037720	0	#NAME?	2.74123e-29	1.95281e-27	Down
Potri.009G077900.1|PACid:26987030	0.0113561	-6.46039	2.76524e-29	1.96493e-27	Down
Potri.009G077900.2|PACid:26987029	0.0113561	-6.46039	2.76524e-29	1.96493e-27	Down
Potri.001G379000.1|PACid:27044947	0.0885429	-3.49748	2.79028e-29	1.98022e-27	Down
Potri.016G135800.1|PACid:27012308	0	#NAME?	2.8269e-29	2.00368e-27	Down
Potri.001G097300.1|PACid:27047057	0.00434226	-7.84734	2.86437e-29	2.02767e-27	Down
Potri.013G041700.1|PACid:26995030	0.00603653	-7.37206	2.98532e-29	2.11063e-27	Down
Potri.017G050900.1|PACid:26983843	0.0472633	-4.40313	3.00232e-29	2.11998e-27	Down
Potri.003G091300.1|PACid:26996826	576.264	9.17059	3.08318e-29	2.17434e-27	Ups
Potri.010G213600.1|PACid:26982236	0.0185135	-5.75528	3.11142e-29	2.1915e-27	Down
Potri.008G164500.1|PACid:27037812	178.147	7.47692	3.44376e-29	2.42255e-27	Ups
Potri.005G207200.4|PACid:27028385	0.00362661	-8.10716	3.53163e-29	2.48125e-27	Down
Potri.015G042200.1|PACid:27018655	64.05	6.00113	3.89763e-29	2.73497e-27	Ups
Potri.004G096300.1|PACid:26992573	0.0241643	-5.37098	3.93649e-29	2.75879e-27	Down
Potri.004G079200.1|PACid:26992319	0.00550712	-7.50449	4.6436e-29	3.25029e-27	Down
Potri.014G092200.1|PACid:27034378	0.0715253	-3.8054	4.8752e-29	3.40815e-27	Down
Potri.019G045900.1|PACid:27024976	0.00228149	-8.77581	4.90563e-29	3.42516e-27	Down
Potri.014G066500.1|PACid:27033766	0.0559014	-4.16097	4.93672e-29	3.44258e-27	Down
Potri.006G279200.1|PACid:27008013	0.00119921	-9.7037	5.02435e-29	3.49934e-27	Down
Potri.001G348900.8|PACid:27042623	6.74224e-05	-13.8564	5.08294e-29	3.53576e-27	Down
Potri.001G450800.1|PACid:27048005	0.0409259	-4.61084	5.41392e-29	3.76134e-27	Down
Potri.001G329500.1|PACid:27046455	0.0403714	-4.63052	5.76135e-29	3.99777e-27	Down
Potri.007G125400.1|PACid:27014904	0.00723181	-7.11143	5.80695e-29	4.02443e-27	Down
Potri.009G111400.2|PACid:26987724	0.00133377	-9.55027	5.93913e-29	4.11096e-27	Down
Potri.016G017000.1|PACid:27012892	0.00343596	-8.18507	6.18964e-29	4.27909e-27	Down
Potri.001G400200.1|PACid:27043658	0.00119598	-9.70759	6.41709e-29	4.43087e-27	Down
Potri.013G002200.1|PACid:26995437	0.0319553	-4.9678	6.43841e-29	4.44013e-27	Down
Potri.015G085800.1|PACid:27018609	0.00118509	-9.72079	6.52563e-29	4.49476e-27	Down
Potri.009G013900.1|PACid:26986010	34.1937	5.09566	6.708e-29	4.61471e-27	Ups
Potri.006G096700.1|PACid:27008054	0.0259101	-5.27034	7.08188e-29	4.86595e-27	Down
Potri.002G019600.3|PACid:27024669	0.00767857	-7.02495	7.15048e-29	4.90708e-27	Down
Potri.017G072800.1|PACid:26984637	0.0844858	-3.56515	7.40647e-29	5.07655e-27	Down
Potri.008G192600.1|PACid:27039638	36.1248	5.17492	7.47545e-29	5.11759e-27	Ups
Potri.001G209600.1|PACid:27042881	0.0247105	-5.33873	8.15097e-29	5.56646e-27	Down
Potri.001G209600.4|PACid:27042882	0.0247105	-5.33873	8.15097e-29	5.56646e-27	Down
Potri.005G207200.1|PACid:27028384	0	#NAME?	8.25737e-29	5.63227e-27	Down
Potri.014G098600.1|PACid:27034559	0.0509886	-4.29368	8.33049e-29	5.66151e-27	Down
Potri.014G098600.2|PACid:27034558	0.0509886	-4.29368	8.33049e-29	5.66151e-27	Down
Potri.014G098600.3|PACid:27034560	0.0509886	-4.29368	8.33049e-29	5.66151e-27	Down
Potri.011G064800.1|PACid:27002081	0.027026	-5.20951	9.44794e-29	6.40543e-27	Down
Potri.011G064800.2|PACid:27002082	0.027026	-5.20951	9.44794e-29	6.40543e-27	Down
Potri.016G098500.2|PACid:27011503	0.0299821	-5.05976	9.96965e-29	6.75098e-27	Down
Potri.004G168600.9|PACid:26992986	0	#NAME?	1.00541e-28	6.79998e-27	Down
Potri.001G253900.1|PACid:27045939	0.0261631	-5.25632	1.10481e-28	7.46328e-27	Down
Potri.015G086500.1|PACid:27019382	0.0761133	-3.71571	1.11442e-28	7.51909e-27	Down
Potri.010G180400.1|PACid:26982891	0.020536	-5.6057	1.2299e-28	8.26846e-27	Down
Potri.010G180400.4|PACid:26982889	0.020536	-5.6057	1.2299e-28	8.26846e-27	Down
Potri.010G180400.6|PACid:26982890	0.020536	-5.6057	1.2299e-28	8.26846e-27	Down
Potri.006G265400.1|PACid:27007255	0.0938125	-3.41408	1.29898e-28	8.72244e-27	Down
Potri.003G156500.1|PACid:26998175	0.0446929	-4.48381	1.49638e-28	1.00359e-26	Down
Potri.013G047000.1|PACid:26994115	0.024309	-5.36236	1.65939e-28	1.1116e-26	Down
Potri.T024800.1|PACid:27000398	0.0137037	-6.18929	1.80719e-28	1.20916e-26	Down
Potri.005G083200.9|PACid:27030939	0.0345341	-4.85583	2.05079e-28	1.37051e-26	Down
Potri.003G046500.2|PACid:26999548	0.00123689	-9.65906	2.33786e-28	1.5605e-26	Down
Potri.T134000.1|PACid:26996147	1068.96	10.062	2.41368e-28	1.60919e-26	Ups
Potri.012G137300.1|PACid:27051245	702.908	9.45719	2.53895e-28	1.6907e-26	Ups
Potri.001G160400.1|PACid:27042146	0.00537631	-7.53917	2.72617e-28	1.81323e-26	Down
Potri.006G094700.1|PACid:27007171	25.8708	4.69325	3.10798e-28	2.06473e-26	Ups
Potri.009G054900.1|PACid:26985766	67.8863	6.08505	3.54375e-28	2.35144e-26	Ups
Potri.006G239700.1|PACid:27006886	9.67506	3.27427	3.57061e-28	2.36647e-26	Ups
Potri.012G081800.1|PACid:27050504	0.0266397	-5.23028	3.85177e-28	2.5498e-26	Down
Potri.002G196700.1|PACid:27021852	0.0503903	-4.31071	4.14111e-28	2.73489e-26	Down
Potri.002G196700.3|PACid:27021851	0.0503903	-4.31071	4.14111e-28	2.73489e-26	Down
Potri.002G058000.1|PACid:27022639	0.0310639	-5.00862	4.20773e-28	2.77562e-26	Down
Potri.014G103600.1|PACid:27033630	0.0730346	-3.77528	4.41983e-28	2.91211e-26	Down
Potri.004G185100.1|PACid:26992256	545.505	9.09145	4.56305e-28	3.00295e-26	Ups
Potri.001G249600.1|PACid:27042387	0.00263599	-8.56744	4.68358e-28	3.07866e-26	Down
Potri.014G067100.1|PACid:27033963	99.7049	6.63959	4.909e-28	3.22306e-26	Ups
Potri.006G005500.1|PACid:27006455	0.0438814	-4.51025	5.41365e-28	3.55024e-26	Down
Potri.013G112900.1|PACid:26994446	0.0160714	-5.95936	5.54463e-28	3.63189e-26	Down
Potri.017G152800.1|PACid:26983737	47.9612	5.5838	5.6013e-28	3.66474e-26	Ups
Potri.017G097500.1|PACid:26983487	0.025473	-5.29489	5.67549e-28	3.70896e-26	Down
Potri.014G122000.1|PACid:27035004	0.0004149	-11.2349	5.68828e-28	3.71299e-26	Down
Potri.015G146400.1|PACid:27018280	0.0644626	-3.95539	5.92362e-28	3.86212e-26	Down
Potri.011G079500.1|PACid:27001579	0.0109614	-6.51143	6.65869e-28	4.33634e-26	Down
Potri.005G185400.3|PACid:27027598	0.0162676	-5.94185	6.96637e-28	4.53145e-26	Down
Potri.003G140800.3|PACid:26999220	0.0213486	-5.54972	7.04973e-28	4.58037e-26	Down
Potri.001G384600.1|PACid:27045579	0.0291846	-5.09865	7.29523e-28	4.73439e-26	Down
Potri.001G079000.1|PACid:27043418	0.0235126	-5.41042	7.41935e-28	4.80938e-26	Down
Potri.004G063600.1|PACid:26989247	0	#NAME?	7.95688e-28	5.14594e-26	Down
Potri.004G063600.3|PACid:26989246	0	#NAME?	7.95688e-28	5.14594e-26	Down
Potri.012G051500.1|PACid:27049099	Inf	Inf	8.85212e-28	5.71679e-26	Ups
Potri.011G002200.1|PACid:27001920	0.00711864	-7.13418	8.85992e-28	5.71679e-26	Down
Potri.004G096000.1|PACid:26989256	0.00953073	-6.7132	9.08426e-28	5.85481e-26	Down
Potri.001G139700.1|PACid:27045532	0	#NAME?	9.84385e-28	6.33709e-26	Down
Potri.019G088500.1|PACid:27026925	Inf	Inf	1.0406e-27	6.69128e-26	Ups
Potri.017G089800.1|PACid:26985365	0.0253098	-5.30416	1.0542e-27	6.77103e-26	Down
Potri.005G010700.1|PACid:27027458	0.0212636	-5.55547	1.06946e-27	6.86119e-26	Down
Potri.008G169100.1|PACid:27039674	0.0723964	-3.78794	1.11846e-27	7.16736e-26	Down
Potri.016G051100.1|PACid:27012252	0.0362548	-4.78568	1.14403e-27	7.32285e-26	Down
Potri.014G085700.3|PACid:27034521	0.0189933	-5.71836	1.23011e-27	7.86412e-26	Down
Potri.014G089700.1|PACid:27035135	48.6848	5.6054	1.2314e-27	7.86412e-26	Ups
Potri.012G022600.2|PACid:27050367	0.0300363	-5.05715	1.26398e-27	8.06302e-26	Down
Potri.018G081700.1|PACid:27009445	0.0725916	-3.78405	1.30368e-27	8.30683e-26	Down
Potri.014G029700.1|PACid:27033906	0.00195264	-9.00036	1.3093e-27	8.33045e-26	Down
Potri.001G388400.1|PACid:27042442	0.0375384	-4.73549	1.31035e-27	8.33045e-26	Down
Potri.001G132000.1|PACid:27044123	0.0225765	-5.46904	1.39564e-27	8.86265e-26	Down
Potri.013G009400.1|PACid:26994415	0.111122	-3.16979	1.40356e-27	8.90287e-26	Down
Potri.013G070500.1|PACid:26993428	0.0186385	-5.74557	1.56322e-27	9.90442e-26	Down
Potri.014G148500.1|PACid:27034733	0.00513229	-7.60618	1.57255e-27	9.95226e-26	Down
Potri.018G037200.1|PACid:27010793	0.0978289	-3.35359	1.64078e-27	1.03724e-25	Down
Potri.001G152200.1|PACid:27040198	0.0551068	-4.18163	1.65799e-27	1.04459e-25	Down
Potri.001G152200.2|PACid:27040199	0.0551068	-4.18163	1.65799e-27	1.04459e-25	Down
Potri.001G152200.3|PACid:27040200	0.0551068	-4.18163	1.65799e-27	1.04459e-25	Down
Potri.002G079900.1|PACid:27022716	0.107973	-3.21126	1.74705e-27	1.09947e-25	Down
Potri.003G176800.1|PACid:26997544	9.84965	3.30007	1.8413e-27	1.15748e-25	Ups
Potri.001G188000.1|PACid:27041311	53.669	5.74602	2.01837e-27	1.26737e-25	Ups
Potri.013G070300.1|PACid:26994117	32.1193	5.00537	2.38139e-27	1.49365e-25	Ups
Potri.008G135400.1|PACid:27036839	0.00464158	-7.75117	2.61962e-27	1.64124e-25	Down
Potri.016G055600.1|PACid:27012110	0.00846706	-6.88392	2.7116e-27	1.69697e-25	Down
Potri.006G211500.1|PACid:27006062	0.0858367	-3.54226	2.73641e-27	1.71059e-25	Down
Potri.009G128500.1|PACid:26986542	0.000868374	-10.1694	2.747e-27	1.7153e-25	Down
Potri.015G135400.2|PACid:27017618	0.0132998	-6.23245	2.75468e-27	1.71819e-25	Down
Potri.014G137300.1|PACid:27032423	0.0202102	-5.62877	2.85194e-27	1.77688e-25	Down
Potri.004G096100.2|PACid:26991314	0.0222333	-5.49113	2.90328e-27	1.80686e-25	Down
Potri.001G157000.1|PACid:27044688	983.605	9.94194	3.04281e-27	1.89009e-25	Ups
Potri.001G090800.1|PACid:27041125	0.0298025	-5.06842	3.04376e-27	1.89009e-25	Down
Potri.018G056200.2|PACid:27010768	0.0420362	-4.57223	3.0541e-27	1.89233e-25	Down
Potri.018G056200.3|PACid:27010769	0.0420362	-4.57223	3.0541e-27	1.89233e-25	Down
Potri.014G081000.1|PACid:27032297	0.0931969	-3.42357	3.05866e-27	1.89306e-25	Down
Potri.002G180800.1|PACid:27020032	0.049356	-4.34063	3.24842e-27	2.00168e-25	Down
Potri.002G180800.3|PACid:27020030	0.049356	-4.34063	3.24842e-27	2.00168e-25	Down
Potri.002G180800.4|PACid:27020031	0.049356	-4.34063	3.24842e-27	2.00168e-25	Down
Potri.002G180800.5|PACid:27020029	0.049356	-4.34063	3.24842e-27	2.00168e-25	Down
Potri.001G398800.1|PACid:27044865	0.0842193	-3.5697	3.29499e-27	2.02593e-25	Down
Potri.001G398800.2|PACid:27044866	0.0842193	-3.5697	3.29499e-27	2.02593e-25	Down
Potri.015G065100.1|PACid:27017990	0.0383294	-4.7054	3.30642e-27	2.02851e-25	Down
Potri.015G065100.2|PACid:27017989	0.0383294	-4.7054	3.30642e-27	2.02851e-25	Down
Potri.014G152000.2|PACid:27034049	0.0149913	-6.05973	3.38813e-27	2.07638e-25	Down
Potri.008G183200.1|PACid:27038708	0	#NAME?	3.75497e-27	2.29868e-25	Down
Potri.008G157400.3|PACid:27038362	0.00429044	-7.86466	4.11415e-27	2.51582e-25	Down
Potri.014G165100.1|PACid:27032325	0.0070995	-7.13807	4.41898e-27	2.69928e-25	Down
Potri.003G112900.1|PACid:26996848	0.0173389	-5.84984	5.10202e-27	3.11312e-25	Down
Potri.005G117500.1|PACid:27031016	65.524	6.03395	5.40722e-27	3.29576e-25	Ups
Potri.017G073000.1|PACid:26983827	0.0713024	-3.80991	5.95867e-27	3.62794e-25	Down
Potri.011G052200.1|PACid:27001081	0.00811771	-6.94471	7.07608e-27	4.30361e-25	Down
Potri.003G029400.1|PACid:26999981	0.00787747	-6.98805	7.28376e-27	4.42512e-25	Down
Potri.006G017700.1|PACid:27006704	Inf	Inf	7.33919e-27	4.4509e-25	Ups
Potri.017G098100.1|PACid:26984970	0.0493958	-4.33947	7.34205e-27	4.4509e-25	Down
Potri.008G203200.1|PACid:27036007	412.442	8.68805	7.4091e-27	4.4867e-25	Ups
Potri.010G002500.8|PACid:26978790	0	#NAME?	7.45569e-27	4.51005e-25	Down
Potri.007G052500.1|PACid:27017005	0.0775377	-3.68896	7.57382e-27	4.57657e-25	Down
Potri.018G109700.1|PACid:27009213	0	#NAME?	7.82697e-27	4.72446e-25	Down
Potri.012G016200.1|PACid:27049425	0.043115	-4.53567	8.20477e-27	4.94719e-25	Down
Potri.010G130600.1|PACid:26978996	Inf	Inf	8.26451e-27	4.97786e-25	Ups
Potri.014G112300.1|PACid:27032456	0.111376	-3.16649	8.29244e-27	4.98933e-25	Down
Potri.008G002900.4|PACid:27039700	0.0047102	-7.72999	8.7414e-27	5.2426e-25	Down
Potri.008G002900.7|PACid:27039703	0.0047102	-7.72999	8.7414e-27	5.2426e-25	Down
Potri.008G002900.8|PACid:27039704	0.0047102	-7.72999	8.7414e-27	5.2426e-25	Down
Potri.019G103500.1|PACid:27024881	0	#NAME?	9.44896e-27	5.66091e-25	Down
Potri.013G128300.2|PACid:26995153	0.0392761	-4.6702	1.06678e-26	6.36395e-25	Down
Potri.013G128300.3|PACid:26995150	0.0392761	-4.6702	1.06678e-26	6.36395e-25	Down
Potri.013G128300.4|PACid:26995151	0.0392761	-4.6702	1.06678e-26	6.36395e-25	Down
Potri.013G128300.5|PACid:26995152	0.0392761	-4.6702	1.06678e-26	6.36395e-25	Down
Potri.006G060100.1|PACid:27005886	0	#NAME?	1.07989e-26	6.4285e-25	Down
Potri.006G060100.2|PACid:27005885	0	#NAME?	1.07989e-26	6.4285e-25	Down
Potri.019G040100.2|PACid:27025789	0.034198	-4.86994	1.09685e-26	6.52255e-25	Down
Potri.003G149700.1|PACid:26997222	248.066	7.95458	1.17163e-26	6.95987e-25	Ups
Potri.001G291300.1|PACid:27040835	0	#NAME?	1.18706e-26	7.04405e-25	Down
Potri.006G004300.5|PACid:27003478	0.00245394	-8.67068	1.19406e-26	7.07811e-25	Down
Potri.013G059500.1|PACid:26995856	0.00474529	-7.71929	1.22107e-26	7.23059e-25	Down
Potri.016G143500.1|PACid:27013852	Inf	Inf	1.23019e-26	7.27692e-25	Ups
Potri.002G047100.1|PACid:27021746	0.0968047	-3.36878	1.3033e-26	7.70126e-25	Down
Potri.002G056800.1|PACid:27024685	0.0847563	-3.56053	1.39942e-26	8.26058e-25	Down
Potri.005G192000.1|PACid:27030359	0.0582524	-4.10154	1.40828e-26	8.30413e-25	Down
Potri.002G154700.1|PACid:27020219	0.0757817	-3.72201	1.5413e-26	9.07897e-25	Down
Potri.T024600.1|PACid:27000395	0.013029	-6.26213	1.54996e-26	9.12042e-25	Down
Potri.008G035500.1|PACid:27038705	0.064235	-3.9605	1.78906e-26	1.05163e-24	Down
Potri.001G344800.1|PACid:27045672	0.0212255	-5.55805	1.85226e-26	1.08764e-24	Down
Potri.011G066700.1|PACid:27001083	0.0131835	-6.24512	1.93722e-26	1.13602e-24	Down
Potri.001G403300.4|PACid:27040981	0.0224719	-5.47574	1.93869e-26	1.13602e-24	Down
Potri.002G183900.1|PACid:27021734	0.0423348	-4.56201	1.95579e-26	1.14484e-24	Down
Potri.005G046700.1|PACid:27030735	0.023169	-5.43166	1.99475e-26	1.16401e-24	Down
Potri.005G046700.3|PACid:27030737	0.023169	-5.43166	1.99475e-26	1.16401e-24	Down
Potri.005G046700.4|PACid:27030736	0.023169	-5.43166	1.99475e-26	1.16401e-24	Down
Potri.013G053100.2|PACid:26995411	0.0333686	-4.90537	2.07266e-26	1.20696e-24	Down
Potri.013G053100.3|PACid:26995412	0.0333686	-4.90537	2.07266e-26	1.20696e-24	Down
Potri.005G000500.1|PACid:27028609	0.110442	-3.17864	2.12813e-26	1.23798e-24	Down
Potri.012G020700.2|PACid:27049029	0.00413817	-7.91679	2.19427e-26	1.27513e-24	Down
Potri.008G004700.2|PACid:27036849	0	#NAME?	2.59428e-26	1.49982e-24	Down
Potri.008G004700.3|PACid:27036850	0	#NAME?	2.59428e-26	1.49982e-24	Down
Potri.008G004700.4|PACid:27036851	0	#NAME?	2.59428e-26	1.49982e-24	Down
Potri.008G004700.5|PACid:27036852	0	#NAME?	2.59428e-26	1.49982e-24	Down
Potri.008G004700.7|PACid:27036853	0	#NAME?	2.59428e-26	1.49982e-24	Down
Potri.016G140200.1|PACid:27011820	0.0142664	-6.13123	2.81373e-26	1.62502e-24	Down
Potri.014G106800.10|PACid:27034668	0.0321598	-4.9586	2.84802e-26	1.63473e-24	Down
Potri.014G106800.3|PACid:27034673	0.0321598	-4.9586	2.84802e-26	1.63473e-24	Down
Potri.014G106800.5|PACid:27034672	0.0321598	-4.9586	2.84802e-26	1.63473e-24	Down
Potri.014G106800.7|PACid:27034669	0.0321598	-4.9586	2.84802e-26	1.63473e-24	Down
Potri.014G106800.8|PACid:27034670	0.0321598	-4.9586	2.84802e-26	1.63473e-24	Down
Potri.014G106800.9|PACid:27034671	0.0321598	-4.9586	2.84802e-26	1.63473e-24	Down
Potri.017G028100.1|PACid:26984823	0.113374	-3.14084	2.87321e-26	1.6475e-24	Down
Potri.010G053600.2|PACid:26978645	0.0350506	-4.83442	2.92204e-26	1.67208e-24	Down
Potri.010G053600.3|PACid:26978646	0.0350506	-4.83442	2.92204e-26	1.67208e-24	Down
Potri.010G062300.1|PACid:26980222	0.0422297	-4.5656	3.07946e-26	1.76037e-24	Down
Potri.001G143400.8|PACid:27040319	0.0544159	-4.19983	3.31197e-26	1.89136e-24	Down
Potri.014G154000.1|PACid:27032099	0.0780896	-3.67873	3.33157e-26	1.90062e-24	Down
Potri.013G037000.1|PACid:26995135	0.0145267	-6.10515	3.41044e-26	1.94364e-24	Down
Potri.003G134500.1|PACid:26997797	47.61	5.57319	3.5582e-26	2.02579e-24	Ups
Potri.001G420800.1|PACid:27040919	0.0326985	-4.93463	3.56356e-26	2.02679e-24	Down
Potri.014G169300.1|PACid:27033591	0.0515273	-4.27852	3.6135e-26	2.05104e-24	Down
Potri.014G169300.2|PACid:27033590	0.0515273	-4.27852	3.6135e-26	2.05104e-24	Down
Potri.015G088500.2|PACid:27019642	0.0123211	-6.34273	3.65155e-26	2.07054e-24	Down
Potri.006G064800.1|PACid:27007866	0.0230433	-5.43951	3.70316e-26	2.09769e-24	Down
Potri.016G027600.1|PACid:27011845	0.0234508	-5.41422	3.7649e-26	2.12836e-24	Down
Potri.016G027600.2|PACid:27011844	0.0234508	-5.41422	3.7649e-26	2.12836e-24	Down
Potri.008G220600.1|PACid:27037780	0.0128272	-6.28465	3.85136e-26	2.17505e-24	Down
Potri.011G147600.1|PACid:27001942	22.8101	4.5116	3.97909e-26	2.24493e-24	Ups
Potri.003G124200.2|PACid:26997818	0.0900991	-3.47234	4.01689e-26	2.26398e-24	Down
Potri.005G051900.1|PACid:27029906	1059.38	10.049	4.38168e-26	2.4671e-24	Ups
Potri.015G074100.1|PACid:27017857	0.117115	-3.09401	4.40978e-26	2.48044e-24	Down
Potri.004G231500.4|PACid:26991964	0.00641232	-7.28494	4.4955e-26	2.52612e-24	Down
Potri.012G143600.1|PACid:27050291	0.0025246	-8.62973	4.79218e-26	2.69014e-24	Down
Potri.001G258100.1|PACid:27042225	0.0106959	-6.5468	4.85283e-26	2.72146e-24	Down
Potri.001G154200.1|PACid:27047284	17.872	4.15963	4.98333e-26	2.79186e-24	Ups
Potri.001G069600.1|PACid:27040195	Inf	Inf	5.72066e-26	3.20174e-24	Ups
Potri.011G165000.1|PACid:27003189	0.00105565	-9.88765	5.77228e-26	3.22742e-24	Down
Potri.001G346200.1|PACid:27040683	0.106584	-3.22994	5.87858e-26	3.28358e-24	Down
Potri.002G166800.1|PACid:27021305	0.0347998	-4.84478	6.55077e-26	3.65541e-24	Down
Potri.005G078700.11|PACid:27029251	0.00696945	-7.16474	7.25415e-26	4.04388e-24	Down
Potri.019G071000.6|PACid:27026050	0.130914	-2.93331	7.51999e-26	4.18792e-24	Down
Potri.003G176900.1|PACid:26998125	8.84261	3.14447	7.98335e-26	4.44156e-24	Ups
Potri.006G100300.3|PACid:27004803	0.00784965	-6.99316	8.10014e-26	4.50208e-24	Down
Potri.004G191800.1|PACid:26992817	144.826	7.17818	8.16749e-26	4.53502e-24	Ups
Potri.001G214700.3|PACid:27041119	0	#NAME?	8.47314e-26	4.70008e-24	Down
Potri.007G126600.2|PACid:27014593	63.2274	5.98248	8.4878e-26	4.70042e-24	Ups
Potri.014G120700.1|PACid:27034327	0.011599	-6.42985	8.4905e-26	4.70042e-24	Down
Potri.004G092500.1|PACid:26991713	0.0781443	-3.67772	8.57451e-26	4.74225e-24	Down
Potri.001G307200.1|PACid:27048432	0.0117169	-6.41527	8.58995e-26	4.74612e-24	Down
Potri.007G143600.1|PACid:27016208	0.04425	-4.49818	8.64392e-26	4.77124e-24	Down
Potri.002G248500.1|PACid:27022625	26.5749	4.73199	9.16115e-26	5.05177e-24	Ups
Potri.018G014600.1|PACid:27009327	0.00612769	-7.35044	9.43324e-26	5.19671e-24	Down
Potri.003G131200.1|PACid:26999760	0.0149784	-6.06098	1.00038e-25	5.50561e-24	Down
Potri.015G127700.1|PACid:27017974	688.892	9.42813	1.04108e-25	5.72402e-24	Ups
Potri.002G170900.1|PACid:27019949	0.111358	-3.16673	1.06476e-25	5.84847e-24	Down
Potri.008G157400.2|PACid:27038361	0.00635407	-7.2981	1.18089e-25	6.48001e-24	Down
Potri.006G053000.1|PACid:27006479	0.0992649	-3.33257	1.21638e-25	6.66822e-24	Down
Potri.008G045800.1|PACid:27038898	0.0430409	-4.53815	1.30609e-25	7.14606e-24	Down
Potri.008G045800.2|PACid:27038899	0.0430409	-4.53815	1.30609e-25	7.14606e-24	Down
Potri.002G023600.2|PACid:27024300	0.00478442	-7.70744	1.31025e-25	7.16187e-24	Down
Potri.009G045800.2|PACid:26987578	0	#NAME?	1.35743e-25	7.41253e-24	Down
Potri.018G026500.1|PACid:27010542	0.0209746	-5.57521	1.36625e-25	7.45342e-24	Down
Potri.007G006600.1|PACid:27014978	0.0154923	-6.0123	1.42196e-25	7.74984e-24	Down
Potri.019G001200.1|PACid:27025291	0.0056805	-7.45977	1.43126e-25	7.79293e-24	Down
Potri.008G187400.1|PACid:27039815	0.0591235	-4.08012	1.55516e-25	8.45937e-24	Down
Potri.003G018800.3|PACid:26998734	0.0528718	-4.24136	1.62048e-25	8.80615e-24	Down
Potri.015G117300.1|PACid:27017684	0.0536986	-4.21897	1.62581e-25	8.81804e-24	Down
Potri.015G117300.2|PACid:27017683	0.0536986	-4.21897	1.62581e-25	8.81804e-24	Down
Potri.001G447400.1|PACid:27040567	Inf	Inf	1.63928e-25	8.88249e-24	Ups
Potri.005G063600.1|PACid:27029370	0.0682109	-3.87385	1.64965e-25	8.93006e-24	Down
Potri.013G007800.2|PACid:26995852	0.0337894	-4.88729	1.65473e-25	8.94033e-24	Down
Potri.013G007800.5|PACid:26995851	0.0337894	-4.88729	1.65473e-25	8.94033e-24	Down
Potri.006G034300.1|PACid:27007469	0.00924108	-6.75772	1.70577e-25	9.20167e-24	Down
Potri.001G134300.1|PACid:27047864	483.43	8.91716	1.70638e-25	9.20167e-24	Ups
Potri.018G088500.1|PACid:27010745	0.000191533	-12.3501	1.88456e-25	1.01527e-23	Down
Potri.019G117900.1|PACid:27025518	0.0212065	-5.55935	1.949e-25	1.04898e-23	Down
Potri.002G121900.1|PACid:27020591	0.062247	-4.00585	2.01357e-25	1.0827e-23	Down
Potri.015G031300.1|PACid:27019436	0.0117545	-6.41064	2.12574e-25	1.14192e-23	Down
Potri.009G089400.1|PACid:26987712	24.53	4.61648	2.15403e-25	1.15601e-23	Ups
Potri.003G216300.1|PACid:26998279	544.189	9.08796	2.21499e-25	1.18759e-23	Ups
Potri.011G142200.1|PACid:27001657	0.000631591	-10.6287	2.25453e-25	1.20763e-23	Down
Potri.010G109400.1|PACid:26978447	0.00157134	-9.31379	2.4309e-25	1.30087e-23	Down
Potri.010G145000.1|PACid:26982093	0.0704265	-3.82774	2.5287e-25	1.35191e-23	Down
Potri.001G436300.1|PACid:27046365	0.115707	-3.11145	2.87779e-25	1.53708e-23	Down
Potri.011G113900.1|PACid:27000718	0.0734906	-3.7663	2.95494e-25	1.57679e-23	Down
Potri.009G131300.1|PACid:26988389	0.0796205	-3.65072	2.9717e-25	1.58423e-23	Down
Potri.002G143300.1|PACid:27024038	0.0643897	-3.95703	3.26861e-25	1.74086e-23	Down
Potri.018G074600.1|PACid:27010546	0.0503353	-4.31228	3.311e-25	1.76177e-23	Down
Potri.001G045200.1|PACid:27045529	Inf	Inf	3.38731e-25	1.80066e-23	Ups
Potri.019G057900.1|PACid:27026796	17.0765	4.09394	3.50847e-25	1.86331e-23	Ups
Potri.019G094000.1|PACid:27026627	0.0602188	-4.05364	3.55415e-25	1.88578e-23	Down
Potri.016G107900.1|PACid:27013976	Inf	Inf	3.56595e-25	1.89026e-23	Ups
Potri.T145800.2|PACid:27000461	0.00406358	-7.94303	3.66656e-25	1.94175e-23	Down
Potri.010G183600.1|PACid:26980038	111.703	6.80352	3.81791e-25	2.02e-23	Ups
Potri.013G035700.1|PACid:26994357	0	#NAME?	3.94388e-25	2.08468e-23	Down
Potri.001G151300.1|PACid:27045893	0.0521484	-4.26123	4.08388e-25	2.15463e-23	Down
Potri.001G151300.2|PACid:27045894	0.0521484	-4.26123	4.08388e-25	2.15463e-23	Down
Potri.007G072600.1|PACid:27014843	0.00139925	-9.48114	4.27532e-25	2.25351e-23	Down
Potri.007G018400.1|PACid:27015572	0	#NAME?	4.44671e-25	2.34166e-23	Down
Potri.003G073400.2|PACid:27000044	0.020118	-5.63537	4.47463e-25	2.35415e-23	Down
Potri.002G194500.1|PACid:27022219	0.0582997	-4.10037	4.95834e-25	2.60583e-23	Down
Potri.001G113100.1|PACid:27047157	8.12756	3.02282	4.96229e-25	2.60583e-23	Ups
Potri.001G348000.1|PACid:27041460	0.0240709	-5.37657	4.96965e-25	2.60725e-23	Down
Potri.019G130100.1|PACid:27025366	0	#NAME?	5.05322e-25	2.64862e-23	Down
Potri.004G162400.9|PACid:26992924	0	#NAME?	5.05794e-25	2.64862e-23	Down
Potri.003G027600.1|PACid:27000212	0.0144223	-6.11556	5.25317e-25	2.74628e-23	Down
Potri.004G187700.1|PACid:26989827	0.039754	-4.65276	5.25422e-25	2.74628e-23	Down
Potri.014G113500.3|PACid:27031983	54.1226	5.75816	5.36824e-25	2.80327e-23	Ups
Potri.002G127100.1|PACid:27020721	0.00399886	-7.9662	5.57583e-25	2.90897e-23	Down
Potri.017G019900.1|PACid:26983526	23.1515	4.53303	6.77384e-25	3.52742e-23	Ups
Potri.017G025900.1|PACid:26984016	23.1515	4.53303	6.77384e-25	3.52742e-23	Ups
Potri.014G167300.1|PACid:27033832	0.010379	-6.59019	6.98929e-25	3.63624e-23	Down
Potri.019G023700.1|PACid:27026035	0.029382	-5.08893	7.3907e-25	3.84152e-23	Down
Potri.001G176100.1|PACid:27047081	144.045	7.17038	7.73191e-25	4.01516e-23	Ups
Potri.009G052500.1|PACid:26985957	0.0102702	-6.60539	8.16242e-25	4.2348e-23	Down
Potri.016G016000.1|PACid:27012346	0.0487216	-4.35929	8.69213e-25	4.50546e-23	Down
Potri.002G260100.1|PACid:27024024	0.0714881	-3.80615	9.33196e-25	4.81931e-23	Down
Potri.002G260100.2|PACid:27024025	0.0714881	-3.80615	9.33196e-25	4.81931e-23	Down
Potri.002G260100.5|PACid:27024026	0.0714881	-3.80615	9.33196e-25	4.81931e-23	Down
Potri.002G260100.6|PACid:27024027	0.0714881	-3.80615	9.33196e-25	4.81931e-23	Down
Potri.002G127100.2|PACid:27020722	0.00632281	-7.30522	9.94904e-25	5.13327e-23	Down
Potri.010G185800.1|PACid:26979723	0.0695811	-3.84516	9.98076e-25	5.1449e-23	Down
Potri.015G062100.2|PACid:27019265	0.0492395	-4.34404	1.13082e-24	5.82384e-23	Down
Potri.006G055400.1|PACid:27003844	0.0639091	-3.96784	1.17474e-24	6.04448e-23	Down
Potri.015G053800.1|PACid:27019697	0.0514379	-4.28102	1.26838e-24	6.52029e-23	Down
Potri.002G236700.1|PACid:27021182	55.3627	5.79084	1.27058e-24	6.52082e-23	Ups
Potri.006G222300.1|PACid:27006368	0.00436117	-7.84107	1.2708e-24	6.52082e-23	Down
Potri.006G254500.1|PACid:27007899	0.027569	-5.18081	1.35663e-24	6.95487e-23	Down
Potri.002G129500.1|PACid:27021594	588.267	9.20033	1.36514e-24	6.99213e-23	Ups
Potri.006G166800.1|PACid:27003880	0.0151084	-6.04851	1.44361e-24	7.38728e-23	Down
Potri.015G062200.1|PACid:27017306	0	#NAME?	1.48345e-24	7.58424e-23	Down
Potri.001G155700.1|PACid:27043530	0.0131281	-6.2512	1.58852e-24	8.11402e-23	Down
Potri.014G073000.1|PACid:27032801	0.0688758	-3.85986	1.62033e-24	8.269e-23	Down
Potri.016G083900.1|PACid:27012358	0.0280402	-5.15636	1.62979e-24	8.30969e-23	Down
Potri.004G019700.1|PACid:26992068	282.685	8.14305	1.66849e-24	8.49775e-23	Ups
Potri.014G113200.1|PACid:27032718	15.3049	3.93592	1.6697e-24	8.49775e-23	Ups
Potri.001G279100.3|PACid:27046526	0.0703858	-3.82857	1.75854e-24	8.94178e-23	Down
Potri.017G070800.1|PACid:26983199	0.0809398	-3.62701	1.7777e-24	9.03102e-23	Down
Potri.006G165600.1|PACid:27008196	0.0311732	-5.00355	1.93333e-24	9.8128e-23	Down
Potri.019G048900.2|PACid:27026996	0.104465	-3.25891	1.9953e-24	1.01182e-22	Down
Potri.001G006700.1|PACid:27043807	9.63094	3.26768	2.01472e-24	1.02074e-22	Ups
Potri.010G180000.1|PACid:26980604	0.00179029	-9.12559	2.10639e-24	1.06623e-22	Down
Potri.016G078600.1|PACid:27012167	0.071563	-3.80464	2.22153e-24	1.12349e-22	Down
Potri.019G024700.1|PACid:27026718	0.00238239	-8.71337	2.23411e-24	1.12884e-22	Down
Potri.014G012800.1|PACid:27035271	41.1101	5.36142	2.54569e-24	1.28512e-22	Ups
Potri.005G256600.2|PACid:27027306	0.0052297	-7.57906	2.57622e-24	1.29936e-22	Down
Potri.005G158800.1|PACid:27029122	0.00437133	-7.83771	2.78387e-24	1.40283e-22	Down
Potri.015G006900.2|PACid:27019469	0.0425429	-4.55494	2.83406e-24	1.42684e-22	Down
Potri.001G191000.1|PACid:27047178	0.136632	-2.87164	2.87057e-24	1.44393e-22	Down
Potri.T146500.2|PACid:27035698	0.0548464	-4.18846	2.92627e-24	1.47063e-22	Down
Potri.002G157800.2|PACid:27022638	0.025201	-5.31038	3.01623e-24	1.51448e-22	Down
Potri.001G225000.1|PACid:27045661	0	#NAME?	3.15816e-24	1.58433e-22	Down
Potri.002G005500.1|PACid:27024580	0.0454963	-4.45811	3.258e-24	1.63296e-22	Down
Potri.007G126600.1|PACid:27014594	58.8253	5.87836	3.29645e-24	1.65075e-22	Ups
Potri.009G043800.1|PACid:26986798	0.0569902	-4.13314	3.31179e-24	1.65696e-22	Down
Potri.010G002400.2|PACid:26981023	0.102949	-3.28	3.47157e-24	1.73535e-22	Down
Potri.011G158300.1|PACid:27002262	0.00105976	-9.88205	3.51207e-24	1.75403e-22	Down
Potri.002G019800.7|PACid:27021556	0.0206714	-5.59622	3.73664e-24	1.86453e-22	Down
Potri.017G007000.1|PACid:26983732	0.0534647	-4.22527	3.87888e-24	1.93379e-22	Down
Potri.009G158900.1|PACid:26988044	13.5349	3.75861	4.12028e-24	2.05232e-22	Ups
Potri.010G087300.1|PACid:26981100	0.00463099	-7.75446	4.14157e-24	2.06109e-22	Down
Potri.005G258600.1|PACid:27028351	0.0267885	-5.22224	4.18236e-24	2.07955e-22	Down
Potri.011G027300.1|PACid:27002363	831.467	9.69951	4.21448e-24	2.09366e-22	Ups
Potri.004G129200.1|PACid:26992610	0.0672926	-3.89341	4.34199e-24	2.1551e-22	Down
Potri.018G069100.1|PACid:27009968	0.00644561	-7.27747	4.4405e-24	2.20205e-22	Down
Potri.008G145500.1|PACid:27038963	0.0677945	-3.88269	4.46142e-24	2.21047e-22	Down
Potri.010G125400.1|PACid:26978766	0.0324801	-4.9443	5.02701e-24	2.4885e-22	Down
Potri.007G036800.1|PACid:27014964	0.0270063	-5.21056	5.28557e-24	2.61419e-22	Down
Potri.004G003900.1|PACid:26989828	0.0722965	-3.78993	5.38177e-24	2.65943e-22	Down
Potri.018G104000.2|PACid:27011419	0.0875601	-3.51358	6.17619e-24	3.04931e-22	Down
Potri.005G145400.2|PACid:27030869	0.0766185	-3.70616	6.2188e-24	3.06496e-22	Down
Potri.005G145400.6|PACid:27030872	0.0766185	-3.70616	6.2188e-24	3.06496e-22	Down
Potri.001G314400.1|PACid:27042702	0.00168992	-9.20883	6.59338e-24	3.24672e-22	Down
Potri.007G120500.1|PACid:27016320	10.8294	3.43688	6.6521e-24	3.27276e-22	Ups
Potri.015G079000.7|PACid:27017885	0.00198977	-8.97319	7.09181e-24	3.48604e-22	Down
Potri.002G156300.1|PACid:27021937	35.3844	5.14504	7.12536e-24	3.49947e-22	Ups
Potri.002G018800.1|PACid:27022214	0.00317737	-8.29795	7.87302e-24	3.86329e-22	Down
Potri.007G024400.1|PACid:27016173	29.5477	4.88497	7.91515e-24	3.88056e-22	Ups
Potri.006G123600.2|PACid:27007716	0.106352	-3.23308	8.2298e-24	4.03131e-22	Down
Potri.007G072500.1|PACid:27016104	0.0840124	-3.57325	8.62161e-24	4.21955e-22	Down
Potri.008G118700.1|PACid:27036388	0.0780267	-3.67989	8.97823e-24	4.39026e-22	Down
Potri.006G011600.1|PACid:27004019	23.1223	4.53121	9.38285e-24	4.58014e-22	Ups
Potri.006G011600.2|PACid:27004018	23.1223	4.53121	9.38285e-24	4.58014e-22	Ups
Potri.018G129800.1|PACid:27009557	0	#NAME?	1.02206e-23	4.98475e-22	Down
Potri.003G031000.1|PACid:26997197	0.107613	-3.21607	1.06743e-23	5.19701e-22	Down
Potri.003G031000.2|PACid:26997196	0.107613	-3.21607	1.06743e-23	5.19701e-22	Down
Potri.002G088300.1|PACid:27023019	0.0432694	-4.53051	1.08094e-23	5.25366e-22	Down
Potri.002G088300.2|PACid:27023018	0.0432694	-4.53051	1.08094e-23	5.25366e-22	Down
Potri.002G169100.1|PACid:27021303	0.0185358	-5.75354	1.16709e-23	5.66744e-22	Down
Potri.006G033400.1|PACid:27003712	0	#NAME?	1.17132e-23	5.68308e-22	Down
Potri.010G042500.1|PACid:26982906	0.0823126	-3.60274	1.19181e-23	5.77748e-22	Down
Potri.010G150300.1|PACid:26979012	0.10471	-3.25552	1.20097e-23	5.81687e-22	Down
Potri.016G031700.1|PACid:27012700	0.00420125	-7.89497	1.23013e-23	5.95297e-22	Down
Potri.008G079100.1|PACid:27036240	0.0145121	-6.1066	1.24902e-23	6.0392e-22	Down
Potri.003G188500.1|PACid:26999597	26.28	4.71589	1.26918e-23	6.1314e-22	Ups
Potri.004G166600.1|PACid:26990831	0.121523	-3.0407	1.33396e-23	6.43878e-22	Down
Potri.010G110100.1|PACid:26980608	0.0224842	-5.47494	1.37811e-23	6.64048e-22	Down
Potri.010G110100.2|PACid:26980609	0.0224842	-5.47494	1.37811e-23	6.64048e-22	Down
Potri.T042700.1|PACid:26993179	0.00364215	-8.10099	1.38049e-23	6.64624e-22	Down
Potri.016G017200.1|PACid:27013443	0.0732702	-3.77063	1.4138e-23	6.8008e-22	Down
Potri.013G128700.1|PACid:26994930	0.00226107	-8.78878	1.46506e-23	7.04133e-22	Down
Potri.009G042500.1|PACid:26985872	12.5498	3.64959	1.49657e-23	7.1866e-22	Ups
Potri.016G135500.2|PACid:27012401	0	#NAME?	1.59865e-23	7.67022e-22	Down
Potri.007G044300.7|PACid:27016272	0.033574	-4.89651	1.71749e-23	8.23337e-22	Down
Potri.001G305300.1|PACid:27047409	0.0859454	-3.54044	1.72382e-23	8.25669e-22	Down
Potri.014G124300.1|PACid:27032501	0.00378491	-8.04553	1.83363e-23	8.77517e-22	Down
Potri.005G138400.1|PACid:27029320	0.0412513	-4.59942	1.83722e-23	8.78484e-22	Down
Potri.008G060600.1|PACid:27038781	0.0802531	-3.6393	1.84826e-23	8.81055e-22	Down
Potri.007G008500.1|PACid:27016535	0.0100509	-6.63653	1.85201e-23	8.81055e-22	Down
Potri.007G008500.2|PACid:27016534	0.0100509	-6.63653	1.85201e-23	8.81055e-22	Down
Potri.007G008500.3|PACid:27016533	0.0100509	-6.63653	1.85201e-23	8.81055e-22	Down
Potri.007G008500.4|PACid:27016536	0.0100509	-6.63653	1.85201e-23	8.81055e-22	Down
Potri.007G008500.5|PACid:27016532	0.0100509	-6.63653	1.85201e-23	8.81055e-22	Down
Potri.001G251200.1|PACid:27044397	0	#NAME?	1.87382e-23	8.8992e-22	Down
Potri.001G251200.3|PACid:27044398	0	#NAME?	1.87382e-23	8.8992e-22	Down
Potri.010G015200.5|PACid:26980757	0.0636784	-3.97305	1.98957e-23	9.44096e-22	Down
Potri.015G117300.9|PACid:27017686	0	#NAME?	2.02342e-23	9.59346e-22	Down
Potri.002G023900.1|PACid:27021333	0.0177786	-5.81372	2.07613e-23	9.83508e-22	Down
Potri.012G083000.1|PACid:27050391	0.0296204	-5.07727	2.11371e-23	1.00047e-21	Down
Potri.001G136100.1|PACid:27044217	63.8928	5.99758	2.12179e-23	1.00344e-21	Ups
Potri.013G039100.2|PACid:26994062	0.0439446	-4.50817	2.169e-23	1.02491e-21	Down
Potri.007G122100.1|PACid:27016591	21.6881	4.43883	2.17814e-23	1.02836e-21	Ups
Potri.001G135400.1|PACid:27042168	0.0872293	-3.51904	2.29452e-23	1.0824e-21	Down
Potri.006G094800.1|PACid:27007540	0.0607075	-4.04198	2.31796e-23	1.09253e-21	Down
Potri.018G132200.1|PACid:27009111	28.5699	4.83642	2.3953e-23	1.12804e-21	Ups
Potri.016G058800.1|PACid:27012232	123.602	6.94956	2.56493e-23	1.20692e-21	Ups
Potri.010G161200.1|PACid:26979075	0.135535	-2.88326	2.6131e-23	1.22855e-21	Down
Potri.006G216200.1|PACid:27007941	0.00431531	-7.85632	2.64844e-23	1.24412e-21	Down
Potri.018G142700.2|PACid:27010157	Inf	Inf	2.81917e-23	1.32322e-21	Ups
Potri.011G025200.1|PACid:27002819	6.05566e-05	-14.0114	2.92203e-23	1.37035e-21	Down
Potri.001G348900.1|PACid:27042618	0.000504233	-10.9536	2.96919e-23	1.39131e-21	Down
Potri.010G014500.3|PACid:26980334	0.0994396	-3.33004	2.97979e-23	1.39511e-21	Down
Potri.018G013800.1|PACid:27009794	0.141434	-2.8218	3.00085e-23	1.4038e-21	Down
Potri.004G048900.3|PACid:26990421	0.00308258	-8.34164	3.11068e-23	1.45396e-21	Down
Potri.014G070800.1|PACid:27033427	548.166	9.09847	3.16721e-23	1.47916e-21	Ups
Potri.006G150500.1|PACid:27006898	0.0748297	-3.74024	3.39292e-23	1.58325e-21	Down
Potri.013G144300.1|PACid:26993861	0	#NAME?	3.40445e-23	1.58731e-21	Down
Potri.T007800.1|PACid:27019788	0.0149272	-6.06591	3.45154e-23	1.60793e-21	Down
Potri.003G065300.1|PACid:26999003	0.000624396	-10.6453	3.48217e-23	1.62085e-21	Down
Potri.006G067200.1|PACid:27003840	0.00559468	-7.48173	3.62045e-23	1.68382e-21	Down
Potri.017G028300.1|PACid:26984296	0.0704242	-3.82779	3.65637e-23	1.69912e-21	Down
Potri.006G049100.1|PACid:27005329	0.0891022	-3.48839	3.88247e-23	1.8027e-21	Down
Potri.008G167400.2|PACid:27037170	0.0751478	-3.73413	4.04008e-23	1.87433e-21	Down
Potri.005G116600.1|PACid:27029608	0.0408057	-4.61509	4.60544e-23	2.13485e-21	Down
Potri.016G121600.1|PACid:27011598	0.00446197	-7.8081	4.6439e-23	2.15091e-21	Down
Potri.003G020400.1|PACid:26997051	0.00520001	-7.58727	4.71412e-23	2.18163e-21	Down
Potri.005G130400.2|PACid:27027372	0.0115457	-6.4365	4.90653e-23	2.26694e-21	Down
Potri.005G130400.4|PACid:27027371	0.0115457	-6.4365	4.90653e-23	2.26694e-21	Down
Potri.004G183500.1|PACid:26991322	67.9713	6.08685	5.0044e-23	2.31025e-21	Ups
Potri.012G068800.1|PACid:27049324	0.05174	-4.27258	5.16246e-23	2.38126e-21	Down
Potri.001G115200.1|PACid:27041884	29.4905	4.88218	5.22612e-23	2.40865e-21	Ups
Potri.006G022500.1|PACid:27003621	0.00174326	-9.164	5.30043e-23	2.44089e-21	Down
Potri.008G031700.7|PACid:27039315	0	#NAME?	5.53847e-23	2.54842e-21	Down
Potri.006G151100.1|PACid:27006081	0.0213502	-5.54961	5.60025e-23	2.57263e-21	Down
Potri.006G151100.2|PACid:27006082	0.0213502	-5.54961	5.60025e-23	2.57263e-21	Down
Potri.009G081600.1|PACid:26987413	0.0288447	-5.11555	6.06002e-23	2.78156e-21	Down
Potri.007G093700.1|PACid:27015693	0.0585908	-4.09318	6.20609e-23	2.8443e-21	Down
Potri.008G153200.1|PACid:27039977	0.0508221	-4.2984	6.20683e-23	2.8443e-21	Down
Potri.019G052800.1|PACid:27025804	Inf	Inf	6.64524e-23	3.04024e-21	Ups
Potri.T058300.1|PACid:26989026	Inf	Inf	6.64524e-23	3.04024e-21	Ups
Potri.018G131200.1|PACid:27010266	626.385	9.29091	6.79634e-23	3.10684e-21	Ups
Potri.012G131500.1|PACid:27050068	10.6383	3.41119	6.80668e-23	3.10903e-21	Ups
Potri.019G087300.1|PACid:27026039	0.0238312	-5.391	6.95992e-23	3.17644e-21	Down
Potri.003G191200.1|PACid:26997583	15.1412	3.92041	7.02573e-23	3.20387e-21	Ups
Potri.008G187400.2|PACid:27039816	0.0448624	-4.47835	7.27025e-23	3.31269e-21	Down
Potri.002G012000.1|PACid:27023303	0.054407	-4.20006	7.34353e-23	3.34336e-21	Down
Potri.005G128100.1|PACid:27027527	0.0153871	-6.02214	7.59393e-23	3.45456e-21	Down
Potri.009G151400.2|PACid:26985835	0.0456345	-4.45373	7.66755e-23	3.48523e-21	Down
Potri.001G292000.1|PACid:27042964	0.0046627	-7.74462	7.70453e-23	3.49921e-21	Down
Potri.003G175700.1|PACid:26999752	50.1761	5.64893	7.87163e-23	3.57221e-21	Ups
Potri.001G257400.1|PACid:27044846	0	#NAME?	8.43486e-23	3.82471e-21	Down
Potri.004G033400.1|PACid:26990545	0.0114596	-6.4473	8.45742e-23	3.83184e-21	Down
Potri.002G013400.2|PACid:27024451	11.641	3.54115	8.79345e-23	3.98088e-21	Ups
Potri.T171800.1|PACid:26983167	0.0248874	-5.32844	9.08522e-23	4.10965e-21	Down
Potri.010G247700.1|PACid:26978888	118.818	6.8926	9.4196e-23	4.25748e-21	Ups
Potri.005G113900.1|PACid:27031287	6.898	2.78618	1.0039e-22	4.53377e-21	Ups
Potri.001G191400.1|PACid:27045285	0.000355895	-11.4563	1.00502e-22	4.53519e-21	Down
Potri.007G004200.1|PACid:27014413	Inf	Inf	1.03528e-22	4.66798e-21	Ups
Potri.002G078700.1|PACid:27021837	0.123508	-3.01733	1.14883e-22	5.17581e-21	Down
Potri.004G079200.4|PACid:26992322	0.0220693	-5.50182	1.30611e-22	5.87971e-21	Down
Potri.008G077400.2|PACid:27040049	0.0297576	-5.0706	1.32828e-22	5.96994e-21	Down
Potri.008G077400.4|PACid:27040050	0.0297576	-5.0706	1.32828e-22	5.96994e-21	Down
Potri.008G090500.2|PACid:27039968	0.0884084	-3.49967	1.3402e-22	6.01869e-21	Down
Potri.010G174400.1|PACid:26981140	144.025	7.17017	1.36167e-22	6.11019e-21	Ups
Potri.001G063300.3|PACid:27046330	0	#NAME?	1.47979e-22	6.63492e-21	Down
Potri.017G062800.2|PACid:26983620	0.0491934	-4.34539	1.61412e-22	7.23145e-21	Down
Potri.001G404800.1|PACid:27040597	46.3484	5.53445	1.69432e-22	7.5847e-21	Ups
Potri.004G020500.1|PACid:26992952	0.00022077	-12.1452	1.6958e-22	7.58531e-21	Down
Potri.003G096000.1|PACid:27000013	0.00579286	-7.43151	1.74837e-22	7.8142e-21	Down
Potri.011G002400.1|PACid:27001728	0.00164868	-9.24448	1.76158e-22	7.86699e-21	Down
Potri.015G020000.1|PACid:27018472	662.062	9.37082	1.77134e-22	7.90428e-21	Ups
Potri.016G040200.3|PACid:27013869	0.0423376	-4.56192	1.82656e-22	8.13132e-21	Down
Potri.016G040200.4|PACid:27013868	0.0423376	-4.56192	1.82656e-22	8.13132e-21	Down
Potri.016G040200.5|PACid:27013871	0.0423376	-4.56192	1.82656e-22	8.13132e-21	Down
Potri.010G237200.1|PACid:26979406	0.0581957	-4.10294	1.84742e-22	8.21764e-21	Down
Potri.003G040800.1|PACid:26996627	0.10117	-3.30514	1.8805e-22	8.35815e-21	Down
Potri.001G353800.1|PACid:27045892	0.105505	-3.24461	1.89429e-22	8.41281e-21	Down
Potri.017G075800.1|PACid:26984877	Inf	Inf	1.911e-22	8.4803e-21	Ups
Potri.010G006800.1|PACid:26978378	14.712	3.87892	1.91749e-22	8.50241e-21	Ups
Potri.014G117500.1|PACid:27033964	0.0213014	-5.55291	1.98772e-22	8.80686e-21	Down
Potri.010G169700.1|PACid:26980439	0.0773319	-3.69279	2.1396e-22	9.47231e-21	Down
Potri.001G348900.7|PACid:27042626	0	#NAME?	2.15843e-22	9.54812e-21	Down
Potri.006G267300.1|PACid:27007363	0.0854432	-3.54889	2.24832e-22	9.93794e-21	Down
Potri.T176800.1|PACid:27024826	0	#NAME?	2.38609e-22	1.05386e-20	Down
Potri.009G163200.2|PACid:26985898	0.033668	-4.89248	2.43358e-22	1.07399e-20	Down
Potri.009G041100.1|PACid:26988746	0.0437264	-4.51535	2.53107e-22	1.11613e-20	Down
Potri.001G300900.1|PACid:27048505	9.32379	3.22092	2.59235e-22	1.14226e-20	Ups
Potri.014G100600.1|PACid:27034959	58.7259	5.87592	2.80672e-22	1.23575e-20	Ups
Potri.002G206300.1|PACid:27022360	0.0577285	-4.11457	2.84377e-22	1.25108e-20	Down
Potri.019G034100.1|PACid:27025729	0.00697824	-7.16292	3.00361e-22	1.32036e-20	Down
Potri.016G136600.1|PACid:27012450	0.0657298	-3.92731	3.11258e-22	1.3672e-20	Down
Potri.015G143600.1|PACid:27017834	14.4624	3.85424	3.15666e-22	1.38548e-20	Ups
Potri.011G047200.1|PACid:27002077	18.3413	4.19702	3.17625e-22	1.39299e-20	Ups
Potri.012G070000.1|PACid:27051136	0.0107161	-6.54408	3.23467e-22	1.41529e-20	Down
Potri.012G070000.3|PACid:27051135	0.0107161	-6.54408	3.23467e-22	1.41529e-20	Down
Potri.012G070000.4|PACid:27051138	0.0107161	-6.54408	3.23467e-22	1.41529e-20	Down
Potri.001G450100.1|PACid:27048687	0.142769	-2.80824	3.27859e-22	1.43339e-20	Down
Potri.018G089300.1|PACid:27010726	0.000284173	-11.7809	3.45743e-22	1.5104e-20	Down
Potri.005G145000.1|PACid:27030316	0.116192	-3.10542	3.53003e-22	1.54091e-20	Down
Potri.018G071600.1|PACid:27009899	0.05088	-4.29676	3.76474e-22	1.64209e-20	Down
Potri.012G106600.1|PACid:27050894	0.036827	-4.76309	3.93323e-22	1.71425e-20	Down
Potri.005G137500.1|PACid:27030295	0.0596603	-4.06709	4.4083e-22	1.91981e-20	Down
Potri.001G051600.1|PACid:27043945	6.67471	2.73871	4.41374e-22	1.9207e-20	Ups
Potri.003G136700.1|PACid:26998906	0.00318593	-8.29407	4.44163e-22	1.93133e-20	Down
Potri.T084600.1|PACid:27014076	0	#NAME?	4.79478e-22	2.08328e-20	Down
Potri.005G176100.1|PACid:27030516	76.11	6.25001	4.80657e-22	2.08518e-20	Ups
Potri.005G176100.2|PACid:27030515	76.11	6.25001	4.80657e-22	2.08518e-20	Ups
Potri.006G190000.1|PACid:27006334	0.106977	-3.22463	4.83367e-22	2.09531e-20	Down
Potri.014G142200.1|PACid:27034005	0.107878	-3.21252	4.94286e-22	2.14099e-20	Down
Potri.001G128500.1|PACid:27043879	Inf	Inf	5.10627e-22	2.21007e-20	Ups
Potri.001G113900.1|PACid:27048090	0.040089	-4.64065	5.35595e-22	2.31566e-20	Down
Potri.001G395400.1|PACid:27044702	0.0269286	-5.21471	5.3585e-22	2.31566e-20	Down
Potri.001G118400.1|PACid:27047109	0.00941683	-6.73054	5.60611e-22	2.4208e-20	Down
Potri.017G089800.8|PACid:26985370	0.0168424	-5.89176	5.68494e-22	2.45296e-20	Down
Potri.002G052400.1|PACid:27022784	0.0583524	-4.09906	5.86815e-22	2.53006e-20	Down
Potri.006G058000.1|PACid:27003619	373.439	8.54473	5.9429e-22	2.56033e-20	Ups
Potri.T081100.2|PACid:27035669	0.0594567	-4.07202	6.14498e-22	2.64536e-20	Down
Potri.015G075000.1|PACid:27018926	0.136172	-2.8765	6.26707e-22	2.69585e-20	Down
Potri.017G082900.1|PACid:26984076	0.0485995	-4.36292	6.5768e-22	2.82475e-20	Down
Potri.017G082900.2|PACid:26984075	0.0485995	-4.36292	6.5768e-22	2.82475e-20	Down
Potri.010G109300.1|PACid:26978569	23.0705	4.52798	6.58329e-22	2.82538e-20	Ups
Potri.015G020700.1|PACid:27017319	0.116991	-3.09553	6.75024e-22	2.89482e-20	Down
Potri.006G067800.1|PACid:27006654	0	#NAME?	7.86443e-22	3.37006e-20	Down
Potri.002G207400.1|PACid:27024209	0.0696289	-3.84417	8.05141e-22	3.44755e-20	Down
Potri.011G140100.3|PACid:27002857	0.0708322	-3.81945	8.22716e-22	3.51476e-20	Down
Potri.011G140100.4|PACid:27002858	0.0708322	-3.81945	8.22716e-22	3.51476e-20	Down
Potri.011G140100.5|PACid:27002859	0.0708322	-3.81945	8.22716e-22	3.51476e-20	Down
Potri.002G162800.2|PACid:27020324	0	#NAME?	8.57505e-22	3.65782e-20	Down
Potri.002G162800.4|PACid:27020325	0	#NAME?	8.57505e-22	3.65782e-20	Down
Potri.010G065600.2|PACid:26980102	0.0120287	-6.37737	8.58496e-22	3.65927e-20	Down
Potri.011G116700.1|PACid:27001688	0	#NAME?	8.6623e-22	3.68943e-20	Down
Potri.010G045100.1|PACid:26978869	0.0867488	-3.52701	8.80632e-22	3.74793e-20	Down
Potri.001G234500.1|PACid:27043849	0.0115134	-6.44055	9.43395e-22	4.012e-20	Down
Potri.005G246100.1|PACid:27030216	0.0144831	-6.10949	9.47101e-22	4.02342e-20	Down
Potri.005G071100.1|PACid:27027411	431.362	8.75276	9.47513e-22	4.02342e-20	Ups
Potri.T051100.1|PACid:27027152	0.0136709	-6.19275	9.73158e-22	4.12919e-20	Down
Potri.015G003600.1|PACid:27019001	1401.61	10.4529	9.89779e-22	4.19655e-20	Ups
Potri.001G289700.1|PACid:27045958	0.0499155	-4.32437	1.00193e-21	4.24485e-20	Down
Potri.014G105800.1|PACid:27034128	0.0871173	-3.5209	1.05021e-21	4.44606e-20	Down
Potri.003G205900.1|PACid:26998989	0.000620082	-10.6553	1.0714e-21	4.53233e-20	Down
Potri.014G159000.5|PACid:27033286	0.029809	-5.06811	1.14361e-21	4.83416e-20	Down
Potri.018G028500.2|PACid:27010429	0.00167696	-9.21993	1.16554e-21	4.92315e-20	Down
Potri.005G184700.1|PACid:27031804	0.0314914	-4.9889	1.18386e-21	4.99676e-20	Down
Potri.005G000100.2|PACid:27031303	0.124883	-3.00135	1.2636e-21	5.32535e-20	Down
Potri.005G000100.3|PACid:27031304	0.124883	-3.00135	1.2636e-21	5.32535e-20	Down
Potri.001G056700.1|PACid:27042503	0	#NAME?	1.31481e-21	5.53699e-20	Down
Potri.011G116800.1|PACid:27001738	0.00459566	-7.76551	1.32902e-21	5.59265e-20	Down
Potri.007G004300.1|PACid:27016148	428.655	8.74367	1.40069e-21	5.88984e-20	Ups
Potri.008G165600.1|PACid:27038428	0.00901562	-6.79336	1.57897e-21	6.63452e-20	Down
Potri.001G214700.4|PACid:27041120	0.0116784	-6.42001	1.60367e-21	6.73325e-20	Down
Potri.001G447300.1|PACid:27044779	Inf	Inf	1.63489e-21	6.85919e-20	Ups
Potri.003G065400.1|PACid:26997089	137.235	7.10051	1.7091e-21	7.16518e-20	Ups
Potri.006G089600.1|PACid:27007264	Inf	Inf	1.78417e-21	7.47435e-20	Ups
Potri.005G163500.1|PACid:27030149	11.0049	3.46007	1.8474e-21	7.73347e-20	Ups
Potri.002G156900.1|PACid:27023659	45.0541	5.49359	1.86523e-21	7.80229e-20	Ups
Potri.017G104800.1|PACid:26984826	0.0444873	-4.49046	1.92813e-21	8.05936e-20	Down
Potri.005G035400.1|PACid:27027872	54.1535	5.75898	1.93189e-21	8.06908e-20	Ups
Potri.006G088200.1|PACid:27005195	0.0498673	-4.32576	2.07836e-21	8.67236e-20	Down
Potri.018G078200.1|PACid:27010386	0	#NAME?	2.07941e-21	8.67236e-20	Down
Potri.014G037700.1|PACid:27034527	0.0594388	-4.07245	2.10503e-21	8.77269e-20	Down
Potri.018G008900.1|PACid:27010419	Inf	Inf	2.14355e-21	8.92657e-20	Ups
Potri.004G234100.1|PACid:26992452	0.141977	-2.81627	2.15719e-21	8.97403e-20	Down
Potri.003G181900.1|PACid:26998502	0.0992372	-3.33298	2.15814e-21	8.97403e-20	Down
Potri.002G098600.1|PACid:27019941	7.0526	2.81816	2.24559e-21	9.33073e-20	Ups
Potri.016G090700.2|PACid:27012791	0.0953265	-3.39098	2.29528e-21	9.5231e-20	Down
Potri.016G090700.3|PACid:27012792	0.0953265	-3.39098	2.29528e-21	9.5231e-20	Down
Potri.011G031300.1|PACid:27001370	0.0227591	-5.45741	2.33091e-21	9.66381e-20	Down
Potri.002G065000.1|PACid:27023101	0.0267876	-5.22229	2.50023e-21	1.03514e-19	Down
Potri.009G159700.1|PACid:26986911	8.74539	3.12852	2.50044e-21	1.03514e-19	Ups
Potri.005G174000.1|PACid:27029224	0.116722	-3.09886	2.50555e-21	1.03649e-19	Down
Potri.010G169000.1|PACid:26982613	33.5097	5.06651	2.82075e-21	1.16602e-19	Ups
Potri.009G141200.1|PACid:26987073	0.00325532	-8.26298	2.85491e-21	1.17927e-19	Down
Potri.001G329900.1|PACid:27040756	0.0977611	-3.35459	2.99289e-21	1.23536e-19	Down
Potri.004G172300.1|PACid:26989807	0.0237628	-5.39515	3.00889e-21	1.24105e-19	Down
Potri.010G221100.4|PACid:26982821	0.00500357	-7.64283	3.05015e-21	1.25714e-19	Down
Potri.007G027400.1|PACid:27015472	0.013994	-6.15904	3.09889e-21	1.2763e-19	Down
Potri.004G105600.1|PACid:26989457	0.0248445	-5.33093	3.82381e-21	1.5737e-19	Down
Potri.009G163200.3|PACid:26985899	0.0327445	-4.9326	3.94966e-21	1.62431e-19	Down
Potri.014G038900.1|PACid:27033302	0.0349937	-4.83676	3.96931e-21	1.63119e-19	Down
Potri.005G156600.2|PACid:27031919	0.0692586	-3.85186	4.16669e-21	1.71106e-19	Down
Potri.004G052400.1|PACid:26992061	0.042524	-4.55558	4.18434e-21	1.71705e-19	Down
Potri.017G147900.1|PACid:26984211	72.994	6.18971	4.20847e-21	1.72569e-19	Ups
Potri.001G232900.1|PACid:27042259	103.029	6.68691	4.25882e-21	1.74506e-19	Ups
Potri.001G056700.6|PACid:27042508	0	#NAME?	4.50665e-21	1.84526e-19	Down
Potri.006G267700.1|PACid:27004001	0.145928	-2.77667	4.51744e-21	1.84833e-19	Down
Potri.014G106400.2|PACid:27034202	0.0054942	-7.50788	4.54696e-21	1.855e-19	Down
Potri.014G106400.3|PACid:27034200	0.0054942	-7.50788	4.54696e-21	1.855e-19	Down
Potri.014G106400.4|PACid:27034201	0.0054942	-7.50788	4.54696e-21	1.855e-19	Down
Potri.014G106400.5|PACid:27034203	0.0054942	-7.50788	4.54696e-21	1.855e-19	Down
Potri.013G047600.1|PACid:26995830	0.0315858	-4.98458	5.12871e-21	2.09082e-19	Down
Potri.006G201000.1|PACid:27006015	12.1009	3.59704	5.20641e-21	2.12095e-19	Ups
Potri.003G134300.2|PACid:26997179	0.00301053	-8.37577	5.39861e-21	2.19765e-19	Down
Potri.016G056600.5|PACid:27013168	0	#NAME?	5.53576e-21	2.25185e-19	Down
Potri.010G172700.1|PACid:26978637	32.9	5.04001	5.80354e-21	2.35907e-19	Ups
Potri.005G014300.1|PACid:27029506	14.1863	3.82643	6.08034e-21	2.4698e-19	Ups
Potri.009G166400.1|PACid:26987290	Inf	Inf	6.46374e-21	2.62363e-19	Ups
Potri.018G091600.1|PACid:27009065	14.6879	3.87656	7.09146e-21	2.87634e-19	Ups
Potri.015G083200.1|PACid:27017911	0.022589	-5.46824	7.10953e-21	2.88159e-19	Down
Potri.006G109700.4|PACid:27006875	0.0204477	-5.61192	7.57586e-21	3.06839e-19	Down
Potri.T176800.3|PACid:27024827	0.0208301	-5.58518	8.09597e-21	3.27668e-19	Down
Potri.009G111600.1|PACid:26988579	0.156658	-2.67431	8.12382e-21	3.28558e-19	Down
Potri.001G436400.1|PACid:27047136	0.00175992	-9.15027	8.15804e-21	3.29704e-19	Down
Potri.006G109700.2|PACid:27006876	0.0204799	-5.60965	8.18615e-21	3.30128e-19	Down
Potri.006G109700.3|PACid:27006877	0.0204799	-5.60965	8.18615e-21	3.30128e-19	Down
Potri.006G109700.5|PACid:27006874	0.0204799	-5.60965	8.18615e-21	3.30128e-19	Down
Potri.015G065600.1|PACid:27018160	0.0279176	-5.16268	8.72616e-21	3.51652e-19	Down
Potri.018G102700.1|PACid:27008832	0.0263889	-5.24393	8.81191e-21	3.54853e-19	Down
Potri.014G157500.2|PACid:27034702	0.0110517	-6.49959	8.84119e-21	3.55777e-19	Down
Potri.T010900.1|PACid:27051424	0.0613841	-4.02599	9.21855e-21	3.70697e-19	Down
Potri.001G100800.2|PACid:27046118	0.136054	-2.87775	9.23413e-21	3.71057e-19	Down
Potri.011G140100.6|PACid:27002861	0.0545157	-4.19718	9.3468e-21	3.75316e-19	Down
Potri.017G082500.1|PACid:26985014	0.00271121	-8.52685	9.65534e-21	3.87428e-19	Down
Potri.003G028700.1|PACid:27000284	0.023001	-5.44216	1.01433e-20	4.06718e-19	Down
Potri.003G100300.1|PACid:26998027	0.0362715	-4.78502	1.08976e-20	4.36651e-19	Down
Potri.008G176000.1|PACid:27039866	0.028628	-5.12643	1.09983e-20	4.40369e-19	Down
Potri.008G117200.1|PACid:27039191	0.102784	-3.28231	1.28187e-20	5.12893e-19	Down
Potri.001G110200.1|PACid:27048096	0.0526991	-4.24608	1.33309e-20	5.33006e-19	Down
Potri.001G313000.1|PACid:27042750	0.0718026	-3.79982	1.40222e-20	5.6025e-19	Down
Potri.019G107000.1|PACid:27025948	0.00198208	-8.97877	1.40495e-20	5.60942e-19	Down
Potri.010G042300.6|PACid:26978958	0	#NAME?	1.40831e-20	5.61883e-19	Down
Potri.018G011500.1|PACid:27010845	0.0464322	-4.42873	1.42278e-20	5.67253e-19	Down
Potri.010G026500.1|PACid:26982089	478.711	8.90301	1.43614e-20	5.72173e-19	Ups
Potri.005G034700.1|PACid:27030645	58.8368	5.87865	1.45711e-20	5.80118e-19	Ups
Potri.001G365500.1|PACid:27044475	27.2423	4.76778	1.47042e-20	5.84998e-19	Ups
Potri.017G105000.2|PACid:26985572	0	#NAME?	1.55638e-20	6.18761e-19	Down
Potri.004G147300.1|PACid:26990278	0.00184304	-9.0837	1.64781e-20	6.54183e-19	Down
Potri.004G147300.2|PACid:26990279	0.00184304	-9.0837	1.64781e-20	6.54183e-19	Down
Potri.002G177900.1|PACid:27020767	0.0292104	-5.09737	1.65605e-20	6.56988e-19	Down
Potri.001G431400.1|PACid:27041378	58.0144	5.85834	1.72519e-20	6.83937e-19	Ups
Potri.013G159000.3|PACid:26995187	0.00528384	-7.5642	1.81912e-20	7.20664e-19	Down
Potri.001G096600.1|PACid:27045933	Inf	Inf	1.83589e-20	7.26797e-19	Ups
Potri.010G046300.1|PACid:26982024	0.133678	-2.90317	1.85133e-20	7.32389e-19	Down
Potri.001G005900.2|PACid:27044124	0.104974	-3.2519	1.9053e-20	7.52682e-19	Down
Potri.001G005900.5|PACid:27044125	0.104974	-3.2519	1.9053e-20	7.52682e-19	Down
Potri.012G060900.1|PACid:27049009	90.8147	6.50485	1.95596e-20	7.72148e-19	Ups
Potri.008G049200.1|PACid:27039257	Inf	Inf	1.97099e-20	7.77535e-19	Ups
Potri.001G172400.3|PACid:27048381	0	#NAME?	2.00533e-20	7.90529e-19	Down
Potri.015G097000.1|PACid:27018461	22.1539	4.46949	2.0446e-20	8.05445e-19	Ups
Potri.001G455500.1|PACid:27045518	18.5254	4.21143	2.12428e-20	8.36247e-19	Ups
Potri.003G099600.1|PACid:26996504	0.0232854	-5.42443	2.26404e-20	8.90639e-19	Down
Potri.017G035500.3|PACid:26985115	0	#NAME?	2.46368e-20	9.68497e-19	Down
Potri.013G024200.1|PACid:26995292	0.0245366	-5.34892	2.49593e-20	9.80487e-19	Down
Potri.013G128300.9|PACid:26995161	0.0263965	-5.24351	2.52664e-20	9.91856e-19	Down
Potri.006G127200.2|PACid:27006117	0.120619	-3.05147	2.5539e-20	1.00046e-18	Down
Potri.006G127200.3|PACid:27006118	0.120619	-3.05147	2.5539e-20	1.00046e-18	Down
Potri.006G127200.4|PACid:27006119	0.120619	-3.05147	2.5539e-20	1.00046e-18	Down
Potri.008G201600.1|PACid:27035867	8.34116	3.06025	2.58659e-20	1.01256e-18	Ups
Potri.004G064500.1|PACid:26992596	0.00103688	-9.91353	2.61293e-20	1.02215e-18	Down
Potri.011G121600.1|PACid:27003175	0.0684497	-3.86881	2.64272e-20	1.03309e-18	Down
Potri.008G131200.1|PACid:27036860	262.901	8.03838	2.69368e-20	1.05228e-18	Ups
Potri.019G083400.1|PACid:27026893	0.0794099	-3.65454	2.7232e-20	1.06307e-18	Down
Potri.010G162100.1|PACid:26979109	171.334	7.42067	2.74114e-20	1.06933e-18	Ups
Potri.017G115100.1|PACid:26984235	0.0859695	-3.54003	2.82375e-20	1.10079e-18	Down
Potri.004G153200.2|PACid:26989749	42.4967	5.40928	2.82644e-20	1.10107e-18	Ups
Potri.005G064200.1|PACid:27031212	0.0461392	-4.43786	2.84725e-20	1.10841e-18	Down
Potri.001G051500.1|PACid:27046113	8.48173	3.08436	2.96333e-20	1.1528e-18	Ups
Potri.003G141700.1|PACid:26996251	0.00702097	-7.15411	2.98105e-20	1.15889e-18	Down
Potri.011G079600.1|PACid:27002128	0.122304	-3.03146	3.04951e-20	1.18469e-18	Down
Potri.001G139700.3|PACid:27045534	0.0028001	-8.48031	3.12829e-20	1.21445e-18	Down
Potri.001G301000.1|PACid:27042164	0.101354	-3.30253	3.2158e-20	1.24756e-18	Down
Potri.005G001500.1|PACid:27031306	0.136678	-2.87115	3.2274e-20	1.2512e-18	Down
Potri.006G068100.1|PACid:27007431	0.0160335	-5.96277	3.23816e-20	1.2545e-18	Down
Potri.001G380500.1|PACid:27042849	0.0986877	-3.34099	3.30588e-20	1.27985e-18	Down
Potri.014G037000.1|PACid:27035475	0.0362112	-4.78742	3.34087e-20	1.29251e-18	Down
Potri.013G027100.1|PACid:26994950	0.00418653	-7.90003	3.34559e-20	1.29344e-18	Down
Potri.002G149300.1|PACid:27022212	761.462	9.57263	3.53623e-20	1.36564e-18	Ups
Potri.006G248500.1|PACid:27007410	461.699	8.85081	3.53719e-20	1.36564e-18	Ups
Potri.004G053500.1|PACid:26992595	10.5963	3.40549	3.5857e-20	1.38341e-18	Ups
Potri.001G463200.2|PACid:27042531	0.0375069	-4.7367	3.62423e-20	1.39732e-18	Down
Potri.001G137900.1|PACid:27047578	0.120635	-3.05128	3.67789e-20	1.41703e-18	Down
Potri.006G137500.1|PACid:27006968	0.0056184	-7.47562	3.7482e-20	1.44313e-18	Down
Potri.004G014100.2|PACid:26989421	0	#NAME?	3.79135e-20	1.45875e-18	Down
Potri.014G075200.1|PACid:27034372	0.0868312	-3.52564	3.80121e-20	1.46054e-18	Down
Potri.014G075200.2|PACid:27034371	0.0868312	-3.52564	3.80121e-20	1.46054e-18	Down
Potri.001G385100.1|PACid:27040767	0.0312972	-4.99782	3.8692e-20	1.48565e-18	Down
Potri.010G210000.1|PACid:26981648	0.00427872	-7.86861	3.90049e-20	1.49664e-18	Down
Potri.019G050200.1|PACid:27025604	0.0337206	-4.89022	3.9657e-20	1.51915e-18	Down
Potri.002G158200.1|PACid:27024313	0.0212427	-5.55689	3.96728e-20	1.51915e-18	Down
Potri.002G158200.2|PACid:27024312	0.0212427	-5.55689	3.96728e-20	1.51915e-18	Down
Potri.019G019300.1|PACid:27025139	0.0248575	-5.33017	3.98475e-20	1.5248e-18	Down
Potri.014G133400.1|PACid:27034443	0.10621	-3.235	4.07471e-20	1.55816e-18	Down
Potri.010G101700.1|PACid:26978671	459.678	8.84448	4.08026e-20	1.55922e-18	Ups
Potri.017G119800.1|PACid:26984573	Inf	Inf	4.09901e-20	1.56532e-18	Ups
Potri.017G122900.4|PACid:26985545	Inf	Inf	4.25841e-20	1.62508e-18	Ups
Potri.006G183900.1|PACid:27003977	0.0401344	-4.63902	4.32993e-20	1.65126e-18	Down
Potri.016G109000.2|PACid:27013232	0.0133758	-6.22423	4.57731e-20	1.74441e-18	Down
Potri.019G125600.1|PACid:27026040	457.506	8.83765	4.91589e-20	1.87217e-18	Ups
Potri.011G021300.1|PACid:27001538	0.00393441	-7.98964	4.9219e-20	1.87319e-18	Down
Potri.013G007000.1|PACid:26995986	0.00283242	-8.46375	5.05064e-20	1.92089e-18	Down
Potri.010G211700.1|PACid:26980714	14.468	3.85479	5.12914e-20	1.94873e-18	Ups
Potri.009G104900.1|PACid:26988766	0.0260227	-5.26408	5.13079e-20	1.94873e-18	Down
Potri.003G214500.1|PACid:26996721	921.494	9.84783	5.41079e-20	2.05368e-18	Ups
Potri.006G193000.1|PACid:27007254	413.32	8.69112	5.49217e-20	2.08316e-18	Ups
Potri.009G108900.1|PACid:26988116	28.0202	4.8084	5.57892e-20	2.11464e-18	Ups
Potri.013G119400.1|PACid:26995625	0.0530232	-4.23723	5.61487e-20	2.12683e-18	Down
Potri.008G090400.1|PACid:27039584	Inf	Inf	5.69018e-20	2.1539e-18	Ups
Potri.001G060400.1|PACid:27040641	30.754	4.9427	5.78114e-20	2.18686e-18	Ups
Potri.001G346100.1|PACid:27048445	0.0365084	-4.77563	5.99018e-20	2.26288e-18	Down
Potri.001G346100.2|PACid:27048446	0.0365084	-4.77563	5.99018e-20	2.26288e-18	Down
Potri.004G150600.1|PACid:26990346	0.0115851	-6.43158	6.06739e-20	2.29051e-18	Down
Potri.010G056400.1|PACid:26979372	58.3885	5.86761	6.14149e-20	2.31693e-18	Ups
Potri.002G031000.1|PACid:27022576	17.638	4.14062	6.44843e-20	2.43109e-18	Ups
Potri.T064100.1|PACid:27014166	31.7548	4.9889	6.46087e-20	2.43414e-18	Ups
Potri.012G018100.1|PACid:27049253	0.0165894	-5.9136	6.49936e-20	2.447e-18	Down
Potri.015G147300.2|PACid:27017288	0.00610937	-7.35476	6.74604e-20	2.53818e-18	Down
Potri.009G060500.6|PACid:26986081	0.0510002	-4.29335	7.10493e-20	2.67142e-18	Down
Potri.013G020800.1|PACid:26994783	0.0832091	-3.58712	7.11599e-20	2.67378e-18	Down
Potri.018G112000.1|PACid:27009306	26.2358	4.71346	7.34869e-20	2.75937e-18	Ups
Potri.017G036400.1|PACid:26983596	0.0552739	-4.17726	7.42057e-20	2.7845e-18	Down
Potri.018G148000.1|PACid:27009781	0	#NAME?	7.63934e-20	2.86468e-18	Down
Potri.004G207400.1|PACid:26990897	0.100829	-3.31002	7.79265e-20	2.92022e-18	Down
Potri.009G022500.1|PACid:26987951	18.6976	4.22478	7.94235e-20	2.97433e-18	Ups
Potri.004G123500.1|PACid:26991285	0.00146302	-9.41684	8.04819e-20	3.01196e-18	Down
Potri.014G139500.1|PACid:27035407	0.156472	-2.67602	8.19635e-20	3.06536e-18	Down
Potri.004G217000.1|PACid:26991307	0.0597417	-4.06512	8.23705e-20	3.07648e-18	Down
Potri.004G217000.2|PACid:26991306	0.0597417	-4.06512	8.23705e-20	3.07648e-18	Down
Potri.006G014300.1|PACid:27004021	0.0833713	-3.58431	8.34094e-20	3.11321e-18	Down
Potri.007G075000.1|PACid:27014972	208.003	7.70046	8.81885e-20	3.2894e-18	Ups
Potri.016G132800.1|PACid:27013253	353.976	8.46751	8.85303e-20	3.29996e-18	Ups
Potri.012G106600.2|PACid:27050893	0.0491529	-4.34658	8.91113e-20	3.31941e-18	Down
Potri.014G166800.5|PACid:27034575	0.0477232	-4.38917	9.00815e-20	3.35333e-18	Down
Potri.006G128000.1|PACid:27007344	25.1639	4.65328	9.04691e-20	3.36552e-18	Ups
Potri.004G168600.1|PACid:26992979	0.000753529	-10.374	9.16589e-20	3.40753e-18	Down
Potri.015G108200.1|PACid:27017702	0.0606492	-4.04337	9.31084e-20	3.45912e-18	Down
Potri.003G156200.1|PACid:26996770	10.1909	3.34922	9.79564e-20	3.63683e-18	Ups
Potri.004G106600.1|PACid:26989577	0.0101671	-6.61994	1.00311e-19	3.72177e-18	Down
Potri.003G161900.1|PACid:27000063	10.0246	3.32548	1.01001e-19	3.7449e-18	Ups
Potri.005G247300.1|PACid:27031193	152.313	7.2509	1.02104e-19	3.78217e-18	Ups
Potri.006G185400.1|PACid:27006798	0.114231	-3.12998	1.02141e-19	3.78217e-18	Down
Potri.004G138400.1|PACid:26991793	0.0153465	-6.02595	1.0526e-19	3.89511e-18	Down
Potri.010G228600.4|PACid:26981867	0.0120957	-6.36936	1.1061e-19	4.09038e-18	Down
Potri.003G094400.1|PACid:26998457	0.00141991	-9.45998	1.20539e-19	4.45462e-18	Down
Potri.016G125000.1|PACid:27014016	370.695	8.53409	1.2093e-19	4.46615e-18	Ups
Potri.014G122000.2|PACid:27035006	0	#NAME?	1.21554e-19	4.48623e-18	Down
Potri.011G147900.1|PACid:27000984	0	#NAME?	1.22084e-19	4.50285e-18	Down
Potri.014G139500.2|PACid:27035408	0.162085	-2.62518	1.23123e-19	4.53818e-18	Down
Potri.004G153100.1|PACid:26991800	29.308	4.87322	1.23308e-19	4.54199e-18	Ups
Potri.001G336700.1|PACid:27048706	193.494	7.59615	1.24071e-19	4.56712e-18	Ups
Potri.006G102500.1|PACid:27007357	13.576	3.76299	1.28791e-19	4.73776e-18	Ups
Potri.016G078300.1|PACid:27012190	288.721	8.17353	1.29612e-19	4.76485e-18	Ups
Potri.004G054400.2|PACid:26989864	0.00189562	-9.04311	1.31102e-19	4.81645e-18	Down
Potri.005G230600.1|PACid:27027315	0.125244	-2.99719	1.36135e-19	4.99807e-18	Down
Potri.001G434000.2|PACid:27043207	0	#NAME?	1.40596e-19	5.15849e-18	Down
Potri.013G012400.1|PACid:26996031	0.0361558	-4.78963	1.46709e-19	5.37746e-18	Down
Potri.010G036400.1|PACid:26981033	207.393	7.69623	1.46756e-19	5.37746e-18	Ups
Potri.010G078300.5|PACid:26982207	0.13719	-2.86575	1.50542e-19	5.51259e-18	Down
Potri.005G209200.1|PACid:27027552	0.145506	-2.78085	1.50845e-19	5.52008e-18	Down
Potri.011G155500.1|PACid:27000540	0	#NAME?	1.6252e-19	5.94348e-18	Down
Potri.015G105100.2|PACid:27019611	0.173096	-2.53036	1.64285e-19	5.9963e-18	Down
Potri.015G105100.3|PACid:27019612	0.173096	-2.53036	1.64285e-19	5.9963e-18	Down
Potri.015G105100.4|PACid:27019613	0.173096	-2.53036	1.64285e-19	5.9963e-18	Down
Potri.010G222700.1|PACid:26982185	5.71839	2.51561	1.66977e-19	6.09059e-18	Ups
Potri.015G089700.1|PACid:27017298	0.00628587	-7.31367	1.81546e-19	6.61771e-18	Down
Potri.010G213000.3|PACid:26981204	5.94846	2.57252	1.85991e-19	6.77535e-18	Ups
Potri.001G436800.1|PACid:27046771	110.476	6.78759	1.88704e-19	6.8697e-18	Ups
Potri.018G063300.1|PACid:27009778	0.0202323	-5.62719	1.97516e-19	7.18121e-18	Down
Potri.018G063300.2|PACid:27009777	0.0202323	-5.62719	1.97516e-19	7.18121e-18	Down
Potri.001G364000.1|PACid:27046832	22.666	4.50246	2.15903e-19	7.84462e-18	Ups
Potri.007G097600.1|PACid:27015309	Inf	Inf	2.31465e-19	8.40461e-18	Ups
Potri.002G252800.2|PACid:27021646	0.0826687	-3.59651	2.31684e-19	8.40712e-18	Down
Potri.006G246500.1|PACid:27005037	0.085097	-3.55475	2.42542e-19	8.79542e-18	Down
Potri.018G035500.1|PACid:27009413	11.8358	3.56509	2.43225e-19	8.8145e-18	Ups
Potri.012G144000.1|PACid:27050294	0.00137132	-9.51022	2.44092e-19	8.83451e-18	Down
Potri.012G144000.4|PACid:27050295	0.00137132	-9.51022	2.44092e-19	8.83451e-18	Down
Potri.001G420900.1|PACid:27042990	0.0557425	-4.16508	2.56627e-19	9.27752e-18	Down
Potri.017G032800.1|PACid:26983804	0.124994	-3.00006	2.56662e-19	9.27752e-18	Down
Potri.003G099000.1|PACid:26996614	473.06	8.88588	2.73723e-19	9.88786e-18	Ups
Potri.010G204700.1|PACid:26982294	159.058	7.31341	2.79712e-19	1.00977e-17	Ups
Potri.009G117100.1|PACid:26988058	0.0106577	-6.55196	2.82605e-19	1.01956e-17	Down
Potri.016G099200.1|PACid:27012628	608.738	9.24968	2.91831e-19	1.05216e-17	Ups
Potri.016G070200.1|PACid:27013027	0.140972	-2.82652	3.1271e-19	1.12672e-17	Down
Potri.005G063300.1|PACid:27028622	0.00912757	-6.77555	3.16012e-19	1.13789e-17	Down
Potri.001G084400.1|PACid:27046011	0.0185543	-5.7521	3.26812e-19	1.17602e-17	Down
Potri.018G126400.1|PACid:27009640	21.816	4.44732	3.27344e-19	1.17718e-17	Ups
Potri.001G037300.1|PACid:27045811	0.037416	-4.7402	3.46651e-19	1.24502e-17	Down
Potri.001G037300.2|PACid:27045812	0.037416	-4.7402	3.46651e-19	1.24502e-17	Down
Potri.007G133000.1|PACid:27014553	703.819	9.45906	3.60585e-19	1.29423e-17	Ups
Potri.001G301100.1|PACid:27048409	0.0301243	-5.05293	3.96746e-19	1.4213e-17	Down
Potri.001G301100.2|PACid:27048410	0.0301243	-5.05293	3.96746e-19	1.4213e-17	Down
Potri.001G301100.3|PACid:27048411	0.0301243	-5.05293	3.96746e-19	1.4213e-17	Down
Potri.014G133400.2|PACid:27034445	0.00766322	-7.02783	3.97622e-19	1.42353e-17	Down
Potri.006G250100.1|PACid:27003556	0.0164328	-5.92728	3.98988e-19	1.4266e-17	Down
Potri.006G250100.2|PACid:27003557	0.0164328	-5.92728	3.98988e-19	1.4266e-17	Down
Potri.006G150300.1|PACid:27007555	0.089174	-3.48723	4.06893e-19	1.45314e-17	Down
Potri.019G073900.1|PACid:27026140	0.0352075	-4.82797	4.0693e-19	1.45314e-17	Down
Potri.010G096000.1|PACid:26981072	0.00110291	-9.82447	4.19005e-19	1.49531e-17	Down
Potri.011G132900.1|PACid:27000767	0	#NAME?	4.39352e-19	1.56693e-17	Down
Potri.001G348900.12|PACid:27042619	0.000481969	-11.0188	4.71163e-19	1.67931e-17	Down
Potri.006G189900.1|PACid:27005039	0.0346275	-4.85194	4.74908e-19	1.69159e-17	Down
Potri.005G094700.1|PACid:27029439	0.0114849	-6.44412	4.91339e-19	1.7479e-17	Down
Potri.005G094700.3|PACid:27029438	0.0114849	-6.44412	4.91339e-19	1.7479e-17	Down
Potri.016G073900.1|PACid:27013673	Inf	Inf	4.93024e-19	1.75278e-17	Ups
Potri.015G062600.1|PACid:27017759	0	#NAME?	4.96485e-19	1.76397e-17	Down
Potri.002G070500.1|PACid:27021544	53.4351	5.73972	4.98031e-19	1.76834e-17	Ups
Potri.008G079500.1|PACid:27039025	183.97	7.52332	5.02279e-19	1.7823e-17	Ups
Potri.005G049000.1|PACid:27030449	0.0445383	-4.48881	5.03815e-19	1.78662e-17	Down
Potri.013G005700.1|PACid:26995054	36.7304	5.1989	5.06908e-19	1.79645e-17	Ups
Potri.016G057600.1|PACid:27012372	Inf	Inf	5.43803e-19	1.92599e-17	Ups
Potri.001G449500.1|PACid:27047222	0.132448	-2.91651	5.68191e-19	2.0111e-17	Down
Potri.014G078000.1|PACid:27035393	0.00694337	-7.17015	5.75037e-19	2.03404e-17	Down
Potri.001G117000.1|PACid:27045112	0.0113363	-6.46291	5.96526e-19	2.10873e-17	Down
Potri.011G006800.1|PACid:27002062	0.016629	-5.91015	6.03433e-19	2.12912e-17	Down
Potri.011G006800.2|PACid:27002064	0.016629	-5.91015	6.03433e-19	2.12912e-17	Down
Potri.011G006800.3|PACid:27002063	0.016629	-5.91015	6.03433e-19	2.12912e-17	Down
Potri.005G046600.1|PACid:27031439	0.0925303	-3.43393	6.22123e-19	2.19369e-17	Down
Potri.014G024000.4|PACid:27032708	0.0135085	-6.20999	6.24521e-19	2.20076e-17	Down
Potri.002G185200.1|PACid:27021131	0.0525752	-4.24947	6.31331e-19	2.22336e-17	Down
Potri.014G126700.1|PACid:27034975	0.147355	-2.76263	6.39316e-19	2.25007e-17	Down
Potri.001G406700.1|PACid:27043149	0.113316	-3.14157	6.5452e-19	2.30214e-17	Down
Potri.009G161500.1|PACid:26987009	7.19792	2.84758	6.72853e-19	2.36514e-17	Ups
Potri.002G228600.1|PACid:27021857	0.113455	-3.13981	6.75833e-19	2.37413e-17	Down
Potri.010G167200.1|PACid:26978283	0.0762277	-3.71354	6.84059e-19	2.40152e-17	Down
Potri.001G405600.1|PACid:27047760	157.587	7.3	7.14499e-19	2.50682e-17	Ups
Potri.004G187500.1|PACid:26992092	0.0111993	-6.48044	7.36953e-19	2.58399e-17	Down
Potri.002G033600.1|PACid:27020489	7.03664	2.81489	7.70093e-19	2.6985e-17	Ups
Potri.014G153000.1|PACid:27035308	0.0453321	-4.46332	7.81702e-19	2.73647e-17	Down
Potri.008G073300.2|PACid:27036514	10.3011	3.36473	7.81904e-19	2.73647e-17	Ups
Potri.001G083600.1|PACid:27043497	0.0139608	-6.16247	7.86798e-19	2.75188e-17	Down
Potri.001G351800.1|PACid:27048320	0.130836	-2.93417	7.89782e-19	2.7606e-17	Down
Potri.015G093600.1|PACid:27018734	0.0973578	-3.36056	7.90459e-19	2.76125e-17	Down
Potri.004G120300.1|PACid:26989639	0	#NAME?	8.32915e-19	2.90593e-17	Down
Potri.004G120300.2|PACid:26989640	0	#NAME?	8.32915e-19	2.90593e-17	Down
Potri.002G242800.1|PACid:27022480	0	#NAME?	8.64084e-19	3.01281e-17	Down
Potri.005G052000.1|PACid:27027663	0.0501186	-4.31851	8.69513e-19	3.02986e-17	Down
Potri.005G091700.1|PACid:27030098	0.0200302	-5.64168	8.70126e-19	3.03011e-17	Down
Potri.013G108100.1|PACid:26993849	0	#NAME?	8.88052e-19	3.09062e-17	Down
Potri.010G068500.1|PACid:26978596	0.0336178	-4.89463	8.94309e-19	3.11047e-17	Down
Potri.005G027100.2|PACid:27029030	0	#NAME?	9.01922e-19	3.135e-17	Down
Potri.007G015100.1|PACid:27016250	0.000704116	-10.4719	9.40494e-19	3.26705e-17	Down
Potri.010G080200.1|PACid:26978819	361.235	8.4968	9.81898e-19	3.40877e-17	Ups
Potri.011G140100.2|PACid:27002860	0.089825	-3.47674	9.92941e-19	3.44498e-17	Down
Potri.018G075000.1|PACid:27009840	7.96426	2.99354	1.0014e-18	3.47002e-17	Ups
Potri.018G075000.4|PACid:27009839	7.96426	2.99354	1.0014e-18	3.47002e-17	Ups
Potri.001G253300.2|PACid:27048154	0.012913	-6.27504	1.01257e-18	3.50658e-17	Down
Potri.004G139500.1|PACid:26992796	0	#NAME?	1.01759e-18	3.52181e-17	Down
Potri.004G140500.1|PACid:26991998	0.0545475	-4.19634	1.03398e-18	3.57631e-17	Down
Potri.007G074900.1|PACid:27017087	Inf	Inf	1.03833e-18	3.58913e-17	Ups
Potri.009G134700.1|PACid:26985779	12.2586	3.61572	1.04344e-18	3.6046e-17	Ups
Potri.006G205500.1|PACid:27005516	0.0336384	-4.89375	1.0542e-18	3.63953e-17	Down
Potri.001G099300.1|PACid:27044531	0.0897534	-3.47789	1.11121e-18	3.83398e-17	Down
Potri.014G162200.1|PACid:27033771	0.106933	-3.22523	1.13329e-18	3.90778e-17	Down
Potri.008G002900.6|PACid:27039702	0.0199925	-5.6444	1.20343e-18	4.14706e-17	Down
Potri.002G254500.1|PACid:27021940	0.0784285	-3.67248	1.21986e-18	4.20112e-17	Down
Potri.013G044900.1|PACid:26994473	0.0557248	-4.16554	1.23749e-18	4.25922e-17	Down
Potri.001G348300.1|PACid:27047679	0.0365865	-4.77255	1.35362e-18	4.65604e-17	Down
Potri.010G053100.1|PACid:26979184	330.151	8.36698	1.35583e-18	4.66082e-17	Ups
Potri.016G117500.5|PACid:27013657	0.0821424	-3.60573	1.42378e-18	4.88841e-17	Down
Potri.016G117500.6|PACid:27013656	0.0821424	-3.60573	1.42378e-18	4.88841e-17	Down
Potri.005G218200.1|PACid:27028877	0.00997155	-6.64797	1.57022e-18	5.38791e-17	Down
Potri.002G018600.3|PACid:27020095	15.1169	3.91809	1.60961e-18	5.51966e-17	Ups
Potri.011G067500.1|PACid:27002249	0.0336246	-4.89434	1.62215e-18	5.55927e-17	Down
Potri.009G023600.1|PACid:26985852	90.5489	6.50062	1.65348e-18	5.66216e-17	Ups
Potri.010G210200.4|PACid:26982302	0.00462576	-7.75609	1.65419e-18	5.66216e-17	Down
Potri.002G112500.1|PACid:27023959	0.0769869	-3.69924	1.70136e-18	5.82008e-17	Down
Potri.004G216700.1|PACid:26990918	0.130016	-2.94324	1.74708e-18	5.97286e-17	Down
Potri.001G052500.1|PACid:27046624	Inf	Inf	1.78018e-18	6.0823e-17	Ups
Potri.009G050100.3|PACid:26986218	0	#NAME?	1.83431e-18	6.26342e-17	Down
Potri.001G049200.2|PACid:27041696	0.0485653	-4.36393	2.01777e-18	6.8815e-17	Down
Potri.001G049200.3|PACid:27041697	0.0485653	-4.36393	2.01777e-18	6.8815e-17	Down
Potri.018G085000.1|PACid:27009506	353.922	8.46729	2.16967e-18	7.39505e-17	Ups
Potri.012G108500.1|PACid:27049993	119.858	6.90518	2.22079e-18	7.5647e-17	Ups
Potri.019G028600.1|PACid:27024993	0.133915	-2.90061	2.35333e-18	8.01133e-17	Down
Potri.009G081600.7|PACid:26987419	0	#NAME?	2.44995e-18	8.33517e-17	Down
Potri.019G120000.1|PACid:27025445	0.0156382	-5.99878	2.50119e-18	8.50435e-17	Down
Potri.003G201400.1|PACid:26998778	9.44682	3.23983	2.50973e-18	8.52823e-17	Ups
Potri.007G042400.1|PACid:27016063	20.2977	4.34325	2.52533e-18	8.57604e-17	Ups
Potri.001G152600.1|PACid:27045886	0.00810831	-6.94638	2.56247e-18	8.69692e-17	Down
Potri.001G331600.1|PACid:27042949	0.0694137	-3.84864	2.56596e-18	8.70349e-17	Down
Potri.007G100800.1|PACid:27014887	0.0103903	-6.58863	2.58916e-18	8.77688e-17	Down
Potri.014G019500.1|PACid:27034713	0.126685	-2.98068	2.59326e-18	8.78548e-17	Down
Potri.005G204200.1|PACid:27031882	0.00911265	-6.77791	2.59719e-18	8.79349e-17	Down
Potri.010G150500.1|PACid:26979570	0.00767409	-7.02579	2.69148e-18	9.10723e-17	Down
Potri.014G014400.2|PACid:27034420	0.0917276	-3.4465	2.78319e-18	9.41189e-17	Down
Potri.013G024100.3|PACid:26995131	0.127233	-2.97446	2.7955e-18	9.4478e-17	Down
Potri.014G057200.1|PACid:27034628	0.0302245	-5.04814	2.80386e-18	9.46936e-17	Down
Potri.006G229300.9|PACid:27003795	0	#NAME?	2.80525e-18	9.46936e-17	Down
Potri.010G083000.1|PACid:26981113	261.034	8.02809	2.8236e-18	9.52557e-17	Ups
Potri.007G085700.1|PACid:27016795	25.4152	4.66762	2.87918e-18	9.6956e-17	Ups
Potri.007G085700.2|PACid:27016796	25.4152	4.66762	2.87918e-18	9.6956e-17	Ups
Potri.007G085700.3|PACid:27016794	25.4152	4.66762	2.87918e-18	9.6956e-17	Ups
Potri.005G113700.1|PACid:27031627	7.51699	2.91016	2.91649e-18	9.81534e-17	Ups
Potri.002G114900.2|PACid:27023922	0.0810642	-3.62479	3.03634e-18	1.02004e-16	Down
Potri.002G114900.3|PACid:27023923	0.0810642	-3.62479	3.03634e-18	1.02004e-16	Down
Potri.002G114900.4|PACid:27023924	0.0810642	-3.62479	3.03634e-18	1.02004e-16	Down
Potri.005G036800.1|PACid:27028038	13.0174	3.70237	3.13439e-18	1.05235e-16	Ups
Potri.007G068000.1|PACid:27016030	0	#NAME?	3.14662e-18	1.05582e-16	Down
Potri.010G061400.1|PACid:26980998	Inf	Inf	3.16462e-18	1.06122e-16	Ups
Potri.T146100.1|PACid:27051490	0	#NAME?	3.2925e-18	1.10279e-16	Down
Potri.T146100.2|PACid:27051491	0	#NAME?	3.2925e-18	1.10279e-16	Down
Potri.002G147700.1|PACid:27022615	21.0039	4.39258	3.32691e-18	1.11365e-16	Ups
Potri.006G199500.11|PACid:27008560	0	#NAME?	3.3844e-18	1.13222e-16	Down
Potri.001G318500.1|PACid:27046591	0.057843	-4.11171	3.59144e-18	1.20077e-16	Down
Potri.T084500.1|PACid:27014088	0	#NAME?	3.59651e-18	1.20175e-16	Down
Potri.009G106400.1|PACid:26988601	Inf	Inf	3.71894e-18	1.24192e-16	Ups
Potri.005G251000.3|PACid:27029844	0.172618	-2.53435	3.8421e-18	1.28228e-16	Down
Potri.T074500.1|PACid:27008771	0.0274626	-5.18639	3.88963e-18	1.29738e-16	Down
Potri.018G089200.1|PACid:27009550	0.000164757	-12.5674	3.92826e-18	1.30948e-16	Down
Potri.005G244700.2|PACid:27028951	0.019536	-5.67772	4.01716e-18	1.33832e-16	Down
Potri.006G220800.2|PACid:27007087	0.0204125	-5.6144	4.02359e-18	1.33888e-16	Down
Potri.006G220800.3|PACid:27007088	0.0204125	-5.6144	4.02359e-18	1.33888e-16	Down
Potri.002G126100.1|PACid:27021904	0.000346639	-11.4943	4.06821e-18	1.35292e-16	Down
Potri.001G186800.1|PACid:27047572	0	#NAME?	4.13158e-18	1.37237e-16	Down
Potri.001G186800.2|PACid:27047571	0	#NAME?	4.13158e-18	1.37237e-16	Down
Potri.010G196300.1|PACid:26981645	319.372	8.31909	4.18535e-18	1.38895e-16	Ups
Potri.016G113700.1|PACid:27011602	0.0533696	-4.22784	4.18646e-18	1.38895e-16	Down
Potri.001G053700.1|PACid:27041826	0.0328709	-4.92705	4.40413e-18	1.46031e-16	Down
Potri.014G037600.1|PACid:27032340	0.0702673	-3.831	4.57189e-18	1.51504e-16	Down
Potri.006G015100.1|PACid:27008292	0.140595	-2.83039	4.58458e-18	1.51835e-16	Down
Potri.005G112000.2|PACid:27030483	0.00728906	-7.10005	4.63079e-18	1.53275e-16	Down
Potri.009G137600.1|PACid:26986905	0.10241	-3.28757	4.6623e-18	1.54227e-16	Down
Potri.019G057500.2|PACid:27024998	0.0577124	-4.11497	4.88926e-18	1.61544e-16	Down
Potri.019G057500.3|PACid:27024999	0.0577124	-4.11497	4.88926e-18	1.61544e-16	Down
Potri.T084300.1|PACid:27014082	0.0324937	-4.9437	4.92585e-18	1.62562e-16	Down
Potri.T084300.2|PACid:27014083	0.0324937	-4.9437	4.92585e-18	1.62562e-16	Down
Potri.005G124200.1|PACid:27027468	0	#NAME?	4.93947e-18	1.62915e-16	Down
Potri.004G207600.1|PACid:26991225	19.3219	4.27216	4.959e-18	1.63464e-16	Ups
Potri.003G161300.1|PACid:26998726	Inf	Inf	4.99641e-18	1.646e-16	Ups
Potri.011G009600.2|PACid:27002878	0.0689999	-3.85726	5.26801e-18	1.73446e-16	Down
Potri.003G050900.1|PACid:26998398	0.106417	-3.2322	5.29709e-18	1.74199e-16	Down
Potri.003G050900.2|PACid:26998399	0.106417	-3.2322	5.29709e-18	1.74199e-16	Down
Potri.001G011200.1|PACid:27045109	0.0942862	-3.40681	5.30531e-18	1.74367e-16	Down
Potri.002G215100.1|PACid:27022111	0.0176845	-5.82137	5.36863e-18	1.76345e-16	Down
Potri.016G092300.2|PACid:27012888	0.0711407	-3.81318	5.44882e-18	1.78874e-16	Down
Potri.014G026700.1|PACid:27033628	0.169161	-2.56353	5.61432e-18	1.842e-16	Down
Potri.007G120300.1|PACid:27015750	403.066	8.65487	5.62874e-18	1.84565e-16	Ups
Potri.006G052800.2|PACid:27006090	6.06799	2.60122	5.76738e-18	1.8878e-16	Ups
Potri.006G052800.8|PACid:27006091	6.06799	2.60122	5.76738e-18	1.8878e-16	Ups
Potri.006G052800.9|PACid:27006092	6.06799	2.60122	5.76738e-18	1.8878e-16	Ups
Potri.006G058800.1|PACid:27006529	Inf	Inf	6.26372e-18	2.04907e-16	Ups
Potri.003G082300.1|PACid:26997847	0.000811635	-10.2669	6.53651e-18	2.13706e-16	Down
Potri.007G023200.2|PACid:27015322	0.0854746	-3.54836	6.57113e-18	2.14713e-16	Down
Potri.011G023900.1|PACid:27003187	0.171824	-2.54099	6.82559e-18	2.22898e-16	Down
Potri.007G066100.1|PACid:27016197	Inf	Inf	6.88333e-18	2.24653e-16	Ups
Potri.009G005100.3|PACid:26986232	0.0709896	-3.81625	7.09917e-18	2.31562e-16	Down
Potri.014G135500.3|PACid:27033774	0.00691538	-7.17598	7.30455e-18	2.38123e-16	Down
Potri.010G149500.1|PACid:26982666	0.109887	-3.1859	7.43449e-18	2.42219e-16	Down
Potri.011G110500.1|PACid:27001895	0.0165118	-5.92036	7.57342e-18	2.46602e-16	Down
Potri.016G058200.1|PACid:27013269	455.883	8.83252	7.61144e-18	2.47696e-16	Ups
Potri.013G148400.1|PACid:26993522	0.105707	-3.24185	7.74315e-18	2.5169e-16	Down
Potri.013G148400.2|PACid:26993521	0.105707	-3.24185	7.74315e-18	2.5169e-16	Down
Potri.001G079000.10|PACid:27043423	0.0220572	-5.50261	7.93266e-18	2.57701e-16	Down
Potri.006G141400.1|PACid:27006190	0.0086987	-6.84498	7.99279e-18	2.59504e-16	Down
Potri.014G145100.2|PACid:27033196	5.24037	2.38967	8.17788e-18	2.6536e-16	Ups
Potri.T008300.1|PACid:27019805	0.0124451	-6.32827	8.28134e-18	2.68562e-16	Down
Potri.007G095200.2|PACid:27014396	0.0091457	-6.77269	8.65599e-18	2.80065e-16	Down
Potri.007G095200.6|PACid:27014395	0.0091457	-6.77269	8.65599e-18	2.80065e-16	Down
Potri.007G095200.7|PACid:27014397	0.0091457	-6.77269	8.65599e-18	2.80065e-16	Down
Potri.007G095200.8|PACid:27014398	0.0091457	-6.77269	8.65599e-18	2.80065e-16	Down
Potri.008G224900.1|PACid:27039328	0.147627	-2.75997	8.78769e-18	2.84162e-16	Down
Potri.005G037600.1|PACid:27031142	0.0105463	-6.56711	9.24608e-18	2.98813e-16	Down
Potri.003G116500.2|PACid:26996451	10.8387	3.43811	9.77047e-18	3.15578e-16	Ups
Potri.008G218600.1|PACid:27040029	0.0189715	-5.72002	9.8264e-18	3.17202e-16	Down
Potri.004G039300.1|PACid:26991777	67.2324	6.07108	1.02639e-17	3.31135e-16	Ups
Potri.002G095900.1|PACid:27020629	14.0855	3.81614	1.05363e-17	3.39729e-16	Ups
Potri.014G159000.4|PACid:27033287	0.0517437	-4.27247	1.07866e-17	3.476e-16	Down
Potri.001G121900.1|PACid:27041781	676.482	9.40191	1.11806e-17	3.59881e-16	Ups
Potri.T145400.1|PACid:27003403	676.482	9.40191	1.11806e-17	3.59881e-16	Ups
Potri.013G122900.1|PACid:26995874	0.114892	-3.12166	1.15794e-17	3.72505e-16	Down
Potri.001G415500.1|PACid:27046284	Inf	Inf	1.16962e-17	3.76046e-16	Ups
Potri.006G132700.5|PACid:27008655	0.0432878	-4.5299	1.21047e-17	3.88958e-16	Down
Potri.010G117200.1|PACid:26982618	0.145304	-2.78286	1.29398e-17	4.15555e-16	Down
Potri.002G234600.1|PACid:27024560	0.111806	-3.16093	1.33039e-17	4.27004e-16	Down
Potri.007G016400.1|PACid:27014651	10.3359	3.36959	1.3317e-17	4.27179e-16	Ups
Potri.018G011400.1|PACid:27011175	Inf	Inf	1.35474e-17	4.3432e-16	Ups
Potri.005G085400.1|PACid:27028261	0.133774	-2.90213	1.38214e-17	4.42853e-16	Down
Potri.001G240300.1|PACid:27043630	0.0406689	-4.61993	1.38596e-17	4.43823e-16	Down
Potri.007G057200.5|PACid:27014920	0.0166821	-5.90556	1.39667e-17	4.47e-16	Down
Potri.002G253400.1|PACid:27020932	0.00964673	-6.69574	1.40314e-17	4.48813e-16	Down
Potri.016G136000.2|PACid:27012213	0	#NAME?	1.40735e-17	4.49904e-16	Down
Potri.015G086900.1|PACid:27017555	0.0108773	-6.52254	1.43911e-17	4.59794e-16	Down
Potri.003G121600.1|PACid:27000107	0.039198	-4.67308	1.44823e-17	4.62444e-16	Down
Potri.001G415400.1|PACid:27040158	0.0459193	-4.44475	1.49598e-17	4.77421e-16	Down
Potri.016G130500.1|PACid:27013739	0.0968782	-3.36768	1.55088e-17	4.9466e-16	Down
Potri.008G041000.1|PACid:27036375	0.00106115	-9.88016	1.55396e-17	4.9536e-16	Down
Potri.004G174500.1|PACid:26990354	0.168406	-2.56998	1.55774e-17	4.96284e-16	Down
Potri.007G060400.1|PACid:27014514	0.0895937	-3.48046	1.6081e-17	5.12039e-16	Down
Potri.009G045500.1|PACid:26987246	0.0841913	-3.57018	1.68068e-17	5.34846e-16	Down
Potri.008G047800.1|PACid:27038090	0.0175045	-5.83613	1.70225e-17	5.41404e-16	Down
Potri.011G161400.1|PACid:27000944	28.2108	4.81818	1.7358e-17	5.51759e-16	Ups
Potri.008G064200.1|PACid:27037287	11.1858	3.4836	1.81017e-17	5.75074e-16	Ups
Potri.009G156900.1|PACid:26988726	0.00464433	-7.75031	1.88226e-17	5.97638e-16	Down
Potri.001G393700.2|PACid:27046656	0.00615859	-7.34318	1.88579e-17	5.98423e-16	Down
Potri.003G096600.1|PACid:26997697	0.0913831	-3.45193	1.92192e-17	6.09543e-16	Down
Potri.T091400.1|PACid:27019871	0	#NAME?	1.93119e-17	6.12135e-16	Down
Potri.017G148600.1|PACid:26983474	0.0949587	-3.39656	1.93506e-17	6.13015e-16	Down
Potri.010G061200.1|PACid:26982766	1114.49	10.1222	1.96795e-17	6.23084e-16	Ups
Potri.016G059500.1|PACid:27013116	0.0543145	-4.20252	2.01605e-17	6.37595e-16	Down
Potri.016G059500.6|PACid:27013115	0.0543145	-4.20252	2.01605e-17	6.37595e-16	Down
Potri.012G123600.1|PACid:27048982	0.0236429	-5.40245	2.03787e-17	6.44132e-16	Down
Potri.014G113100.1|PACid:27034890	63.1426	5.98054	2.11191e-17	6.67159e-16	Ups
Potri.008G204900.1|PACid:27039358	0.0269686	-5.21258	2.14986e-17	6.78767e-16	Down
Potri.002G033300.1|PACid:27020611	0.0705346	-3.82553	2.1954e-17	6.92753e-16	Down
Potri.008G112700.4|PACid:27036209	0.0775876	-3.68803	2.26027e-17	7.12825e-16	Down
Potri.001G148900.1|PACid:27042375	0.0357237	-4.80698	2.33004e-17	7.33591e-16	Down
Potri.001G148900.2|PACid:27042376	0.0357237	-4.80698	2.33004e-17	7.33591e-16	Down
Potri.001G148900.3|PACid:27042374	0.0357237	-4.80698	2.33004e-17	7.33591e-16	Down
Potri.001G032500.1|PACid:27044302	7.97213	2.99496	2.37657e-17	7.4782e-16	Ups
Potri.003G116700.1|PACid:26996806	14.5749	3.86541	2.43889e-17	7.67e-16	Ups
Potri.004G160800.1|PACid:26991019	0.0293127	-5.09233	2.49048e-17	7.82787e-16	Down
Potri.018G042100.1|PACid:27011226	0.0518348	-4.26994	2.54757e-17	8.00283e-16	Down
Potri.014G075200.3|PACid:27034373	0.0274187	-5.1887	2.56554e-17	8.05477e-16	Down
Potri.018G000900.1|PACid:27010744	12.9626	3.69628	2.59273e-17	8.13559e-16	Ups
Potri.001G235300.1|PACid:27044317	1477.53	10.529	2.6424e-17	8.28679e-16	Ups
Potri.008G171000.1|PACid:27038250	0.0508869	-4.29656	2.68914e-17	8.42868e-16	Down
Potri.013G078100.1|PACid:26995170	0.118646	-3.07527	2.72127e-17	8.52463e-16	Down
Potri.004G231300.1|PACid:26989390	0.00421396	-7.89061	2.84367e-17	8.90244e-16	Down
Potri.017G079500.1|PACid:26985297	689.008	9.42838	2.84505e-17	8.90244e-16	Ups
Potri.013G102000.1|PACid:26995052	0.0370051	-4.75613	2.91528e-17	9.11712e-16	Down
Potri.001G347300.2|PACid:27046617	0.00713432	-7.13101	2.95325e-17	9.23073e-16	Down
Potri.002G059300.2|PACid:27023218	0.0370559	-4.75415	2.95781e-17	9.23792e-16	Down
Potri.014G019400.1|PACid:27032817	0.122066	-3.03426	2.95885e-17	9.23792e-16	Down
Potri.003G039000.1|PACid:26997021	0	#NAME?	2.9967e-17	9.35091e-16	Down
Potri.018G039600.1|PACid:27010431	15.0734	3.91394	3.0153e-17	9.40373e-16	Ups
Potri.012G005000.1|PACid:27049197	0.0824203	-3.60086	3.0528e-17	9.51537e-16	Down
Potri.005G154900.1|PACid:27031750	0.082354	-3.60202	3.18279e-17	9.91505e-16	Down
Potri.010G176400.2|PACid:26981558	0.148796	-2.74859	3.34564e-17	1.04166e-15	Down
Potri.019G130200.1|PACid:27025200	516.77	9.01338	3.39642e-17	1.05688e-15	Ups
Potri.013G091900.3|PACid:26996045	0.0555602	-4.1698	3.6752e-17	1.143e-15	Down
Potri.016G011200.5|PACid:27012497	0.0010011	-9.9642	3.72739e-17	1.15859e-15	Down
Potri.014G050300.1|PACid:27033162	0.133214	-2.90818	3.7345e-17	1.16015e-15	Down
Potri.011G044300.2|PACid:27001293	0.0117567	-6.41037	3.82216e-17	1.18673e-15	Down
Potri.010G151000.1|PACid:26981192	0.10633	-3.23338	3.89639e-17	1.20911e-15	Down
Potri.001G210100.2|PACid:27047059	0.0816838	-3.61381	4.0462e-17	1.2549e-15	Down
Potri.002G215800.1|PACid:27023275	0.14464	-2.78947	4.13102e-17	1.2805e-15	Down
Potri.T054100.1|PACid:27014223	0.000505584	-10.9498	4.1701e-17	1.2919e-15	Down
Potri.001G399600.1|PACid:27044158	0.0326066	-4.93869	4.32988e-17	1.33845e-15	Down
Potri.001G399600.2|PACid:27044157	0.0326066	-4.93869	4.32988e-17	1.33845e-15	Down
Potri.001G399600.6|PACid:27044159	0.0326066	-4.93869	4.32988e-17	1.33845e-15	Down
Potri.001G399600.8|PACid:27044155	0.0326066	-4.93869	4.32988e-17	1.33845e-15	Down
Potri.019G048900.3|PACid:27026997	0.0659424	-3.92265	4.58477e-17	1.41415e-15	Down
Potri.010G029100.1|PACid:26981164	0.0951306	-3.39395	4.58486e-17	1.41415e-15	Down
Potri.010G029100.3|PACid:26981166	0.0951306	-3.39395	4.58486e-17	1.41415e-15	Down
Potri.010G029100.4|PACid:26981165	0.0951306	-3.39395	4.58486e-17	1.41415e-15	Down
Potri.004G045700.1|PACid:26990030	0.0817711	-3.61227	4.75826e-17	1.46683e-15	Down
Potri.010G189900.5|PACid:26979889	0.128416	-2.9611	4.9354e-17	1.5206e-15	Down
Potri.009G164900.1|PACid:26987059	0.013117	-6.25242	5.03859e-17	1.55154e-15	Down
Potri.006G075200.1|PACid:27008648	0.0894239	-3.4832	5.39695e-17	1.66098e-15	Down
Potri.002G132200.1|PACid:27023029	0.100474	-3.3151	5.47626e-17	1.68355e-15	Down
Potri.002G132200.2|PACid:27023028	0.100474	-3.3151	5.47626e-17	1.68355e-15	Down
Potri.001G064900.1|PACid:27048709	0.00450536	-7.79414	5.50192e-17	1.69051e-15	Down
Potri.016G129600.1|PACid:27011758	0	#NAME?	5.84655e-17	1.79541e-15	Down
Potri.001G158100.1|PACid:27042155	0.00830392	-6.91199	5.90622e-17	1.81275e-15	Down
Potri.006G278000.1|PACid:27008520	10.5741	3.40247	5.91291e-17	1.81381e-15	Ups
Potri.002G056300.1|PACid:27023154	0.00591734	-7.40084	6.04546e-17	1.85335e-15	Down
Potri.013G078600.1|PACid:26993451	0.150667	-2.73056	6.04841e-17	1.85335e-15	Down
Potri.005G117000.1|PACid:27027566	0.0499372	-4.32374	6.08023e-17	1.86208e-15	Down
Potri.008G076400.1|PACid:27036592	Inf	Inf	6.13239e-17	1.87703e-15	Ups
Potri.011G145000.1|PACid:27002806	229.197	7.84044	6.20934e-17	1.89955e-15	Ups
Potri.009G063500.1|PACid:26988692	0.00226843	-8.78409	6.32443e-17	1.93296e-15	Down
Potri.001G348900.9|PACid:27042620	0	#NAME?	6.32543e-17	1.93296e-15	Down
Potri.019G029000.1|PACid:27024884	0.0210218	-5.57197	6.40893e-17	1.95741e-15	Down
Potri.013G070100.1|PACid:26995447	0.0840301	-3.57295	6.46826e-17	1.97446e-15	Down
Potri.008G025500.1|PACid:27037602	0.00958168	-6.70551	6.53819e-17	1.99472e-15	Down
Potri.005G164700.1|PACid:27030564	0.117688	-3.08696	6.75382e-17	2.05826e-15	Down
Potri.005G164700.2|PACid:27030565	0.117688	-3.08696	6.75382e-17	2.05826e-15	Down
Potri.001G347600.2|PACid:27042412	0	#NAME?	6.79165e-17	2.06867e-15	Down
Potri.012G000700.1|PACid:27049262	0.153253	-2.70602	6.8063e-17	2.07201e-15	Down
Potri.002G160800.1|PACid:27021193	0.166334	-2.58785	7.81216e-17	2.37693e-15	Down
Potri.005G182700.1|PACid:27029269	54.54	5.76924	7.86142e-17	2.39062e-15	Ups
Potri.017G080000.1|PACid:26984328	0.0432959	-4.52963	7.93686e-17	2.41225e-15	Down
Potri.019G120300.1|PACid:27026638	0.0193315	-5.6929	8.14439e-17	2.47399e-15	Down
Potri.016G115500.1|PACid:27013551	0.0030468	-8.35849	8.19976e-17	2.48946e-15	Down
Potri.001G248600.1|PACid:27042454	0.00229899	-8.76478	8.46435e-17	2.56563e-15	Down
Potri.001G248600.2|PACid:27042453	0.00229899	-8.76478	8.46435e-17	2.56563e-15	Down
Potri.001G248600.3|PACid:27042455	0.00229899	-8.76478	8.46435e-17	2.56563e-15	Down
Potri.001G069800.1|PACid:27042169	Inf	Inf	8.75134e-17	2.65119e-15	Ups
Potri.004G068600.1|PACid:26992228	0.0028138	-8.47326	8.90721e-17	2.69695e-15	Down
Potri.002G020500.1|PACid:27023245	7.02994	2.81351	9.17337e-17	2.77604e-15	Ups
Potri.018G017400.1|PACid:27008957	39.9891	5.32154	9.2596e-17	2.80063e-15	Ups
Potri.003G028200.1|PACid:26999892	0.0156037	-6.00197	9.55372e-17	2.88803e-15	Down
Potri.001G351200.2|PACid:27044552	0.177522	-2.49393	9.70069e-17	2.93088e-15	Down
Potri.009G111700.1|PACid:26986589	0.0628906	-3.99101	9.81753e-17	2.96459e-15	Down
Potri.001G111500.5|PACid:27044292	0.00295787	-8.40122	9.92855e-17	2.9965e-15	Down
Potri.012G130600.1|PACid:27049314	0.00983216	-6.66828	1.00816e-16	3.04106e-15	Down
Potri.001G179400.2|PACid:27046961	Inf	Inf	1.04958e-16	3.1643e-15	Ups
Potri.003G172400.2|PACid:26996736	0.00457336	-7.77253	1.06087e-16	3.19491e-15	Down
Potri.003G172400.3|PACid:26996737	0.00457336	-7.77253	1.06087e-16	3.19491e-15	Down
Potri.002G053000.1|PACid:27021010	0.0112936	-6.46835	1.07174e-16	3.22592e-15	Down
Potri.019G034000.1|PACid:27026422	0.000887075	-10.1387	1.07327e-16	3.22878e-15	Down
Potri.012G114200.1|PACid:27049284	0.178618	-2.48505	1.14097e-16	3.4306e-15	Down
Potri.002G060500.1|PACid:27021210	68.0489	6.0885	1.14159e-16	3.43065e-15	Ups
Potri.003G176700.1|PACid:26999765	10.8762	3.4431	1.19858e-16	3.59998e-15	Ups
Potri.014G102100.1|PACid:27033182	0.0342376	-4.86828	1.21991e-16	3.66208e-15	Down
Potri.009G095800.1|PACid:26987299	15.8391	3.98542	1.24404e-16	3.73251e-15	Ups
Potri.007G002100.1|PACid:27015928	28.112	4.81312	1.25048e-16	3.74982e-15	Ups
Potri.017G094800.1|PACid:26984206	0.00255442	-8.61279	1.27222e-16	3.81299e-15	Down
Potri.001G036900.1|PACid:27046169	6.37436	2.67228	1.28189e-16	3.83994e-15	Ups
Potri.003G012800.1|PACid:26998670	0.0419625	-4.57476	1.33286e-16	3.99048e-15	Down
Potri.T040800.2|PACid:27051343	0	#NAME?	1.33807e-16	4.00393e-15	Down
Potri.001G365600.1|PACid:27046370	0.0680598	-3.87705	1.34165e-16	4.01039e-15	Down
Potri.001G365600.2|PACid:27046371	0.0680598	-3.87705	1.34165e-16	4.01039e-15	Down
Potri.015G060200.1|PACid:27017462	Inf	Inf	1.36933e-16	4.09093e-15	Ups
Potri.018G144300.3|PACid:27009867	0.00436228	-7.8407	1.37337e-16	4.10082e-15	Down
Potri.012G097400.1|PACid:27049543	5.41938	2.43813	1.39012e-16	4.14865e-15	Ups
Potri.003G018800.1|PACid:26998733	0.0537342	-4.21801	1.4365e-16	4.28478e-15	Down
Potri.006G134300.1|PACid:27008615	9.65876	3.27184	1.44787e-16	4.3164e-15	Ups
Potri.008G113600.1|PACid:27037229	0.0209051	-5.58	1.45524e-16	4.33605e-15	Down
Potri.010G215900.1|PACid:26979826	0.0871403	-3.52052	1.45986e-16	4.34751e-15	Down
Potri.004G063900.1|PACid:26989586	0	#NAME?	1.47098e-16	4.37831e-15	Down
Potri.001G342800.1|PACid:27041962	0.123331	-3.01939	1.48314e-16	4.41216e-15	Down
Potri.012G084800.2|PACid:27050822	0.0618998	-4.01392	1.48621e-16	4.41894e-15	Down
Potri.017G028200.2|PACid:26985269	0.128961	-2.95499	1.492e-16	4.43381e-15	Down
Potri.010G179700.1|PACid:26982504	0	#NAME?	1.52169e-16	4.51966e-15	Down
Potri.007G043800.1|PACid:27016383	9.52415	3.25159	1.53805e-16	4.56584e-15	Ups
Potri.007G105700.1|PACid:27015555	0.163201	-2.61528	1.5671e-16	4.64962e-15	Down
Potri.012G016200.7|PACid:27049431	0.0113948	-6.45548	1.62485e-16	4.81842e-15	Down
Potri.004G142300.2|PACid:26990312	0.18795	-2.41158	1.70043e-16	5.03989e-15	Down
Potri.015G128400.1|PACid:27018668	0.000535261	-10.8675	1.70824e-16	5.06034e-15	Down
Potri.002G003800.1|PACid:27022341	37.4781	5.22798	1.75159e-16	5.18603e-15	Ups
Potri.003G207200.1|PACid:26997649	0.112689	-3.14958	1.80923e-16	5.35389e-15	Down
Potri.003G205800.1|PACid:26998130	8.27247	3.04832	1.94076e-16	5.74007e-15	Ups
Potri.004G168600.2|PACid:26992980	0.000641717	-10.6058	1.94362e-16	5.74549e-15	Down
Potri.T161800.1|PACid:27019833	0	#NAME?	2.02893e-16	5.99452e-15	Down
Potri.002G220200.1|PACid:27023053	0.0414411	-4.59279	2.03735e-16	6.01623e-15	Down
Potri.012G080400.1|PACid:27048884	0	#NAME?	2.05203e-16	6.05639e-15	Down
Potri.005G218300.1|PACid:27027422	0.123366	-3.01898	2.07141e-16	6.11038e-15	Down
Potri.009G057100.2|PACid:26985921	0.101333	-3.30283	2.13109e-16	6.27984e-15	Down
Potri.009G057100.3|PACid:26985920	0.101333	-3.30283	2.13109e-16	6.27984e-15	Down
Potri.001G100300.1|PACid:27044372	0.0454301	-4.46021	2.18158e-16	6.42524e-15	Down
Potri.010G076700.1|PACid:26980248	0.144621	-2.78965	2.2576e-16	6.64564e-15	Down
Potri.008G054900.1|PACid:27040014	71.9713	6.16935	2.30976e-16	6.79565e-15	Ups
Potri.019G083000.1|PACid:27026095	10.5275	3.39609	2.39119e-16	7.03154e-15	Ups
Potri.008G182200.1|PACid:27036524	0.00657393	-7.24903	2.41159e-16	7.0878e-15	Down
Potri.015G103800.1|PACid:27019119	0.0902172	-3.47045	2.42135e-16	7.11276e-15	Down
Potri.008G131100.1|PACid:27039229	40.5904	5.34307	2.43785e-16	7.15355e-15	Ups
Potri.008G131100.2|PACid:27039228	40.5904	5.34307	2.43785e-16	7.15355e-15	Ups
Potri.001G074200.2|PACid:27048214	0.0836729	-3.5791	2.43906e-16	7.15355e-15	Down
Potri.013G047900.1|PACid:26995733	11.5446	3.52915	2.44771e-16	7.17517e-15	Ups
Potri.013G151000.1|PACid:26994581	53.0979	5.73058	2.48088e-16	7.26862e-15	Ups
Potri.001G136600.1|PACid:27042069	0.166901	-2.58294	2.4863e-16	7.2807e-15	Down
Potri.009G162800.1|PACid:26988810	0.0299769	-5.06	2.49739e-16	7.30936e-15	Down
Potri.002G121200.1|PACid:27020823	0.0359318	-4.7986	2.50857e-16	7.33572e-15	Down
Potri.011G041800.1|PACid:27000908	0.00817363	-6.93481	2.50901e-16	7.33572e-15	Down
Potri.010G094100.1|PACid:26978661	7.48105	2.90324	2.51333e-16	7.34454e-15	Ups
Potri.004G124800.1|PACid:26990986	0.105247	-3.24815	2.55004e-16	7.44793e-15	Down
Potri.003G204600.1|PACid:26996345	13.019	3.70254	2.58915e-16	7.55821e-15	Ups
Potri.012G043000.1|PACid:27048877	0.120108	-3.0576	2.60428e-16	7.59449e-15	Down
Potri.012G043000.3|PACid:27048878	0.120108	-3.0576	2.60428e-16	7.59449e-15	Down
Potri.015G140600.1|PACid:27019330	0.0767376	-3.70392	2.60866e-16	7.60331e-15	Down
Potri.019G049500.4|PACid:27026930	11.4519	3.51751	2.6548e-16	7.73377e-15	Ups
Potri.007G004500.1|PACid:27014529	Inf	Inf	2.67421e-16	7.78627e-15	Ups
Potri.008G029300.1|PACid:27039525	0.0832876	-3.58575	2.67718e-16	7.79089e-15	Down
Potri.002G145100.1|PACid:27020502	0	#NAME?	2.68902e-16	7.82129e-15	Down
Potri.007G007600.1|PACid:27015125	0.139625	-2.84037	2.69979e-16	7.84853e-15	Down
Potri.009G155300.1|PACid:26988383	0.00135974	-9.52245	2.71326e-16	7.88361e-15	Down
Potri.001G282500.2|PACid:27040269	0.057971	-4.10853	2.73066e-16	7.93009e-15	Down
Potri.004G044700.1|PACid:26991547	35.0908	5.13302	2.75286e-16	7.99041e-15	Ups
Potri.T061200.1|PACid:27051306	0.0561646	-4.1542	2.75508e-16	7.99271e-15	Down
Potri.019G108700.1|PACid:27025786	67.8017	6.08325	2.85704e-16	8.28423e-15	Ups
Potri.001G304800.1|PACid:27040299	7.85779	2.97412	2.92506e-16	8.47709e-15	Ups
Potri.005G164700.3|PACid:27030566	0	#NAME?	3.0409e-16	8.80825e-15	Down
Potri.T011100.1|PACid:27051418	11.1363	3.47719	3.11371e-16	9.01452e-15	Ups
Potri.019G066000.1|PACid:27024877	Inf	Inf	3.12158e-16	9.03263e-15	Ups
Potri.012G005800.3|PACid:27050233	0.100893	-3.3091	3.13742e-16	9.07377e-15	Down
Potri.018G092100.10|PACid:27009039	0	#NAME?	3.16251e-16	9.13694e-15	Down
Potri.018G092100.8|PACid:27009038	0	#NAME?	3.16251e-16	9.13694e-15	Down
Potri.009G028800.1|PACid:26985932	21.7451	4.44262	3.29659e-16	9.51942e-15	Ups
Potri.008G014200.2|PACid:27038818	0.0782173	-3.67637	3.30441e-16	9.53709e-15	Down
Potri.005G239200.4|PACid:27027850	0	#NAME?	3.34613e-16	9.65254e-15	Down
Potri.017G064100.1|PACid:26984210	267.018	8.06079	3.35934e-16	9.68567e-15	Ups
Potri.006G040900.1|PACid:27008236	0.0442493	-4.4982	3.47809e-16	1.00229e-14	Down
Potri.007G031800.1|PACid:27015151	0.112402	-3.15326	3.51121e-16	1.01132e-14	Down
Potri.009G169900.1|PACid:26986881	201.782	7.65665	3.5387e-16	1.01819e-14	Ups
Potri.009G169900.2|PACid:26986880	201.782	7.65665	3.5387e-16	1.01819e-14	Ups
Potri.019G080500.1|PACid:27025119	129.014	7.01138	3.54194e-16	1.0186e-14	Ups
Potri.014G115700.1|PACid:27035508	35.1605	5.13589	3.54407e-16	1.01869e-14	Ups
Potri.002G183800.1|PACid:27022605	0.0297869	-5.06918	3.58682e-16	1.03045e-14	Down
Potri.012G005800.4|PACid:27050234	0.101484	-3.30067	3.59567e-16	1.03246e-14	Down
Potri.001G382400.1|PACid:27045843	7.98727	2.9977	3.59897e-16	1.03288e-14	Ups
Potri.006G242100.1|PACid:27003672	6.16416	2.6239	3.63101e-16	1.04155e-14	Ups
Potri.016G074800.1|PACid:27013262	0.0239757	-5.38228	3.70023e-16	1.06086e-14	Down
Potri.011G057000.1|PACid:27003238	48.6718	5.60501	3.71544e-16	1.06468e-14	Ups
Potri.006G057200.2|PACid:27005710	0.0978277	-3.35361	3.74382e-16	1.07226e-14	Down
Potri.013G090000.1|PACid:26994754	0.151763	-2.72011	3.75084e-16	1.07372e-14	Down
Potri.012G050000.2|PACid:27050083	0.013757	-6.18369	3.77009e-16	1.07868e-14	Down
Potri.014G025100.1|PACid:27032463	0.0871882	-3.51972	3.77611e-16	1.07985e-14	Down
Potri.006G062300.2|PACid:27004290	0.105879	-3.23952	3.7868e-16	1.08236e-14	Down
Potri.005G081000.1|PACid:27028013	0.00157419	-9.31117	3.94098e-16	1.12586e-14	Down
Potri.015G010700.1|PACid:27018052	0.0867928	-3.52628	4.09358e-16	1.16886e-14	Down
Potri.015G120200.1|PACid:27019550	0.153196	-2.70655	4.14529e-16	1.18302e-14	Down
Potri.006G183900.3|PACid:27003978	0	#NAME?	4.18422e-16	1.19292e-14	Down
Potri.006G183900.4|PACid:27003979	0	#NAME?	4.18422e-16	1.19292e-14	Down
Potri.006G130500.1|PACid:27005391	0.0772485	-3.69435	4.20517e-16	1.19828e-14	Down
Potri.009G089300.1|PACid:26986476	0.189547	-2.39937	4.21487e-16	1.20044e-14	Down
Potri.007G100100.2|PACid:27014757	87.6535	6.45374	4.2968e-16	1.22315e-14	Ups
Potri.001G330500.1|PACid:27042086	11.4652	3.51919	4.30706e-16	1.22545e-14	Ups
Potri.018G081200.2|PACid:27009338	0.122738	-3.02635	4.31534e-16	1.22594e-14	Down
Potri.018G081200.3|PACid:27009337	0.122738	-3.02635	4.31534e-16	1.22594e-14	Down
Potri.018G081200.4|PACid:27009336	0.122738	-3.02635	4.31534e-16	1.22594e-14	Down
Potri.003G073400.3|PACid:27000045	0.0215204	-5.53815	4.34988e-16	1.23513e-14	Down
Potri.009G057200.1|PACid:26987936	0.0165812	-5.91431	4.35823e-16	1.23687e-14	Down
Potri.006G100600.1|PACid:27006515	0.0176191	-5.82671	4.39303e-16	1.24612e-14	Down
Potri.004G175800.1|PACid:26991804	0.00799701	-6.96632	4.40029e-16	1.24755e-14	Down
Potri.006G021200.5|PACid:27007577	9.67681	3.27453	4.4634e-16	1.2648e-14	Ups
Potri.015G147300.1|PACid:27017287	0.008797	-6.82877	4.63215e-16	1.31196e-14	Down
Potri.001G024200.1|PACid:27047196	0.125255	-2.99706	4.66859e-16	1.32161e-14	Down
Potri.004G053400.2|PACid:26992266	0.0390569	-4.67828	4.82722e-16	1.36583e-14	Down
Potri.001G249200.10|PACid:27045170	0.00123011	-9.667	4.83586e-16	1.36759e-14	Down
Potri.011G099200.1|PACid:27000816	15.7872	3.98069	4.91278e-16	1.38864e-14	Ups
Potri.012G144900.1|PACid:27050000	0.0460807	-4.4397	4.9736e-16	1.40512e-14	Down
Potri.006G128200.1|PACid:27006032	20.9622	4.38972	5.00703e-16	1.41386e-14	Ups
Potri.005G191400.4|PACid:27028395	0.0715296	-3.80531	5.06262e-16	1.42883e-14	Down
Potri.016G040500.1|PACid:27013450	20.69	4.37086	5.07771e-16	1.43109e-14	Ups
Potri.009G045200.1|PACid:26986172	0.108442	-3.205	5.08025e-16	1.43109e-14	Down
Potri.010G046800.2|PACid:26980658	0.115196	-3.11784	5.0808e-16	1.43109e-14	Down
Potri.010G046800.3|PACid:26980659	0.115196	-3.11784	5.0808e-16	1.43109e-14	Down
Potri.018G091400.1|PACid:27010947	131.201	7.03563	5.08926e-16	1.43275e-14	Ups
Potri.001G013400.1|PACid:27046789	0.000907709	-10.1055	5.19115e-16	1.4607e-14	Down
Potri.T010500.1|PACid:27051413	Inf	Inf	5.28237e-16	1.48563e-14	Ups
Potri.009G043200.1|PACid:26986060	0.0959859	-3.38103	5.29192e-16	1.48608e-14	Down
Potri.009G043200.2|PACid:26986059	0.0959859	-3.38103	5.29192e-16	1.48608e-14	Down
Potri.009G043200.3|PACid:26986058	0.0959859	-3.38103	5.29192e-16	1.48608e-14	Down
[truncated: 14,021 more rows]

## Sheet: Root-VS-Stem
geneID	foldChange	log2FoldChange	pval	padj	Regulation
Potri.004G032900.1|PACid:26990262	0.000861467	-10.1809	2.05111e-91	1.15406e-86	Down
Potri.001G312600.1|PACid:27043390	0.00114991	-9.76427	9.19241e-87	2.58605e-82	Down
Potri.006G089800.1|PACid:27004834	0.00296673	-8.39691	1.0337e-83	1.93871e-79	Down
Potri.001G019900.1|PACid:27046532	0.00100673	-9.95611	2.17409e-83	3.05813e-79	Down
Potri.004G033000.1|PACid:26991553	0.00221775	-8.81669	5.25358e-71	5.91185e-67	Down
Potri.001G463400.1|PACid:27042910	0.00207832	-8.91036	1.54397e-69	1.44786e-65	Down
Potri.001G020000.1|PACid:27048119	0.00219948	-8.82862	2.56573e-68	2.06229e-64	Down
Potri.001G389800.1|PACid:27044385	0	#NAME?	3.42565e-67	2.23669e-63	Down
Potri.001G158400.1|PACid:27048551	0.00781662	-6.99924	3.57774e-67	2.23669e-63	Down
Potri.013G159000.1|PACid:26995184	110.361	6.78609	7.90992e-65	4.45052e-61	Ups
Potri.011G047300.1|PACid:27001055	0.00203254	-8.9425	3.83292e-61	1.96054e-57	Down
Potri.002G031200.1|PACid:27020919	0.00121869	-9.68046	7.14027e-61	3.34789e-57	Down
Potri.018G111000.1|PACid:27011057	817.467	9.67502	1.31538e-60	5.69308e-57	Ups
Potri.010G080400.1|PACid:26978857	0.00275851	-8.5019	7.07606e-60	2.84382e-56	Down
Potri.001G020100.1|PACid:27045637	0.0003356	-11.541	8.01111e-60	3.00497e-56	Down
Potri.004G086600.1|PACid:26991514	407.035	8.66901	1.10704e-59	3.89298e-56	Ups
Potri.001G270300.1|PACid:27044876	0.00297541	-8.3927	2.14021e-59	7.08347e-56	Down
Potri.012G069200.1|PACid:27050835	0.000416027	-11.231	9.30669e-58	2.90912e-54	Down
Potri.003G116900.1|PACid:26997283	0.00243699	-8.68069	1.59895e-57	4.735e-54	Down
Potri.003G088800.1|PACid:27000260	0.0051215	-7.60922	1.20487e-56	3.38961e-53	Down
Potri.014G053700.1|PACid:27033409	77.6519	6.27895	6.02135e-55	1.61329e-51	Ups
Potri.001G036700.1|PACid:27045683	0	#NAME?	2.02915e-53	5.18956e-50	Down
Potri.008G063800.1|PACid:27036467	221.115	7.78865	1.44112e-50	3.52542e-47	Ups
Potri.004G162400.1|PACid:26992915	184.791	7.52975	5.33395e-50	1.25048e-46	Ups
Potri.004G114300.1|PACid:26991429	0.0202231	-5.62785	5.93381e-50	1.33546e-46	Down
Potri.004G231500.4|PACid:26991964	247.176	7.94939	2.63673e-49	5.70599e-46	Ups
Potri.011G134900.1|PACid:27002488	46.1042	5.52683	3.31114e-49	6.90006e-46	Ups
Potri.001G388600.1|PACid:27046636	0.0203217	-5.62083	3.7354e-49	7.50616e-46	Down
Potri.010G139600.1|PACid:26982028	0.00189549	-9.04321	2.21698e-48	4.30132e-45	Down
Potri.002G019700.1|PACid:27024307	0.00886165	-6.81821	5.72842e-48	1.0333e-44	Down
Potri.014G053700.2|PACid:27033406	84.0048	6.3924	6.06042e-48	1.0333e-44	Ups
Potri.014G053700.3|PACid:27033407	84.0048	6.3924	6.06042e-48	1.0333e-44	Ups
Potri.014G053700.5|PACid:27033405	84.0048	6.3924	6.06042e-48	1.0333e-44	Ups
Potri.001G342000.1|PACid:27044253	56.7733	5.82714	7.19992e-48	1.19148e-44	Ups
Potri.015G025900.1|PACid:27018409	0.000595825	-10.7128	8.94253e-48	1.43758e-44	Down
Potri.001G255800.1|PACid:27047840	312.643	8.28837	3.22192e-47	5.03559e-44	Ups
Potri.005G013600.1|PACid:27030076	0.0020498	-8.9303	3.97157e-47	6.03946e-44	Down
Potri.004G231600.1|PACid:26992238	282.157	8.14036	5.97555e-47	8.84774e-44	Ups
Potri.012G052400.1|PACid:27050017	0.000623481	-10.6474	8.93866e-47	1.28957e-43	Down
Potri.018G014600.1|PACid:27009327	118.865	6.89318	1.08996e-46	1.53316e-43	Ups
Potri.006G094700.1|PACid:27007171	0.0032592	-8.26127	1.14495e-46	1.571e-43	Down
Potri.008G028500.1|PACid:27039036	0.000491616	-10.9902	1.1727e-46	1.571e-43	Down
Potri.009G009800.1|PACid:26988151	208.804	7.70601	2.66269e-46	3.4841e-43	Ups
Potri.003G111400.1|PACid:26998967	0.024813	-5.33276	3.43238e-46	4.38915e-43	Down
Potri.001G176000.1|PACid:27047513	0.00110002	-9.82826	4.21616e-46	5.2716e-43	Down
Potri.019G015100.1|PACid:27025031	Inf	Inf	6.21435e-46	7.6011e-43	Ups
Potri.013G159000.4|PACid:26995185	66.1283	6.0472	1.4402e-45	1.7241e-42	Ups
Potri.002G092500.1|PACid:27024700	0.0194463	-5.68436	3.06012e-45	3.58704e-42	Down
Potri.002G013400.2|PACid:27024451	0.0103666	-6.59191	3.38366e-45	3.88534e-42	Down
Potri.001G056700.3|PACid:27042505	144.332	7.17325	1.59039e-44	1.75457e-41	Ups
Potri.T147200.2|PACid:27035636	144.332	7.17325	1.59039e-44	1.75457e-41	Ups
Potri.001G438800.1|PACid:27041003	112.157	6.80938	2.56322e-44	2.77345e-41	Ups
Potri.006G068100.1|PACid:27007431	163.581	7.35386	2.8757e-44	3.05286e-41	Ups
Potri.001G036600.1|PACid:27047891	0.00507948	-7.6211	4.8913e-44	5.09646e-41	Down
Potri.010G054100.1|PACid:26980725	0.0121853	-6.35871	3.24056e-43	3.31509e-40	Down
Potri.013G087000.1|PACid:26995435	242.025	7.91901	5.89842e-43	5.92633e-40	Ups
Potri.T099300.1|PACid:27014335	0	#NAME?	8.49215e-43	8.38265e-40	Down
Potri.016G130500.1|PACid:27013739	38.5967	5.2704	1.3749e-42	1.33377e-39	Ups
Potri.003G156200.1|PACid:26996770	0.0119952	-6.38139	4.76198e-42	4.54123e-39	Down
Potri.012G051500.3|PACid:27049101	0	#NAME?	1.53211e-41	1.43673e-38	Down
Potri.004G213300.1|PACid:26990614	75.7184	6.24257	1.68398e-41	1.55326e-38	Ups
Potri.010G006200.1|PACid:26979598	0.00674556	-7.21185	2.33868e-41	2.12235e-38	Down
Potri.001G270400.1|PACid:27047422	0.00122153	-9.6771	3.42486e-41	3.05873e-38	Down
Potri.001G451100.1|PACid:27048058	0.0218022	-5.51938	6.40362e-41	5.62968e-38	Down
Potri.001G346800.1|PACid:27048594	0.00389644	-8.00363	7.84684e-41	6.79234e-38	Down
Potri.010G181000.1|PACid:26980526	0.00134781	-9.53516	9.08692e-41	7.7466e-38	Down
Potri.008G136600.1|PACid:27038026	109.379	6.7732	2.90069e-40	2.43593e-37	Ups
Potri.019G041500.1|PACid:27025417	0.0286591	-5.12486	5.00086e-40	4.13784e-37	Down
Potri.001G142800.1|PACid:27045967	0.00499066	-7.64655	5.09325e-40	4.15321e-37	Down
Potri.010G211800.1|PACid:26981903	0.00154872	-9.33471	5.99748e-40	4.82069e-37	Down
Potri.019G100000.1|PACid:27025317	0.0380798	-4.71483	1.17143e-39	9.2832e-37	Down
Potri.014G127000.1|PACid:27034976	0.0278687	-5.16521	1.48361e-39	1.15938e-36	Down
Potri.007G053200.2|PACid:27015178	104.668	6.70967	3.84988e-39	2.96731e-36	Ups
Potri.010G067900.2|PACid:26982316	38.2311	5.25668	8.75818e-39	6.65917e-36	Ups
Potri.011G121600.1|PACid:27003175	38.8628	5.28032	9.08255e-39	6.81373e-36	Ups
Potri.012G089600.1|PACid:27049179	0.00398682	-7.97054	1.35963e-38	1.00657e-35	Down
Potri.009G027200.1|PACid:26986347	0.000493086	-10.9859	2.97594e-38	2.17456e-35	Down
Potri.002G221400.1|PACid:27020813	22.5271	4.49359	3.52811e-38	2.54499e-35	Ups
Potri.012G051500.4|PACid:27049100	0.0114945	-6.44291	7.67277e-38	5.46466e-35	Down
Potri.011G142300.1|PACid:27001979	27.0301	4.75649	8.00498e-38	5.63e-35	Ups
Potri.007G004700.1|PACid:27015401	0.00276772	-8.49709	8.7955e-38	6.10962e-35	Down
Potri.013G131200.1|PACid:26994480	0.0213854	-5.54723	1.11329e-37	7.54691e-35	Down
Potri.013G131200.2|PACid:26994481	0.0213854	-5.54723	1.11329e-37	7.54691e-35	Down
Potri.016G107500.1|PACid:27012274	0.000903859	-10.1116	2.35958e-37	1.58049e-34	Down
Potri.003G018800.1|PACid:26998733	35.3215	5.14247	4.97737e-37	3.29473e-34	Ups
Potri.009G022800.1|PACid:26987557	0.00152413	-9.3578	5.40521e-37	3.47555e-34	Down
Potri.015G003100.3|PACid:27017531	0.0269937	-5.21123	5.43585e-37	3.47555e-34	Down
Potri.015G003100.4|PACid:27017532	0.0269937	-5.21123	5.43585e-37	3.47555e-34	Down
Potri.016G027700.1|PACid:27013927	0.00246004	-8.6671	1.5283e-36	9.66175e-34	Down
Potri.002G101100.1|PACid:27023369	0.0340421	-4.87653	1.79837e-36	1.12428e-33	Down
Potri.006G238500.1|PACid:27007786	0	#NAME?	3.4546e-36	2.13597e-33	Down
Potri.002G229900.1|PACid:27020562	41.8296	5.38645	3.51056e-36	2.14697e-33	Ups
Potri.T133300.1|PACid:27000345	0	#NAME?	4.51158e-36	2.72951e-33	Down
Potri.007G033700.1|PACid:27014751	20.6877	4.3707	2.69986e-35	1.61604e-32	Ups
Potri.004G026400.1|PACid:26990431	Inf	Inf	3.76943e-35	2.2325e-32	Ups
Potri.002G258700.1|PACid:27020701	0.00894413	-6.80484	4.77746e-35	2.80004e-32	Down
Potri.018G075000.1|PACid:27009840	0.0324817	-4.94423	1.38213e-34	7.93528e-32	Down
Potri.018G075000.4|PACid:27009839	0.0324817	-4.94423	1.38213e-34	7.93528e-32	Down
Potri.016G106000.1|PACid:27013445	0	#NAME?	1.55955e-34	8.86341e-32	Down
Potri.010G133500.1|PACid:26979674	0.00330645	-8.2405	1.82838e-34	1.02874e-31	Down
Potri.019G063200.1|PACid:27026975	0	#NAME?	1.88671e-34	1.05105e-31	Down
Potri.002G236700.1|PACid:27021182	0.00256093	-8.60912	2.51003e-34	1.38458e-31	Down
Potri.001G191400.1|PACid:27045285	555.767	9.11834	3.19743e-34	1.74664e-31	Ups
Potri.004G191800.1|PACid:26992817	0	#NAME?	4.65764e-34	2.50122e-31	Down
Potri.004G004700.1|PACid:26989321	297.939	8.21887	4.66771e-34	2.50122e-31	Ups
Potri.006G227400.1|PACid:27004514	0.00349948	-8.15864	5.37067e-34	2.85076e-31	Down
Potri.005G207100.1|PACid:27029820	48.6623	5.60473	6.4852e-34	3.41018e-31	Ups
Potri.003G200700.1|PACid:27000052	0.0158559	-5.97883	7.02817e-34	3.66148e-31	Down
Potri.017G114600.1|PACid:26983585	33.2798	5.05657	1.39453e-33	7.19849e-31	Ups
Potri.005G016600.1|PACid:27027363	0.0108663	-6.524	1.4624e-33	7.48016e-31	Down
Potri.013G119600.1|PACid:26993429	1169.88	10.1921	1.53657e-33	7.78874e-31	Ups
Potri.013G044500.1|PACid:26995543	0.00109931	-9.82918	1.62787e-33	8.17789e-31	Down
Potri.003G204600.1|PACid:26996345	0.006525	-7.25981	2.06434e-33	1.02788e-30	Down
Potri.009G046800.2|PACid:26987396	240.301	7.9087	3.83716e-33	1.89384e-30	Ups
Potri.018G089900.1|PACid:27010846	0.00148374	-9.39655	6.11541e-33	2.99203e-30	Down
Potri.017G138800.1|PACid:26984768	0.0241115	-5.37414	7.96939e-33	3.8655e-30	Down
Potri.015G042200.1|PACid:27018655	0.0125735	-6.31347	1.25087e-32	6.0154e-30	Down
Potri.011G047200.1|PACid:27002077	0.0211077	-5.56609	1.51092e-32	7.2044e-30	Down
Potri.016G011400.1|PACid:27011967	355.386	8.47324	2.1336e-32	1.0088e-29	Ups
Potri.009G124100.1|PACid:26987655	22.8959	4.51702	2.35861e-32	1.10013e-29	Ups
Potri.001G176100.1|PACid:27047081	0	#NAME?	2.36586e-32	1.10013e-29	Down
Potri.010G193300.1|PACid:26979694	52.0312	5.7013	5.61478e-32	2.58947e-29	Ups
Potri.006G047300.1|PACid:27008177	0.0331228	-4.91603	6.0186e-32	2.75314e-29	Down
Potri.003G091300.1|PACid:26996826	0.00211949	-8.88206	1.18058e-31	5.35689e-29	Down
Potri.006G102500.1|PACid:27007357	0.0186938	-5.7413	1.42273e-31	6.40401e-29	Down
Potri.006G010300.1|PACid:27005334	0.01229	-6.34637	1.54858e-31	6.91515e-29	Down
Potri.013G120100.1|PACid:26995997	843.279	9.71987	3.01919e-31	1.3376e-28	Ups
Potri.012G143600.1|PACid:27050291	1924.45	10.9102	4.97457e-31	2.17107e-28	Ups
Potri.003G119100.1|PACid:26998335	0.0340713	-4.8753	4.97766e-31	2.17107e-28	Down
Potri.009G010900.1|PACid:26986985	0.0161737	-5.95021	9.6811e-31	4.19005e-28	Down
Potri.004G019500.1|PACid:26992816	0.0280705	-5.1548	9.9909e-31	4.29113e-28	Down
Potri.015G062200.7|PACid:27017307	19.031	4.25028	1.4271e-30	6.083e-28	Ups
Potri.008G205000.1|PACid:27036195	0.0475164	-4.39543	1.49222e-30	6.31276e-28	Down
Potri.014G049600.1|PACid:27033809	0.0111801	-6.48292	1.87196e-30	7.86012e-28	Down
Potri.016G136100.1|PACid:27011565	45.8507	5.51887	2.7308e-30	1.13814e-27	Ups
Potri.005G254100.2|PACid:27031401	18.8334	4.23522	3.00589e-30	1.24358e-27	Ups
Potri.005G093200.1|PACid:27031680	0.063383	-3.97976	3.32608e-30	1.366e-27	Down
Potri.T111900.1|PACid:27027083	0.015401	-6.02084	4.73314e-30	1.92978e-27	Down
Potri.001G157000.1|PACid:27044688	0.000567703	-10.7826	6.51195e-30	2.63594e-27	Down
Potri.003G103100.1|PACid:26999025	0.00467583	-7.74056	7.41037e-30	2.97817e-27	Down
Potri.014G172400.1|PACid:27032887	14.5174	3.85971	8.19605e-30	3.27057e-27	Ups
Potri.001G115200.1|PACid:27041884	0.0126653	-6.30297	1.01371e-29	4.01665e-27	Down
Potri.004G129700.2|PACid:26989217	0.0342313	-4.86854	1.12304e-29	4.41872e-27	Down
Potri.003G052500.1|PACid:26998879	22.9306	4.5192	1.15553e-29	4.51501e-27	Ups
Potri.T134000.1|PACid:26996147	0.00119482	-9.709	1.40495e-29	5.4517e-27	Down
Potri.003G134400.1|PACid:26997512	0.00774997	-7.01159	1.48563e-29	5.72528e-27	Down
Potri.002G129500.1|PACid:27021594	0	#NAME?	2.42736e-29	9.29084e-27	Down
Potri.019G015100.2|PACid:27025032	20.8014	4.37861	3.05936e-29	1.16307e-26	Ups
Potri.006G128000.1|PACid:27007344	0.012196	-6.35745	4.02076e-29	1.51831e-26	Down
Potri.016G143500.1|PACid:27013852	0.00132364	-9.56128	7.43142e-29	2.78753e-26	Down
Potri.009G133600.2|PACid:26987448	31.9416	4.99736	7.94948e-29	2.9621e-26	Ups
Potri.010G211900.1|PACid:26981395	0.0233773	-5.41875	8.65485e-29	3.20372e-26	Down
Potri.006G218000.1|PACid:27008658	1361.75	10.4112	1.33351e-28	4.90392e-26	Ups
Potri.015G006100.1|PACid:27019227	26.4341	4.72433	2.04372e-28	7.46689e-26	Ups
Potri.015G032200.1|PACid:27017645	0.00224538	-8.79883	2.15166e-28	7.81053e-26	Down
Potri.012G137300.1|PACid:27051245	0.00539508	-7.53414	2.17191e-28	7.82807e-26	Down
Potri.015G127700.1|PACid:27017974	0.000900078	-10.1177	2.18432e-28	7.82807e-26	Down
Potri.001G069600.1|PACid:27040195	0	#NAME?	2.94298e-28	1.04802e-25	Down
Potri.010G003000.1|PACid:26980578	0.0628259	-3.9925	3.70061e-28	1.30953e-25	Down
Potri.010G130600.1|PACid:26978996	0.00228402	-8.77421	5.60549e-28	1.97121e-25	Down
Potri.008G079100.1|PACid:27036240	86.294	6.43119	6.22696e-28	2.17615e-25	Ups
Potri.005G051900.1|PACid:27029906	0.00113508	-9.78299	9.33761e-28	3.24309e-25	Down
Potri.002G220400.2|PACid:27022446	26.4578	4.72562	9.8005e-28	3.38298e-25	Ups
Potri.019G005300.2|PACid:27025892	Inf	Inf	1.15692e-27	3.96917e-25	Ups
Potri.017G046200.1|PACid:26984248	4040.96	11.9805	1.25467e-27	4.27842e-25	Ups
Potri.016G107900.1|PACid:27013976	0.000903596	-10.112	1.97647e-27	6.6965e-25	Down
Potri.001G045200.1|PACid:27045529	0	#NAME?	1.98759e-27	6.6965e-25	Down
Potri.005G188700.1|PACid:27029538	18.3279	4.19597	2.38946e-27	8.00255e-25	Ups
Potri.016G034800.1|PACid:27012591	0.0019332	-9.01479	2.40524e-27	8.00775e-25	Down
Potri.002G230200.1|PACid:27020220	118.425	6.88782	2.61565e-27	8.65703e-25	Ups
Potri.008G050700.2|PACid:27038289	0.00433415	-7.85003	3.58528e-27	1.17968e-24	Down
Potri.017G094100.3|PACid:26984300	497.804	8.95943	3.61367e-27	1.18211e-24	Ups
Potri.016G000600.1|PACid:27012329	17.719	4.14723	4.70854e-27	1.53136e-24	Ups
Potri.011G027300.1|PACid:27002363	0.000857032	-10.1884	5.19301e-27	1.67922e-24	Down
Potri.003G149700.1|PACid:26997222	0.00559401	-7.4819	5.82944e-27	1.87425e-24	Down
Potri.017G069500.1|PACid:26985282	0.0371861	-4.74909	8.02796e-27	2.56644e-24	Down
Potri.010G172700.1|PACid:26978637	0.013613	-6.19887	8.12992e-27	2.58226e-24	Down
Potri.004G100000.2|PACid:26989254	49.0282	5.61554	8.16925e-27	2.58226e-24	Ups
Potri.010G162100.1|PACid:26979109	0	#NAME?	1.1005e-26	3.45921e-24	Down
Potri.004G031500.1|PACid:26992676	14.0673	3.81428	1.32465e-26	4.14063e-24	Ups
Potri.004G057700.1|PACid:26990547	0.0753422	-3.7304	1.42399e-26	4.42657e-24	Down
Potri.001G127300.3|PACid:27048751	63.1317	5.98029	1.53773e-26	4.75386e-24	Ups
Potri.019G005000.1|PACid:27026728	1007.26	9.97622	1.93914e-26	5.96205e-24	Ups
Potri.014G115700.1|PACid:27035508	0.00151169	-9.36962	3.35753e-26	1.02669e-23	Down
Potri.004G231200.1|PACid:26989337	Inf	Inf	3.90178e-26	1.18667e-23	Ups
Potri.011G070100.1|PACid:27002540	0.0369824	-4.75702	4.24608e-26	1.28444e-23	Down
Potri.018G142700.2|PACid:27010157	0	#NAME?	4.49671e-26	1.35298e-23	Down
Potri.006G218000.2|PACid:27008659	606.236	9.24374	4.75536e-26	1.42319e-23	Ups
Potri.013G119800.1|PACid:26994118	1150.07	10.1675	6.0807e-26	1.81021e-23	Ups
Potri.010G221100.1|PACid:26982819	20.4085	4.3511	6.64125e-26	1.9462e-23	Ups
Potri.010G221100.2|PACid:26982820	20.4085	4.3511	6.64125e-26	1.9462e-23	Ups
Potri.010G221100.4|PACid:26982821	20.4085	4.3511	6.64125e-26	1.9462e-23	Ups
Potri.016G043100.1|PACid:27013557	32.9221	5.04099	7.33945e-26	2.13966e-23	Ups
Potri.016G016400.1|PACid:27012842	262.28	8.03496	7.69859e-26	2.23279e-23	Ups
Potri.017G075800.1|PACid:26984877	0	#NAME?	8.10717e-26	2.33923e-23	Down
Potri.003G112400.1|PACid:26997933	0.00256714	-8.60562	9.87678e-26	2.83529e-23	Down
Potri.003G112400.2|PACid:26997932	0.00257097	-8.60347	1.05343e-25	3.00868e-23	Down
Potri.017G141600.1|PACid:26983980	0.0140003	-6.15839	1.08298e-25	3.07746e-23	Down
Potri.003G171500.2|PACid:26998534	14.0738	3.81494	1.3614e-25	3.8492e-23	Ups
Potri.001G051600.1|PACid:27043945	0.092575	-3.43323	1.9343e-25	5.44167e-23	Down
Potri.018G109700.3|PACid:27009215	15.3121	3.9366	2.07967e-25	5.82154e-23	Ups
Potri.005G244700.1|PACid:27028950	16.9232	4.08093	2.70499e-25	7.53446e-23	Ups
Potri.002G239700.1|PACid:27024405	54.1711	5.75945	2.8871e-25	8.00211e-23	Ups
Potri.010G125300.1|PACid:26982337	183.143	7.51683	3.25238e-25	8.97034e-23	Ups
Potri.010G180000.1|PACid:26980604	216.759	7.75995	3.4674e-25	9.51674e-23	Ups
Potri.014G072300.5|PACid:27033745	10.2613	3.35915	3.54047e-25	9.67011e-23	Ups
Potri.008G205100.1|PACid:27040016	Inf	Inf	3.61114e-25	9.76831e-23	Ups
Potri.008G205100.2|PACid:27040015	Inf	Inf	3.61114e-25	9.76831e-23	Ups
Potri.013G157900.1|PACid:26995616	0.0947659	-3.39949	3.84418e-25	1.02997e-22	Down
Potri.013G157900.2|PACid:26995615	0.0947659	-3.39949	3.84418e-25	1.02997e-22	Down
Potri.006G058000.1|PACid:27003619	0.0017006	-9.19974	4.15255e-25	1.10731e-22	Down
Potri.019G042600.1|PACid:27025407	17.7821	4.15235	4.60188e-25	1.22134e-22	Ups
Potri.019G052800.1|PACid:27025804	0.00139486	-9.48567	4.88493e-25	1.28435e-22	Down
Potri.T058300.1|PACid:26989026	0.00139486	-9.48567	4.88493e-25	1.28435e-22	Down
Potri.016G115200.1|PACid:27013111	11.8996	3.57284	5.65776e-25	1.48062e-22	Ups
Potri.008G148200.1|PACid:27038833	Inf	Inf	5.7653e-25	1.488e-22	Ups
Potri.008G148200.2|PACid:27038834	Inf	Inf	5.7653e-25	1.488e-22	Ups
Potri.008G148200.3|PACid:27038832	Inf	Inf	5.7653e-25	1.488e-22	Ups
Potri.010G053800.1|PACid:26981236	0.0260523	-5.26244	6.0718e-25	1.55995e-22	Down
Potri.006G089600.1|PACid:27007264	0	#NAME?	8.22792e-25	2.10429e-22	Down
Potri.003G167400.1|PACid:26999858	0.0357156	-4.8073	8.2886e-25	2.11022e-22	Down
Potri.004G218400.1|PACid:26989664	16.5333	4.0473	9.84433e-25	2.49501e-22	Ups
Potri.006G248500.1|PACid:27007410	0	#NAME?	1.05386e-24	2.65898e-22	Down
Potri.001G447400.1|PACid:27040567	0.00401661	-7.95981	1.20201e-24	3.01926e-22	Down
Potri.008G129400.1|PACid:27036384	15.0454	3.91125	1.22004e-24	3.05092e-22	Ups
Potri.009G013900.1|PACid:26986010	0.0466209	-4.42288	1.38921e-24	3.45858e-22	Down
Potri.002G128700.6|PACid:27022547	Inf	Inf	1.60342e-24	3.95687e-22	Ups
Potri.002G128700.8|PACid:27022546	Inf	Inf	1.60342e-24	3.95687e-22	Ups
Potri.005G113900.1|PACid:27031287	0.0983435	-3.34603	2.62934e-24	6.46025e-22	Down
Potri.011G066700.1|PACid:27001083	69.6879	6.12284	2.68333e-24	6.56424e-22	Ups
Potri.016G132800.1|PACid:27013253	0	#NAME?	2.82816e-24	6.88858e-22	Down
Potri.003G176900.1|PACid:26998125	0.0926187	-3.43255	2.941e-24	7.13256e-22	Down
Potri.001G128500.1|PACid:27043879	0.00146891	-9.41104	3.84677e-24	9.28921e-22	Down
Potri.004G185100.1|PACid:26992256	0.0138298	-6.17608	3.91378e-24	9.41064e-22	Down
Potri.002G149300.1|PACid:27022212	0	#NAME?	4.02794e-24	9.64392e-22	Down
Potri.015G120100.1|PACid:27019178	Inf	Inf	4.44816e-24	1.06049e-21	Ups
Potri.001G051500.1|PACid:27046113	0.0751555	-3.73398	5.06821e-24	1.20322e-21	Down
Potri.T052100.2|PACid:27027147	20.7182	4.37282	5.72871e-24	1.35081e-21	Ups
Potri.007G004300.1|PACid:27016148	0.0032127	-8.282	5.73793e-24	1.35081e-21	Down
Potri.009G166400.1|PACid:26987290	0	#NAME?	5.85726e-24	1.37316e-21	Down
Potri.006G128200.1|PACid:27006032	0.0148538	-6.07303	6.98522e-24	1.6308e-21	Down
Potri.012G101400.1|PACid:27051222	18.3197	4.19532	7.80787e-24	1.81533e-21	Ups
Potri.008G151600.1|PACid:27036573	11.5138	3.5253	8.14167e-24	1.88515e-21	Ups
Potri.003G191200.1|PACid:26997583	0.0523998	-4.2543	8.66988e-24	1.99923e-21	Down
Potri.016G106900.1|PACid:27013271	28.6692	4.84143	8.93788e-24	2.04427e-21	Ups
Potri.016G108900.1|PACid:27013809	28.6692	4.84143	8.93788e-24	2.04427e-21	Ups
Potri.T050800.1|PACid:27027166	Inf	Inf	9.03013e-24	2.05701e-21	Ups
Potri.T028900.1|PACid:27000387	153.322	7.26042	1.02694e-23	2.32987e-21	Ups
Potri.003G216300.1|PACid:26998279	0.00929233	-6.74974	1.23163e-23	2.77449e-21	Down
Potri.003G065400.1|PACid:26997089	0.00773691	-7.01403	1.23278e-23	2.77449e-21	Down
Potri.T062200.1|PACid:27051338	0.0705107	-3.82601	1.57564e-23	3.53201e-21	Down
Potri.001G240600.1|PACid:27046618	27.2709	4.76929	1.61446e-23	3.60466e-21	Ups
Potri.012G105700.1|PACid:27049503	0.0466111	-4.42318	1.64638e-23	3.6614e-21	Down
Potri.004G019300.1|PACid:26989159	0.0596773	-4.06667	1.6575e-23	3.67163e-21	Down
Potri.006G106800.1|PACid:27004007	17.1999	4.10433	1.81237e-23	3.99893e-21	Ups
Potri.T060000.2|PACid:27051270	0.0295278	-5.08178	2.43025e-23	5.34133e-21	Down
Potri.019G125600.1|PACid:27026040	0.0016324	-9.25879	2.45694e-23	5.37899e-21	Down
Potri.016G021100.1|PACid:27012350	0.0114429	-6.4494	2.75573e-23	6.00974e-21	Down
Potri.010G080200.1|PACid:26978819	0	#NAME?	3.92022e-23	8.51626e-21	Down
Potri.006G017700.1|PACid:27006704	0.0121398	-6.36411	4.07876e-23	8.8266e-21	Down
Potri.007G004200.1|PACid:27014413	0.00464532	-7.75001	4.472e-23	9.64051e-21	Down
Potri.001G068600.2|PACid:27046288	110.738	6.791	5.49084e-23	1.17917e-20	Ups
Potri.006G058200.1|PACid:27006937	0.0581951	-4.10296	7.01107e-23	1.49992e-20	Down
Potri.005G192100.1|PACid:27027964	30.405	4.92624	8.57755e-23	1.82809e-20	Ups
Potri.004G199400.3|PACid:26992128	25.5111	4.67305	8.8571e-23	1.88055e-20	Ups
Potri.001G130800.3|PACid:27045077	0.0211512	-5.56311	1.04677e-22	2.21416e-20	Down
Potri.017G112900.1|PACid:26984759	18.7172	4.22629	1.2541e-22	2.64278e-20	Ups
Potri.006G160300.1|PACid:27005406	314.558	8.29718	1.32719e-22	2.78636e-20	Ups
Potri.005G206700.2|PACid:27031545	11.6248	3.53914	1.61619e-22	3.36797e-20	Ups
Potri.005G206700.5|PACid:27031546	11.6248	3.53914	1.61619e-22	3.36797e-20	Ups
Potri.017G083300.1|PACid:26983918	0.00160818	-9.28035	1.66273e-22	3.43948e-20	Down
Potri.017G083300.2|PACid:26983917	0.00160818	-9.28035	1.66273e-22	3.43948e-20	Down
Potri.008G049200.1|PACid:27039257	0.00171132	-9.19067	1.67763e-22	3.45758e-20	Down
Potri.005G112900.1|PACid:27029384	12.5691	3.65181	1.72445e-22	3.5411e-20	Ups
Potri.017G014100.1|PACid:26983820	0.0802916	-3.63861	1.74329e-22	3.56678e-20	Down
Potri.018G131200.1|PACid:27010266	0.00632038	-7.30577	1.92986e-22	3.93419e-20	Down
Potri.014G175600.1|PACid:27032499	11.3202	3.50083	2.59315e-22	5.24834e-20	Ups
Potri.014G175600.2|PACid:27032500	11.3202	3.50083	2.59315e-22	5.24834e-20	Ups
Potri.007G120300.1|PACid:27015750	0	#NAME?	2.61062e-22	5.26474e-20	Down
Potri.006G010200.1|PACid:27006664	0.0159232	-5.97272	2.75348e-22	5.53301e-20	Down
Potri.011G099200.1|PACid:27000816	0.0285642	-5.12965	2.82622e-22	5.65898e-20	Down
Potri.006G254200.1|PACid:27008339	13.3313	3.73675	2.94088e-22	5.85798e-20	Ups
Potri.004G016400.1|PACid:26990069	112.075	6.80832	2.94643e-22	5.85798e-20	Ups
Potri.008G181900.1|PACid:27038594	14.2256	3.83041	3.32121e-22	6.57986e-20	Ups
Potri.006G057900.1|PACid:27005313	0.000263848	-11.888	4.16679e-22	8.22611e-20	Down
Potri.003G176800.1|PACid:26997544	0.106061	-3.23704	4.44861e-22	8.75178e-20	Down
Potri.013G133400.1|PACid:26993904	24.4228	4.61015	4.76066e-22	9.33305e-20	Ups
Potri.007G002100.1|PACid:27015928	0.0184692	-5.75873	4.97431e-22	9.71804e-20	Down
Potri.015G062200.2|PACid:27017308	36.4217	5.18673	6.59341e-22	1.28366e-19	Ups
Potri.006G137300.1|PACid:27005286	0.0432143	-4.53235	6.76536e-22	1.3126e-19	Down
Potri.016G057600.1|PACid:27012372	0	#NAME?	8.27308e-22	1.5996e-19	Down
Potri.005G153600.1|PACid:27029922	285.102	8.15533	8.48519e-22	1.635e-19	Ups
Potri.009G037000.1|PACid:26987435	48.607	5.60309	9.68268e-22	1.85937e-19	Ups
Potri.013G027200.1|PACid:26995685	210.87	7.72021	1.05276e-21	2.01474e-19	Ups
Potri.001G066400.1|PACid:27048172	16.931	4.08159	1.17704e-21	2.24495e-19	Ups
Potri.005G207200.1|PACid:27028384	Inf	Inf	1.19184e-21	2.2655e-19	Ups
Potri.T047500.2|PACid:27051505	21.1809	4.40469	1.33574e-21	2.53048e-19	Ups
Potri.009G017400.1|PACid:26988386	18.1245	4.17987	1.5761e-21	2.95598e-19	Ups
Potri.009G017400.2|PACid:26988387	18.1245	4.17987	1.5761e-21	2.95598e-19	Ups
Potri.009G017400.4|PACid:26988385	18.1245	4.17987	1.5761e-21	2.95598e-19	Ups
Potri.003G219000.1|PACid:26997353	15.7624	3.97842	1.62598e-21	3.0394e-19	Ups
Potri.008G067300.1|PACid:27038579	24.0018	4.58507	1.69211e-21	3.15254e-19	Ups
Potri.008G120200.1|PACid:27039710	0.0604847	-4.04729	1.73454e-21	3.22093e-19	Down
Potri.002G055700.2|PACid:27021230	9.66297	3.27247	2.20924e-21	4.0889e-19	Ups
Potri.016G020500.1|PACid:27011632	0.0202848	-5.62346	2.2918e-21	4.2278e-19	Down
Potri.014G019500.1|PACid:27034713	8.60439	3.10507	2.65216e-21	4.8766e-19	Ups
Potri.002G111200.1|PACid:27023741	0.02056	-5.60402	2.68363e-21	4.91839e-19	Down
Potri.009G106400.1|PACid:26988601	0	#NAME?	2.98504e-21	5.45302e-19	Down
Potri.017G119800.1|PACid:26984573	0.00351737	-8.15129	3.18093e-21	5.79208e-19	Down
Potri.003G214500.1|PACid:26996721	0.00078216	-10.3202	3.31729e-21	6.02088e-19	Down
Potri.005G026200.1|PACid:27031208	0.0523496	-4.25568	3.37427e-21	6.1046e-19	Down
Potri.011G080900.1|PACid:27002816	Inf	Inf	3.62454e-21	6.53638e-19	Ups
Potri.016G073900.1|PACid:27013673	0	#NAME?	3.64331e-21	6.54923e-19	Down
Potri.014G140500.2|PACid:27034181	14.5244	3.8604	3.82664e-21	6.85688e-19	Ups
Potri.014G145100.2|PACid:27033196	0.121959	-3.03554	4.10262e-21	7.32806e-19	Down
Potri.005G038700.1|PACid:27029692	86.8128	6.43984	4.15826e-21	7.40394e-19	Ups
Potri.009G022500.1|PACid:26987951	0.044719	-4.48297	4.17318e-21	7.40707e-19	Down
Potri.018G008900.1|PACid:27010419	0.0066283	-7.23714	4.42802e-21	7.83467e-19	Down
Potri.006G275000.5|PACid:27007382	10.3868	3.37667	4.59052e-21	8.09672e-19	Ups
Potri.006G082700.1|PACid:27007588	9.91653	3.30984	4.72506e-21	8.30798e-19	Ups
Potri.005G079600.1|PACid:27031745	0.047265	-4.40308	4.76514e-21	8.35235e-19	Down
Potri.004G053500.1|PACid:26992595	0.0740469	-3.75542	5.09111e-21	8.89601e-19	Down
Potri.001G012700.1|PACid:27047696	48.6708	5.60498	5.97581e-21	1.04096e-18	Ups
Potri.001G414000.1|PACid:27047871	Inf	Inf	6.26905e-21	1.08867e-18	Ups
Potri.010G160200.5|PACid:26978990	Inf	Inf	6.68556e-21	1.15742e-18	Ups
Potri.013G134500.1|PACid:26993898	30.2164	4.91726	6.96492e-21	1.20209e-18	Ups
Potri.004G019700.1|PACid:26992068	0.0197176	-5.66437	7.74753e-21	1.33307e-18	Down
Potri.T087000.1|PACid:27000486	79.8503	6.31923	8.30819e-21	1.42518e-18	Ups
Potri.014G100600.1|PACid:27034959	0.0234081	-5.41685	8.65017e-21	1.47934e-18	Down
Potri.013G006100.1|PACid:26995400	25.599	4.67801	1.08122e-20	1.84347e-18	Ups
Potri.005G069100.1|PACid:27031658	62.3248	5.96173	1.3266e-20	2.25502e-18	Ups
Potri.007G066100.1|PACid:27016197	0	#NAME?	1.35925e-20	2.30356e-18	Down
Potri.017G082500.1|PACid:26985014	196.789	7.6205	1.62903e-20	2.75248e-18	Ups
Potri.008G079500.1|PACid:27039025	0.00373498	-8.06468	2.00577e-20	3.37888e-18	Down
Potri.003G212000.1|PACid:26998888	Inf	Inf	2.11301e-20	3.54891e-18	Ups
Potri.010G101700.1|PACid:26978671	0.00797788	-6.96978	2.13618e-20	3.57715e-18	Down
Potri.013G019900.1|PACid:26993338	0.0431692	-4.53385	2.44276e-20	4.0784e-18	Down
Potri.004G014800.1|PACid:26989955	16.3569	4.03183	2.48827e-20	4.14208e-18	Ups
Potri.018G101500.1|PACid:27011083	0.0736705	-3.76277	2.54551e-20	4.22487e-18	Down
Potri.001G405600.1|PACid:27047760	0.00942623	-6.7291	2.71266e-20	4.48906e-18	Down
Potri.006G099500.1|PACid:27004387	10.8996	3.44621	2.94058e-20	4.85195e-18	Ups
Potri.008G061800.1|PACid:27036374	0.129058	-2.95391	3.22059e-20	5.29843e-18	Down
Potri.014G146800.1|PACid:27034236	93.848	6.55225	3.33983e-20	5.47858e-18	Ups
Potri.010G150700.1|PACid:26981460	47.4502	5.56834	3.41743e-20	5.58958e-18	Ups
Potri.007G126600.2|PACid:27014593	0.0409575	-4.60973	3.82215e-20	6.23342e-18	Down
Potri.007G057200.1|PACid:27014916	13.6953	3.77561	4.02982e-20	6.55311e-18	Ups
Potri.005G167300.1|PACid:27029613	12.7825	3.67609	4.55479e-20	7.38545e-18	Ups
Potri.006G139600.1|PACid:27008134	81.5698	6.34996	4.90127e-20	7.92442e-18	Ups
Potri.013G073300.1|PACid:26995773	0.120465	-3.05332	5.20181e-20	8.38625e-18	Down
Potri.016G098500.2|PACid:27011503	23.2825	4.54118	5.84842e-20	9.40175e-18	Ups
Potri.013G037000.1|PACid:26995135	155.205	7.27803	6.03241e-20	9.66989e-18	Ups
Potri.019G023600.1|PACid:27026746	0.000463129	-11.0763	7.5145e-20	1.20115e-17	Down
Potri.016G089500.1|PACid:27013448	0.0467716	-4.41822	7.89835e-20	1.25893e-17	Down
Potri.006G087700.1|PACid:27007154	47.1615	5.55954	8.43956e-20	1.34139e-17	Ups
Potri.002G214800.2|PACid:27024223	35.6393	5.1554	9.33118e-20	1.47477e-17	Ups
Potri.002G214800.3|PACid:27024224	35.6393	5.1554	9.33118e-20	1.47477e-17	Ups
Potri.007G008500.1|PACid:27016535	101.025	6.65857	9.91366e-20	1.54513e-17	Ups
Potri.007G008500.2|PACid:27016534	101.025	6.65857	9.91366e-20	1.54513e-17	Ups
Potri.007G008500.3|PACid:27016533	101.025	6.65857	9.91366e-20	1.54513e-17	Ups
Potri.007G008500.4|PACid:27016536	101.025	6.65857	9.91366e-20	1.54513e-17	Ups
Potri.007G008500.5|PACid:27016532	101.025	6.65857	9.91366e-20	1.54513e-17	Ups
Potri.008G118000.1|PACid:27038831	0.0824417	-3.60048	1.06928e-19	1.66196e-17	Down
Potri.010G089400.1|PACid:26979133	9.23554	3.2072	1.08532e-19	1.68224e-17	Ups
Potri.016G022500.1|PACid:27012003	0.082887	-3.59271	1.1962e-19	1.84411e-17	Down
Potri.006G058800.1|PACid:27006529	0	#NAME?	1.1963e-19	1.84411e-17	Down
Potri.008G070800.1|PACid:27038996	28.381	4.82685	1.25928e-19	1.93588e-17	Ups
Potri.011G002800.1|PACid:27002326	Inf	Inf	1.29111e-19	1.97941e-17	Ups
Potri.017G147900.1|PACid:26984211	0.0255718	-5.2893	1.29578e-19	1.98116e-17	Down
Potri.012G068500.1|PACid:27048867	60.0444	5.90796	1.33221e-19	2.03134e-17	Ups
Potri.001G447300.1|PACid:27044779	0.0114842	-6.4442	1.57948e-19	2.40188e-17	Down
Potri.002G055100.1|PACid:27023672	0.0977468	-3.35481	1.74027e-19	2.63925e-17	Down
Potri.T007800.1|PACid:27019788	48.4277	5.59776	1.77281e-19	2.68138e-17	Ups
Potri.001G244800.1|PACid:27048635	16.8307	4.07303	1.90325e-19	2.87095e-17	Ups
Potri.002G129400.1|PACid:27022871	0.0438552	-4.51111	1.92301e-19	2.89299e-17	Down
Potri.011G075400.2|PACid:27002665	84.9497	6.40854	1.98005e-19	2.97087e-17	Ups
Potri.018G099400.7|PACid:27009424	175.247	7.45325	2.01984e-19	3.0225e-17	Ups
Potri.005G130400.1|PACid:27027369	8.21299	3.03791	2.04938e-19	3.05858e-17	Ups
Potri.017G122900.4|PACid:26985545	0.00205218	-8.92863	2.12865e-19	3.16848e-17	Down
Potri.011G041100.1|PACid:27002928	0.0581032	-4.10524	2.31549e-19	3.4364e-17	Down
Potri.010G043500.1|PACid:26982913	17.3646	4.11808	2.32086e-19	3.4364e-17	Ups
Potri.010G083000.1|PACid:26981113	0.00323765	-8.27084	2.34413e-19	3.46174e-17	Down
Potri.007G020200.1|PACid:27016439	0.0184059	-5.76369	2.50037e-19	3.68281e-17	Down
Potri.001G449500.1|PACid:27047222	9.06828	3.18083	2.51065e-19	3.68829e-17	Ups
Potri.001G185700.1|PACid:27043872	18.5365	4.2123	2.65265e-19	3.88676e-17	Ups
Potri.001G336700.1|PACid:27048706	0.0130196	-6.26318	2.76162e-19	4.03591e-17	Down
Potri.004G161400.1|PACid:26992070	22.3459	4.48194	2.84655e-19	4.14616e-17	Ups
Potri.017G064100.1|PACid:26984210	0.00138806	-9.49272	2.85179e-19	4.14616e-17	Down
Potri.005G034700.1|PACid:27030645	0.0262453	-5.2518	2.93468e-19	4.25567e-17	Down
Potri.005G113700.1|PACid:27031627	0.104006	-3.26526	3.08596e-19	4.46354e-17	Down
Potri.010G061400.1|PACid:26980998	0.00132939	-9.55502	3.26487e-19	4.7102e-17	Down
Potri.001G448000.1|PACid:27048669	0.0763814	-3.71063	3.37098e-19	4.85085e-17	Down
Potri.014G028500.1|PACid:27034431	0.00383312	-8.02726	3.52259e-19	5.05609e-17	Down
Potri.008G039600.1|PACid:27036763	0.141433	-2.82181	3.55435e-19	5.08869e-17	Down
Potri.019G066000.1|PACid:27024877	0	#NAME?	3.66668e-19	5.23619e-17	Down
Potri.016G058800.1|PACid:27012232	0.0268537	-5.21874	3.73802e-19	5.32454e-17	Down
Potri.010G150800.1|PACid:26980492	22.0513	4.46279	3.75288e-19	5.33072e-17	Ups
Potri.011G126700.1|PACid:27000727	10.9598	3.45415	3.7613e-19	5.33072e-17	Ups
Potri.001G232900.1|PACid:27042259	0.0225301	-5.472	3.87504e-19	5.47812e-17	Down
Potri.T064100.1|PACid:27014166	0.0330324	-4.91997	3.98391e-19	5.61791e-17	Down
Potri.003G128100.1|PACid:26996873	0.0376589	-4.73086	4.0739e-19	5.73045e-17	Down
Potri.011G011100.1|PACid:27002160	Inf	Inf	5.02147e-19	7.04571e-17	Ups
Potri.019G005300.1|PACid:27025891	Inf	Inf	5.69426e-19	7.96984e-17	Ups
Potri.T010500.1|PACid:27051413	0	#NAME?	6.75384e-19	9.42941e-17	Down
Potri.008G016900.1|PACid:27037473	0.0486685	-4.36087	6.81704e-19	9.49408e-17	Down
Potri.004G039300.1|PACid:26991777	0.0183325	-5.76945	6.83558e-19	9.4964e-17	Down
Potri.007G126600.1|PACid:27014594	0.0440162	-4.50582	7.41049e-19	1.02697e-16	Down
Potri.006G272600.1|PACid:27006826	0.0267822	-5.22258	7.50289e-19	1.03722e-16	Down
Potri.001G391100.1|PACid:27047724	0.0143869	-6.1191	7.55742e-19	1.0422e-16	Down
Potri.001G119300.1|PACid:27043439	221.204	7.78923	7.83427e-19	1.07774e-16	Ups
Potri.004G048900.2|PACid:26990420	15.3795	3.94294	8.22516e-19	1.12875e-16	Ups
Potri.014G038600.1|PACid:27034178	0.0466664	-4.42147	8.67777e-19	1.18797e-16	Down
Potri.004G172300.1|PACid:26989807	15.8226	3.98391	8.95757e-19	1.2233e-16	Ups
Potri.010G052000.1|PACid:26979070	9.87907	3.30438	9.23258e-19	1.25749e-16	Ups
Potri.007G019900.1|PACid:27016027	0.0660689	-3.91988	9.25269e-19	1.25749e-16	Down
Potri.001G176500.1|PACid:27046630	0.00551279	-7.503	9.59788e-19	1.30126e-16	Down
Potri.T035400.1|PACid:27027059	0.0323574	-4.94976	1.00783e-18	1.36272e-16	Down
Potri.014G032800.1|PACid:27035274	0.105276	-3.24775	1.00996e-18	1.36272e-16	Down
Potri.013G073300.2|PACid:26995774	0.115596	-3.11284	1.02376e-18	1.37803e-16	Down
Potri.010G071600.1|PACid:26981447	0.00269976	-8.53295	1.20118e-18	1.613e-16	Down
Potri.001G424300.1|PACid:27047745	33.9363	5.08476	1.26629e-18	1.69638e-16	Ups
Potri.007G017100.1|PACid:27015668	13.2258	3.72529	1.31036e-18	1.75125e-16	Ups
Potri.013G069600.1|PACid:26996066	0.0757989	-3.72168	1.35029e-18	1.80033e-16	Down
Potri.003G020400.1|PACid:26997051	9.95767	3.31581	1.54157e-18	2.04978e-16	Ups
Potri.008G090400.1|PACid:27039584	0.010591	-6.56101	1.54467e-18	2.04978e-16	Down
Potri.005G161900.1|PACid:27030866	145.58	7.18567	1.70374e-18	2.25555e-16	Ups
Potri.010G061200.1|PACid:26982766	0.00109594	-9.83362	1.79987e-18	2.37722e-16	Down
Potri.015G060200.1|PACid:27017462	0.00238438	-8.71217	1.94882e-18	2.56656e-16	Down
Potri.006G276600.1|PACid:27007221	Inf	Inf	1.95264e-18	2.56656e-16	Ups
Potri.008G203200.1|PACid:27036007	0.0249601	-5.32423	1.95691e-18	2.56656e-16	Down
Potri.014G057800.1|PACid:27034704	Inf	Inf	2.04632e-18	2.67758e-16	Ups
Potri.016G137600.1|PACid:27011580	0.0972678	-3.36189	2.14786e-18	2.80392e-16	Down
Potri.014G113000.1|PACid:27034716	0.0711282	-3.81344	2.19137e-18	2.85411e-16	Down
Potri.008G076400.1|PACid:27036592	0.00194596	-9.0053	2.21789e-18	2.88197e-16	Down
Potri.008G130400.1|PACid:27038961	19.7256	4.302	2.24922e-18	2.91596e-16	Ups
Potri.014G035800.8|PACid:27032929	12.9144	3.69091	2.27474e-18	2.94226e-16	Ups
Potri.007G120200.1|PACid:27016223	0	#NAME?	2.46535e-18	3.18149e-16	Down
Potri.001G175800.1|PACid:27043587	0	#NAME?	2.71955e-18	3.5015e-16	Down
Potri.001G136100.1|PACid:27044217	0.0398203	-4.65035	2.89143e-18	3.7143e-16	Down
Potri.004G050600.1|PACid:26989571	130	7.02236	3.00048e-18	3.84561e-16	Ups
Potri.001G348100.1|PACid:27040308	87.1527	6.44547	3.32227e-18	4.24186e-16	Ups
Potri.004G030700.1|PACid:26989744	0.123332	-3.01938	3.32473e-18	4.24186e-16	Down
Potri.001G399600.3|PACid:27044163	Inf	Inf	3.51871e-18	4.47919e-16	Ups
Potri.014G035800.1|PACid:27032923	10.7112	3.42105	4.07811e-18	5.14472e-16	Ups
Potri.014G035800.2|PACid:27032925	10.7112	3.42105	4.07811e-18	5.14472e-16	Ups
Potri.014G035800.3|PACid:27032922	10.7112	3.42105	4.07811e-18	5.14472e-16	Ups
Potri.014G035800.5|PACid:27032924	10.7112	3.42105	4.07811e-18	5.14472e-16	Ups
Potri.007G004500.1|PACid:27014529	0.00223895	-8.80296	4.29892e-18	5.41116e-16	Down
Potri.004G108300.2|PACid:26993098	30.398	4.92591	4.4503e-18	5.56436e-16	Ups
Potri.004G108300.6|PACid:26993097	30.398	4.92591	4.4503e-18	5.56436e-16	Ups
Potri.T016900.1|PACid:27014284	30.398	4.92591	4.4503e-18	5.56436e-16	Ups
Potri.006G144000.1|PACid:27007685	12.0652	3.59278	4.7967e-18	5.98417e-16	Ups
Potri.001G360800.2|PACid:27040872	0	#NAME?	4.85733e-18	6.04641e-16	Down
Potri.006G104100.1|PACid:27007619	0.012153	-6.36255	5.03656e-18	6.25567e-16	Down
Potri.001G434000.2|PACid:27043207	Inf	Inf	5.19422e-18	6.43729e-16	Ups
Potri.006G051100.1|PACid:27007883	8.39291	3.06917	5.42753e-18	6.71165e-16	Ups
Potri.007G122100.1|PACid:27016591	0.0823948	-3.6013	5.55276e-18	6.85145e-16	Down
Potri.010G069000.2|PACid:26978282	0.142657	-2.80938	6.11179e-18	7.52472e-16	Down
Potri.001G113100.1|PACid:27047157	0.144761	-2.78825	6.6464e-18	8.16506e-16	Down
Potri.008G095600.1|PACid:27038835	0.0180293	-5.79351	7.75707e-18	9.48808e-16	Down
Potri.008G095600.3|PACid:27038836	0.0180293	-5.79351	7.75707e-18	9.48808e-16	Down
Potri.012G039000.2|PACid:27050466	7.46132	2.89943	7.81617e-18	9.53963e-16	Ups
Potri.016G133800.1|PACid:27011793	0.0570538	-4.13153	7.84881e-18	9.55873e-16	Down
Potri.007G105900.2|PACid:27015023	17.6085	4.1382	8.28103e-18	1.00416e-15	Ups
Potri.007G105900.3|PACid:27015024	17.6085	4.1382	8.28103e-18	1.00416e-15	Ups
Potri.001G134700.1|PACid:27047521	0.023784	-5.39387	8.99557e-18	1.08846e-15	Down
Potri.007G022200.1|PACid:27015822	0.00248246	-8.65401	9.57907e-18	1.15658e-15	Down
Potri.001G046000.1|PACid:27046727	0	#NAME?	1.03435e-17	1.24621e-15	Down
Potri.001G391900.1|PACid:27045632	0.14267	-2.80924	1.05953e-17	1.2657e-15	Down
Potri.001G391900.2|PACid:27045631	0.14267	-2.80924	1.05953e-17	1.2657e-15	Down
Potri.001G391900.3|PACid:27045630	0.14267	-2.80924	1.05953e-17	1.2657e-15	Down
Potri.001G391900.4|PACid:27045633	0.14267	-2.80924	1.05953e-17	1.2657e-15	Down
Potri.005G218800.1|PACid:27028519	8.9377	3.1599	1.21773e-17	1.4516e-15	Ups
Potri.005G035400.1|PACid:27027872	0.041208	-4.60093	1.22711e-17	1.45969e-15	Down
Potri.T053500.1|PACid:27014229	0.0061435	-7.34672	1.26223e-17	1.49514e-15	Down
Potri.T053500.2|PACid:27014228	0.0061435	-7.34672	1.26223e-17	1.49514e-15	Down
Potri.011G145000.1|PACid:27002806	0.00572847	-7.44763	1.2954e-17	1.53122e-15	Down
Potri.001G069800.1|PACid:27042169	0.000407121	-11.2623	1.37256e-17	1.61902e-15	Down
Potri.013G145900.1|PACid:26995669	0.072449	-3.78689	1.39907e-17	1.64372e-15	Down
Potri.005G010300.1|PACid:27030720	81.9259	6.35625	1.39935e-17	1.64372e-15	Ups
Potri.008G058500.1|PACid:27038749	8.47259	3.0828	1.47154e-17	1.72492e-15	Ups
Potri.001G471900.1|PACid:27047250	15.5138	3.95548	1.8798e-17	2.1989e-15	Ups
Potri.019G063100.1|PACid:27026198	7.0551	2.81867	2.3446e-17	2.73125e-15	Ups
Potri.T099400.1|PACid:27014337	7.0551	2.81867	2.3446e-17	2.73125e-15	Ups
Potri.001G013400.1|PACid:27046789	452.609	8.82212	2.36173e-17	2.74167e-15	Ups
Potri.007G120600.1|PACid:27014773	0.00223169	-8.80765	2.3633e-17	2.74167e-15	Down
Potri.002G092400.1|PACid:27021668	10.2979	3.36428	2.41023e-17	2.79036e-15	Ups
Potri.004G048900.3|PACid:26990421	41.9805	5.39165	2.56801e-17	2.96692e-15	Ups
Potri.016G136000.2|PACid:27012213	Inf	Inf	2.66177e-17	3.06894e-15	Ups
Potri.016G015500.1|PACid:27013587	0.158228	-2.65992	2.69848e-17	3.10491e-15	Down
Potri.017G086300.1|PACid:26983581	230.533	7.84883	2.76633e-17	3.17648e-15	Ups
Potri.010G174400.1|PACid:26981140	0.038485	-4.69956	2.80101e-17	3.20975e-15	Down
Potri.005G033500.1|PACid:27029986	0.00295404	-8.4031	2.83734e-17	3.24478e-15	Down
Potri.001G049200.2|PACid:27041696	19.4562	4.28216	2.87089e-17	3.26985e-15	Ups
Potri.001G049200.3|PACid:27041697	19.4562	4.28216	2.87089e-17	3.26985e-15	Ups
Potri.016G011400.2|PACid:27011968	66.283	6.05057	2.90635e-17	3.30355e-15	Ups
Potri.013G026000.1|PACid:26993659	0.00489607	-7.67416	3.17152e-17	3.59769e-15	Down
Potri.008G210900.1|PACid:27037396	0.141093	-2.82528	3.32098e-17	3.75965e-15	Down
Potri.010G254700.9|PACid:26980820	32.0699	5.00315	3.47205e-17	3.92278e-15	Ups
Potri.008G161600.1|PACid:27035897	10.5841	3.40382	3.5231e-17	3.97248e-15	Ups
Potri.011G168700.1|PACid:27002992	12.8372	3.68226	3.82534e-17	4.30465e-15	Ups
Potri.T047900.1|PACid:27051529	14.6357	3.87142	3.96766e-17	4.45589e-15	Ups
Potri.001G398800.1|PACid:27044865	8.33819	3.05973	4.14565e-17	4.63728e-15	Ups
Potri.001G398800.2|PACid:27044866	8.33819	3.05973	4.14565e-17	4.63728e-15	Ups
Potri.014G001400.1|PACid:27033451	0.0247598	-5.33586	4.45806e-17	4.97684e-15	Down
Potri.005G239300.1|PACid:27027846	38.171	5.2544	4.69646e-17	5.2326e-15	Ups
Potri.001G176200.1|PACid:27046573	0	#NAME?	5.47676e-17	6.08992e-15	Down
Potri.003G181900.1|PACid:26998502	9.00491	3.17071	5.81213e-17	6.45009e-15	Ups
Potri.017G107500.1|PACid:26984013	18.3527	4.19792	6.73382e-17	7.45824e-15	Ups
Potri.001G134300.1|PACid:27047864	0.0376526	-4.7311	6.74814e-17	7.45942e-15	Down
Potri.010G002500.8|PACid:26978790	Inf	Inf	6.79461e-17	7.49605e-15	Ups
Potri.004G231300.1|PACid:26989390	223.531	7.80433	7.32835e-17	8.06907e-15	Ups
Potri.005G108900.1|PACid:27028263	53.7572	5.74839	7.6755e-17	8.43481e-15	Ups
Potri.019G037400.1|PACid:27026227	0.126904	-2.97819	7.81635e-17	8.57285e-15	Down
Potri.016G021000.1|PACid:27013406	0.0474358	-4.39788	7.99612e-17	8.75296e-15	Down
Potri.001G307200.4|PACid:27048435	38.4675	5.26557	8.15855e-17	8.91342e-15	Ups
Potri.017G079500.1|PACid:26985297	0.0034325	-8.18652	9.05368e-17	9.8722e-15	Down
Potri.005G239200.1|PACid:27027849	32.0669	5.00302	9.14975e-17	9.94385e-15	Ups
Potri.001G081500.1|PACid:27041785	9.15409	3.19442	9.19999e-17	9.94385e-15	Ups
Potri.001G081500.2|PACid:27041784	9.15409	3.19442	9.19999e-17	9.94385e-15	Ups
Potri.001G081500.3|PACid:27041783	9.15409	3.19442	9.19999e-17	9.94385e-15	Ups
Potri.006G003900.1|PACid:27005342	0.0598671	-4.06209	9.20776e-17	9.94385e-15	Down
Potri.015G097000.1|PACid:27018461	0.072626	-3.78337	9.25297e-17	9.97353e-15	Down
Potri.018G069700.2|PACid:27011072	0.0110912	-6.49444	9.30242e-17	1.00077e-14	Down
Potri.011G057800.2|PACid:27002906	6.88426	2.7833	9.49468e-17	1.0195e-14	Ups
Potri.012G051500.1|PACid:27049099	0.0239638	-5.383	1.06015e-16	1.13618e-14	Down
Potri.016G047500.1|PACid:27013317	53.6455	5.74539	1.15724e-16	1.23787e-14	Ups
Potri.016G022000.1|PACid:27011615	0.0517446	-4.27245	1.18862e-16	1.26903e-14	Down
Potri.004G187500.1|PACid:26992092	483.437	8.91718	1.24135e-16	1.32282e-14	Ups
Potri.011G025400.1|PACid:27002899	0.0560921	-4.15606	1.32173e-16	1.40581e-14	Down
Potri.014G197500.1|PACid:27034819	0.110993	-3.17146	1.39973e-16	1.48596e-14	Down
Potri.009G169900.1|PACid:26986881	0.00531606	-7.55543	1.4255e-16	1.50762e-14	Down
Potri.009G169900.2|PACid:26986880	0.00531606	-7.55543	1.4255e-16	1.50762e-14	Down
Potri.002G253800.2|PACid:27021823	8.58362	3.10159	1.4373e-16	1.51726e-14	Ups
Potri.019G073700.1|PACid:27026328	1972.51	10.9458	1.55283e-16	1.63614e-14	Ups
Potri.003G037800.1|PACid:26998100	27.7619	4.79504	1.65453e-16	1.74004e-14	Ups
Potri.009G117300.1|PACid:26986943	53.5184	5.74196	1.72124e-16	1.80682e-14	Ups
Potri.006G113800.1|PACid:27004121	0.0832305	-3.58674	1.81855e-16	1.90541e-14	Down
Potri.017G141400.3|PACid:26985487	0.00289154	-8.43394	1.82405e-16	1.90763e-14	Down
Potri.013G008200.1|PACid:26994551	10.4317	3.3829	1.83133e-16	1.91168e-14	Ups
Potri.016G020900.1|PACid:27012443	0.0430478	-4.53792	1.84457e-16	1.92194e-14	Down
Potri.014G157500.1|PACid:27034697	19.0212	4.24954	1.92864e-16	2.00582e-14	Ups
Potri.005G244700.2|PACid:27028951	24.2772	4.60153	1.98768e-16	2.06341e-14	Ups
Potri.T032200.2|PACid:27027117	143.328	7.16317	1.99527e-16	2.06748e-14	Ups
Potri.011G146900.1|PACid:27002565	0.137351	-2.86406	2.06006e-16	2.12678e-14	Down
Potri.011G146900.2|PACid:27002564	0.137351	-2.86406	2.06006e-16	2.12678e-14	Down
Potri.001G079000.7|PACid:27043421	16.3142	4.02806	2.17533e-16	2.24166e-14	Ups
Potri.005G175300.1|PACid:27030793	0.00597442	-7.38698	2.18356e-16	2.24603e-14	Down
Potri.019G045900.1|PACid:27024976	215.088	7.74878	2.23596e-16	2.29573e-14	Ups
Potri.002G039500.1|PACid:27023150	0	#NAME?	2.34158e-16	2.39823e-14	Down
Potri.010G079500.1|PACid:26979321	0	#NAME?	2.34431e-16	2.39823e-14	Down
Potri.001G342000.2|PACid:27044254	18.154	4.18222	2.47545e-16	2.52779e-14	Ups
Potri.001G299500.1|PACid:27044485	0.0552863	-4.17693	2.57223e-16	2.62186e-14	Down
Potri.007G056300.1|PACid:27017085	0.0747905	-3.741	2.64814e-16	2.69435e-14	Down
Potri.006G209000.1|PACid:27005118	0.0274467	-5.18722	2.84823e-16	2.8927e-14	Down
Potri.007G074900.1|PACid:27017087	0.00463042	-7.75464	2.9727e-16	3.01368e-14	Down
Potri.002G095900.1|PACid:27020629	0.0816843	-3.6138	3.06827e-16	3.10497e-14	Down
Potri.008G073400.1|PACid:27036168	0.00152076	-9.36099	3.31321e-16	3.34357e-14	Down
Potri.013G148900.1|PACid:26994169	25.6188	4.67913	3.31594e-16	3.34357e-14	Ups
Potri.014G113200.1|PACid:27032718	0.114657	-3.12461	3.51492e-16	3.53787e-14	Down
Potri.003G161300.1|PACid:26998726	0.0139169	-6.16702	3.59498e-16	3.61199e-14	Down
Potri.010G191900.1|PACid:26980184	0.128091	-2.96476	3.73563e-16	3.73995e-14	Down
Potri.010G191900.3|PACid:26980185	0.128091	-2.96476	3.73563e-16	3.73995e-14	Down
Potri.014G043000.1|PACid:27033385	0.0523544	-4.25554	3.94714e-16	3.94469e-14	Down
Potri.003G099000.1|PACid:26996614	0.0204466	-5.61199	4.14583e-16	4.13591e-14	Down
Potri.012G113800.1|PACid:27048959	0.013387	-6.22302	4.27122e-16	4.25345e-14	Down
Potri.001G056200.2|PACid:27042089	102.91	6.68523	4.42976e-16	4.39578e-14	Ups
Potri.001G056200.3|PACid:27042088	102.91	6.68523	4.42976e-16	4.39578e-14	Ups
Potri.001G230800.2|PACid:27043601	0.00174975	-9.15864	4.49938e-16	4.457e-14	Down
Potri.006G199500.9|PACid:27008559	50.9311	5.67048	4.83281e-16	4.77312e-14	Ups
Potri.019G057800.1|PACid:27026917	0.163335	-2.6141	4.83547e-16	4.77312e-14	Down
Potri.007G133000.1|PACid:27014553	0.0138246	-6.17661	5.27003e-16	5.19296e-14	Down
Potri.006G193000.1|PACid:27007254	0.0173374	-5.84997	5.28252e-16	5.19617e-14	Down
Potri.001G188000.1|PACid:27041311	0.078968	-3.66259	5.46236e-16	5.36369e-14	Down
Potri.002G033600.1|PACid:27020489	0.157422	-2.66729	5.49553e-16	5.38687e-14	Down
Potri.014G019200.1|PACid:27034881	0.12043	-3.05374	5.66158e-16	5.53998e-14	Down
Potri.008G022600.1|PACid:27036136	0.00187537	-9.05861	5.71704e-16	5.58453e-14	Down
Potri.014G033200.1|PACid:27033366	0	#NAME?	5.94448e-16	5.79664e-14	Down
Potri.010G204700.1|PACid:26982294	0.0251943	-5.31076	5.95951e-16	5.80124e-14	Down
Potri.005G122400.1|PACid:27031280	Inf	Inf	6.00335e-16	5.83383e-14	Ups
Potri.T023400.1|PACid:26988968	Inf	Inf	6.01724e-16	5.83724e-14	Ups
Potri.005G053800.1|PACid:27029493	7.80576	2.96454	6.57687e-16	6.36915e-14	Ups
Potri.008G024400.1|PACid:27037008	15.685	3.97131	6.6402e-16	6.41943e-14	Ups
Potri.014G067100.1|PACid:27033963	0.0694823	-3.84721	7.06314e-16	6.8166e-14	Down
Potri.017G154600.2|PACid:26985532	0.0748446	-3.73996	7.26556e-16	6.99994e-14	Down
Potri.017G135800.1|PACid:26984813	27.6154	4.7874	7.34161e-16	7.06112e-14	Ups
Potri.001G235300.1|PACid:27044317	0.00139011	-9.49058	7.49384e-16	7.19523e-14	Down
Potri.015G003600.1|PACid:27019001	0.006625	-7.23786	7.5706e-16	7.25655e-14	Down
Potri.T129700.1|PACid:27000453	0.0230778	-5.43735	9.25573e-16	8.8567e-14	Down
Potri.014G053900.4|PACid:27033564	113.683	6.82888	9.79564e-16	9.35741e-14	Ups
Potri.003G018800.4|PACid:26998736	11.8613	3.56819	1.01241e-15	9.65481e-14	Ups
Potri.014G012800.1|PACid:27035271	0.0937433	-3.41514	1.01891e-15	9.70031e-14	Down
Potri.010G176600.1|PACid:26979284	0	#NAME?	1.04481e-15	9.93008e-14	Down
Potri.002G036100.1|PACid:27022354	0	#NAME?	1.0515e-15	9.9768e-14	Down
Potri.002G016000.1|PACid:27022000	11.5556	3.53052	1.0958e-15	1.03796e-13	Ups
Potri.004G192000.1|PACid:26989363	0.00475094	-7.71757	1.12459e-15	1.06345e-13	Down
Potri.014G002500.1|PACid:27034979	0.0309825	-5.0124	1.17813e-15	1.1122e-13	Down
Potri.010G186700.1|PACid:26978856	21.6277	4.43481	1.18081e-15	1.11287e-13	Ups
Potri.015G067200.1|PACid:27019584	0.143444	-2.80144	1.18432e-15	1.11431e-13	Down
Potri.016G102900.1|PACid:27013033	0.0500543	-4.32036	1.22452e-15	1.15021e-13	Down
Potri.002G003800.1|PACid:27022341	0.0383166	-4.70589	1.25725e-15	1.17899e-13	Down
Potri.009G128500.1|PACid:26986542	383.288	8.58228	1.27299e-15	1.19176e-13	Ups
Potri.010G072000.1|PACid:26979349	0.00396155	-7.97972	1.29335e-15	1.20881e-13	Down
Potri.001G455500.1|PACid:27045518	0.0903688	-3.46803	1.35551e-15	1.26481e-13	Down
Potri.010G093400.2|PACid:26980137	12.1319	3.60074	1.48662e-15	1.38484e-13	Ups
Potri.001G464700.1|PACid:27046348	0	#NAME?	1.69245e-15	1.57398e-13	Down
Potri.018G035500.1|PACid:27009413	0.111836	-3.16054	1.80114e-15	1.67229e-13	Down
Potri.003G096000.1|PACid:27000013	181.794	7.50616	1.83929e-15	1.7049e-13	Ups
Potri.001G030600.1|PACid:27040387	0.00605573	-7.36748	1.95005e-15	1.8046e-13	Down
Potri.002G234600.1|PACid:27024560	8.52647	3.09195	2.02675e-15	1.87249e-13	Ups
Potri.001G407100.1|PACid:27043870	25.4765	4.67109	2.33268e-15	2.15161e-13	Ups
Potri.013G007000.1|PACid:26995986	178.869	7.48276	2.38302e-15	2.19444e-13	Ups
Potri.007G133100.1|PACid:27015375	0.00274144	-8.51085	2.46362e-15	2.26275e-13	Down
Potri.001G307200.1|PACid:27048432	168.662	7.39799	2.46524e-15	2.26275e-13	Ups
Potri.016G021600.1|PACid:27012545	0.0199325	-5.64874	2.80505e-15	2.57045e-13	Down
Potri.006G052800.2|PACid:27006090	0.155322	-2.68667	2.92929e-15	2.67559e-13	Down
Potri.006G052800.8|PACid:27006091	0.155322	-2.68667	2.92929e-15	2.67559e-13	Down
Potri.009G160900.1|PACid:26988820	14.3158	3.83953	2.98799e-15	2.72479e-13	Ups
Potri.016G102600.1|PACid:27012956	0.0414597	-4.59215	3.23054e-15	2.94104e-13	Down
Potri.007G075000.1|PACid:27014972	0.0176944	-5.82057	3.23559e-15	2.94104e-13	Down
Potri.019G088500.1|PACid:27026925	0.0545511	-4.19625	3.31146e-15	3.00515e-13	Down
Potri.003G018800.3|PACid:26998734	14.8377	3.89119	3.43464e-15	3.11191e-13	Ups
Potri.001G210000.1|PACid:27042957	6.58072	2.71825	3.48724e-15	3.15449e-13	Ups
Potri.013G037500.1|PACid:26995966	82.2072	6.36119	3.60877e-15	3.25919e-13	Ups
Potri.018G083600.1|PACid:27009235	0.0468944	-4.41444	3.67252e-15	3.31144e-13	Down
Potri.T133800.1|PACid:26996149	0.00126862	-9.62253	3.82947e-15	3.44744e-13	Down
Potri.001G276800.5|PACid:27046611	Inf	Inf	3.86651e-15	3.47523e-13	Ups
Potri.013G127700.1|PACid:26995031	0.00829064	-6.9143	4.20994e-15	3.77786e-13	Down
Potri.014G113500.3|PACid:27031983	0.0864166	-3.53255	4.33611e-15	3.88489e-13	Down
Potri.011G030900.2|PACid:27002811	0.00719542	-7.11871	4.40606e-15	3.93503e-13	Down
Potri.011G030900.3|PACid:27002812	0.00719542	-7.11871	4.40606e-15	3.93503e-13	Down
Potri.011G018800.1|PACid:27002660	Inf	Inf	4.41803e-15	3.93947e-13	Ups
Potri.001G023500.1|PACid:27043545	0.0525836	-4.24924	4.49883e-15	4.00517e-13	Down
Potri.010G200500.7|PACid:26978320	42.0474	5.39395	4.54236e-15	4.03116e-13	Ups
Potri.010G200500.8|PACid:26978321	42.0474	5.39395	4.54236e-15	4.03116e-13	Ups
Potri.003G188500.1|PACid:26999597	0.110615	-3.17639	4.57298e-15	4.05195e-13	Down
Potri.003G168700.1|PACid:26997617	Inf	Inf	4.6399e-15	4.10478e-13	Ups
Potri.006G024300.2|PACid:27007373	19.0757	4.25366	4.69742e-15	4.14264e-13	Ups
Potri.006G024300.3|PACid:27007374	19.0757	4.25366	4.69742e-15	4.14264e-13	Ups
Potri.018G143600.2|PACid:27011249	0.125782	-2.991	4.79075e-15	4.21834e-13	Down
Potri.010G071700.1|PACid:26979756	0.00144973	-9.43	4.83528e-15	4.25089e-13	Down
Potri.005G246100.1|PACid:27030216	7.70321	2.94546	4.95661e-15	4.35076e-13	Ups
Potri.016G098200.1|PACid:27012522	0.162333	-2.62297	5.00713e-15	4.38551e-13	Down
Potri.018G095900.1|PACid:27010975	0.00174114	-9.16575	5.01179e-15	4.38551e-13	Down
Potri.016G049200.1|PACid:27012910	0.00956062	-6.70868	5.19989e-15	4.54304e-13	Down
Potri.002G078500.1|PACid:27022783	0.0193478	-5.69168	6.11577e-15	5.33494e-13	Down
Potri.001G144800.1|PACid:27043360	Inf	Inf	7.19923e-15	6.27035e-13	Ups
Potri.002G190600.1|PACid:27020221	0.0105492	-6.56672	7.54954e-15	6.5653e-13	Down
Potri.003G214700.1|PACid:26997282	878.085	9.77822	7.82353e-15	6.79307e-13	Ups
Potri.001G436800.1|PACid:27046771	0.0409598	-4.60965	7.98706e-15	6.92438e-13	Down
Potri.007G024400.1|PACid:27016173	0.0929003	-3.42817	8.105e-15	7.01581e-13	Down
Potri.016G106100.1|PACid:27012537	0.00270018	-8.53273	8.14409e-15	7.03882e-13	Down
Potri.002G174500.1|PACid:27020643	0	#NAME?	8.29843e-15	7.16121e-13	Down
Potri.016G003700.6|PACid:27012563	16.5287	4.0469	8.75178e-15	7.54087e-13	Ups
Potri.018G152600.1|PACid:27009286	361.759	8.49889	9.72289e-15	8.36481e-13	Ups
Potri.T096700.1|PACid:27040111	13.7242	3.77865	1.07677e-14	9.24387e-13	Ups
Potri.017G122900.1|PACid:26985544	0	#NAME?	1.07775e-14	9.24387e-13	Down
Potri.009G062500.1|PACid:26985884	10.915	3.44824	1.1778e-14	1.00866e-12	Ups
Potri.010G056400.1|PACid:26979372	0.0591707	-4.07897	1.21349e-14	1.03764e-12	Down
Potri.017G155300.1|PACid:26984163	20.2844	4.3423	1.22466e-14	1.04561e-12	Ups
Potri.009G143500.1|PACid:26988477	186.813	7.54545	1.39806e-14	1.19184e-12	Ups
Potri.018G093600.1|PACid:27010547	13.6462	3.77043	1.41348e-14	1.20317e-12	Ups
Potri.001G019700.1|PACid:27040267	0.00384574	-8.02252	1.42564e-14	1.21169e-12	Down
Potri.013G160600.1|PACid:26995062	352.469	8.46135	1.47869e-14	1.25488e-12	Ups
Potri.017G115300.1|PACid:26983356	51.4548	5.68523	1.54887e-14	1.31246e-12	Ups
Potri.003G145500.1|PACid:26999270	0.0871513	-3.52033	1.55757e-14	1.31785e-12	Down
Potri.006G129900.1|PACid:27005923	0.173107	-2.53027	1.68221e-14	1.42116e-12	Down
Potri.005G117500.1|PACid:27031016	0.0854187	-3.54931	1.78514e-14	1.50586e-12	Down
Potri.010G188200.1|PACid:26982645	6.36975	2.67124	1.92635e-14	1.62254e-12	Ups
Potri.019G074400.1|PACid:27025204	182.135	7.50886	1.93096e-14	1.62399e-12	Ups
Potri.004G156000.3|PACid:26989264	17.9058	4.16236	1.99224e-14	1.67304e-12	Ups
Potri.005G001800.1|PACid:27028303	Inf	Inf	2.00993e-14	1.68538e-12	Ups
Potri.005G122600.1|PACid:27030121	Inf	Inf	2.02934e-14	1.6966e-12	Ups
Potri.005G122600.2|PACid:27030122	Inf	Inf	2.02934e-14	1.6966e-12	Ups
Potri.012G043000.1|PACid:27048877	8.07848	3.01408	2.03969e-14	1.70019e-12	Ups
Potri.012G043000.3|PACid:27048878	8.07848	3.01408	2.03969e-14	1.70019e-12	Ups
Potri.016G025000.2|PACid:27012403	6.83324	2.77257	2.06248e-14	1.71665e-12	Ups
Potri.017G089800.1|PACid:26985365	72.7053	6.18399	2.21811e-14	1.84345e-12	Ups
Potri.001G461800.1|PACid:27044453	0.00546346	-7.51597	2.42388e-14	2.0115e-12	Down
Potri.013G072800.1|PACid:26995850	9.55203	3.25581	2.84571e-14	2.35808e-12	Ups
Potri.001G111500.1|PACid:27044288	Inf	Inf	2.85571e-14	2.36289e-12	Ups
Potri.014G053900.3|PACid:27033565	180.573	7.49643	2.90106e-14	2.39689e-12	Ups
Potri.019G018600.1|PACid:27026406	76.9984	6.26676	2.92485e-14	2.413e-12	Ups
Potri.016G125000.1|PACid:27014016	0.0268266	-5.22019	2.94389e-14	2.42515e-12	Down
Potri.002G030900.1|PACid:27024770	53.0131	5.72828	2.95328e-14	2.42579e-12	Ups
Potri.002G030900.3|PACid:27024769	53.0131	5.72828	2.95328e-14	2.42579e-12	Ups
Potri.014G033000.1|PACid:27034843	0.00370017	-8.07819	2.9645e-14	2.43146e-12	Down
Potri.011G075400.1|PACid:27002663	179.62	7.4888	3.05903e-14	2.50217e-12	Ups
Potri.007G056900.1|PACid:27015778	0.140779	-2.8285	3.05961e-14	2.50217e-12	Down
Potri.014G003600.1|PACid:27035141	Inf	Inf	3.07243e-14	2.509e-12	Ups
Potri.001G052500.1|PACid:27046624	0.0117019	-6.41711	3.0831e-14	2.51406e-12	Down
Potri.019G080500.1|PACid:27025119	0.0224334	-5.47821	3.14898e-14	2.56407e-12	Down
Potri.015G120200.1|PACid:27019550	6.51577	2.70394	3.1551e-14	2.56535e-12	Ups
Potri.012G132000.1|PACid:27050542	0	#NAME?	3.21503e-14	2.6103e-12	Down
Potri.017G097500.1|PACid:26983487	12.0066	3.58575	3.35359e-14	2.71887e-12	Ups
Potri.013G134800.1|PACid:26995450	25.2128	4.65609	3.3894e-14	2.74395e-12	Ups
Potri.013G066800.1|PACid:26994898	0.00533434	-7.55048	3.40346e-14	2.75137e-12	Down
Potri.016G021500.1|PACid:27012825	0.0396124	-4.6579	4.01976e-14	3.24493e-12	Down
Potri.018G147500.1|PACid:27011467	0.0122944	-6.34585	4.42461e-14	3.56663e-12	Down
Potri.012G144500.1|PACid:27049182	243.897	7.93013	4.45234e-14	3.58385e-12	Ups
Potri.001G447500.1|PACid:27044565	0.000208422	-12.2282	4.66961e-14	3.75337e-12	Down
Potri.006G216200.1|PACid:27007941	124.198	6.9565	4.83947e-14	3.88435e-12	Ups
Potri.014G176400.1|PACid:27032518	13.3981	3.74395	4.87369e-14	3.90624e-12	Ups
Potri.001G385200.1|PACid:27041809	0.115906	-3.10898	5.1232e-14	4.10038e-12	Down
Potri.010G200500.3|PACid:26978316	73.5146	6.19996	5.21364e-14	4.16093e-12	Ups
Potri.010G200500.4|PACid:26978317	73.5146	6.19996	5.21364e-14	4.16093e-12	Ups
Potri.004G086500.1|PACid:26991575	192.482	7.58858	5.34267e-14	4.25787e-12	Ups
Potri.007G143800.1|PACid:27016249	10.926	3.44969	5.58272e-14	4.44288e-12	Ups
Potri.008G181200.1|PACid:27039531	7.37145	2.88195	6.27659e-14	4.98803e-12	Ups
Potri.018G037500.1|PACid:27008902	40.7459	5.34858	6.36274e-14	5.04936e-12	Ups
Potri.017G128800.1|PACid:26984905	8.32248	3.05701	6.41043e-14	5.08004e-12	Ups
Potri.006G076400.2|PACid:27006567	0.108296	-3.20695	6.73449e-14	5.32934e-12	Down
Potri.016G093100.1|PACid:27011665	0	#NAME?	6.77078e-14	5.35054e-12	Down
Potri.014G102600.1|PACid:27033858	Inf	Inf	7.17609e-14	5.66287e-12	Ups
Potri.009G117300.2|PACid:26986944	20.5965	4.36433	7.50651e-14	5.91532e-12	Ups
Potri.014G082100.1|PACid:27035083	16.706	4.06229	7.60471e-14	5.98432e-12	Ups
Potri.005G145400.2|PACid:27030869	9.22303	3.20524	8.1344e-14	6.38329e-12	Ups
Potri.005G145400.6|PACid:27030872	9.22303	3.20524	8.1344e-14	6.38329e-12	Ups
Potri.004G191400.1|PACid:26989921	0.00335578	-8.21914	8.26702e-14	6.47833e-12	Down
Potri.002G107200.1|PACid:27023425	9.36561	3.22737	8.29131e-14	6.48832e-12	Ups
Potri.006G220100.1|PACid:27007896	50.3477	5.65386	8.38349e-14	6.55135e-12	Ups
Potri.T008300.1|PACid:27019805	59.3764	5.89182	8.69361e-14	6.78427e-12	Ups
Potri.006G236200.1|PACid:27005510	12.8648	3.68536	8.72589e-14	6.80003e-12	Ups
Potri.007G067900.3|PACid:27015314	0.0354004	-4.82009	8.73966e-14	6.80134e-12	Down
Potri.019G007900.1|PACid:27026525	46.041	5.52485	8.78886e-14	6.83018e-12	Ups
Potri.016G140300.1|PACid:27012827	0.113957	-3.13343	8.82204e-14	6.84342e-12	Down
Potri.002G055500.1|PACid:27020292	30.8483	4.94712	8.83021e-14	6.84342e-12	Ups
Potri.004G016800.1|PACid:26991335	0	#NAME?	9.10485e-14	7.03915e-12	Down
Potri.008G220600.1|PACid:27037780	43.8161	5.45339	9.1078e-14	7.03915e-12	Ups
Potri.013G133800.1|PACid:26994640	7.53512	2.91363	9.36134e-14	7.22518e-12	Ups
Potri.005G234500.1|PACid:27028248	0.133086	-2.90957	9.62181e-14	7.41605e-12	Down
Potri.015G020000.1|PACid:27018472	0.0354617	-4.81759	9.92139e-14	7.63649e-12	Down
Potri.005G182700.1|PACid:27029269	0.0497786	-4.32833	9.94756e-14	7.64617e-12	Down
Potri.010G112800.1|PACid:26981873	6.52796	2.70663	9.98643e-14	7.66557e-12	Ups
Potri.002G227300.2|PACid:27024428	0	#NAME?	1.01409e-13	7.77352e-12	Down
Potri.011G081400.1|PACid:27001091	9.95056	3.31478	1.03995e-13	7.96093e-12	Ups
Potri.001G049100.1|PACid:27040442	85.5396	6.41852	1.07413e-13	8.21138e-12	Ups
Potri.018G036700.1|PACid:27009596	249.234	7.96136	1.07779e-13	8.22817e-12	Ups
Potri.001G175700.1|PACid:27045864	137.925	7.10774	1.08375e-13	8.26252e-12	Ups
Potri.001G024600.1|PACid:27048200	0.101768	-3.29664	1.17133e-13	8.91813e-12	Down
Potri.018G102500.1|PACid:27010727	6.90217	2.78705	1.18467e-13	9.00751e-12	Ups
Potri.005G161500.1|PACid:27030953	7.6276	2.93123	1.20845e-13	9.1759e-12	Ups
Potri.014G113100.1|PACid:27034890	0.0475234	-4.39522	1.24295e-13	9.42514e-12	Down
Potri.007G032300.1|PACid:27015384	0	#NAME?	1.3423e-13	1.01648e-11	Down
Potri.011G046600.1|PACid:27003236	43.5918	5.44598	1.36024e-13	1.02868e-11	Ups
Potri.018G040400.1|PACid:27011236	0	#NAME?	1.38306e-13	1.04453e-11	Down
Potri.003G116500.2|PACid:26996451	0.128044	-2.96529	1.41794e-13	1.06944e-11	Down
Potri.016G101400.1|PACid:27011899	0	#NAME?	1.42555e-13	1.07375e-11	Down
Potri.019G020100.1|PACid:27026754	0.119395	-3.06618	1.42907e-13	1.07496e-11	Down
Potri.T130200.1|PACid:27000449	0.00474943	-7.71803	1.44661e-13	1.0867e-11	Down
Potri.004G200100.1|PACid:26990549	17.0272	4.08977	1.45443e-13	1.09112e-11	Ups
Potri.002G186600.1|PACid:27019987	0.0269137	-5.21552	1.48798e-13	1.1148e-11	Down
Potri.013G027000.1|PACid:26995778	0.017514	-5.83535	1.49718e-13	1.1202e-11	Down
Potri.001G282100.1|PACid:27048326	0.0823983	-3.60124	1.50596e-13	1.12527e-11	Down
Potri.006G253800.1|PACid:27005079	Inf	Inf	1.52591e-13	1.13866e-11	Ups
Potri.003G082100.1|PACid:26999348	441.914	8.78762	1.54806e-13	1.15366e-11	Ups
Potri.013G029700.1|PACid:26995043	17.1159	4.09726	1.69443e-13	1.26107e-11	Ups
Potri.014G033600.1|PACid:27034812	0.00100944	-9.95223	1.78052e-13	1.32339e-11	Down
Potri.014G116000.1|PACid:27032205	0.185174	-2.43305	1.81948e-13	1.35057e-11	Down
Potri.014G050500.2|PACid:27033224	71.6413	6.16272	1.86907e-13	1.38555e-11	Ups
Potri.009G054900.1|PACid:26985766	0.103567	-3.27137	1.90585e-13	1.41096e-11	Down
Potri.001G175700.3|PACid:27045866	220.634	7.78551	2.0124e-13	1.48678e-11	Ups
Potri.002G020500.1|PACid:27023245	0.158075	-2.66132	2.01361e-13	1.48678e-11	Down
Potri.007G019300.1|PACid:27016022	0.0299136	-5.06306	2.01619e-13	1.48678e-11	Down
Potri.001G083300.1|PACid:27042951	145.731	7.18717	2.04796e-13	1.50823e-11	Ups
Potri.001G216600.1|PACid:27048046	7.06883	2.82147	2.08101e-13	1.52856e-11	Ups
Potri.001G216600.2|PACid:27048047	7.06883	2.82147	2.08101e-13	1.52856e-11	Ups
Potri.001G208600.1|PACid:27044075	0.0137165	-6.18795	2.24191e-13	1.6446e-11	Down
Potri.004G120100.2|PACid:26990231	20.7827	4.37731	2.30627e-13	1.68961e-11	Ups
Potri.012G102200.1|PACid:27049341	67.386	6.07438	2.31684e-13	1.69515e-11	Ups
Potri.012G029000.1|PACid:27050629	Inf	Inf	2.37434e-13	1.73496e-11	Ups
Potri.005G047000.1|PACid:27029328	8.83242	3.14281	2.39372e-13	1.74686e-11	Ups
Potri.006G052800.9|PACid:27006092	0.183205	-2.44847	2.47227e-13	1.80184e-11	Down
Potri.007G143600.1|PACid:27016208	11.6385	3.54084	2.57164e-13	1.87184e-11	Ups
Potri.011G018500.1|PACid:27001056	373.904	8.54653	2.63218e-13	1.91343e-11	Ups
Potri.011G145700.1|PACid:27002727	0.00893291	-6.80665	2.63845e-13	1.91551e-11	Down
Potri.006G208800.1|PACid:27003596	0.00306632	-8.34928	2.71134e-13	1.96589e-11	Down
Potri.010G161200.1|PACid:26979075	5.13623	2.36071	2.73506e-13	1.98054e-11	Ups
Potri.003G178900.1|PACid:26996784	0.00592567	-7.39881	2.90039e-13	2.09756e-11	Down
Potri.001G411100.1|PACid:27043880	9.07446	3.18181	2.91481e-13	2.10528e-11	Ups
Potri.003G099100.1|PACid:26999720	0	#NAME?	3.00889e-13	2.17045e-11	Down
Potri.001G044300.1|PACid:27046939	33.5306	5.06741	3.03186e-13	2.18422e-11	Ups
Potri.005G114000.1|PACid:27031136	0.0941045	-3.40959	3.11597e-13	2.24194e-11	Down
Potri.017G100900.1|PACid:26985433	0.0066116	-7.24079	3.34676e-13	2.40492e-11	Down
Potri.014G033900.2|PACid:27031995	0	#NAME?	3.36828e-13	2.4173e-11	Down
Potri.004G134000.1|PACid:26992421	0	#NAME?	3.42383e-13	2.45403e-11	Down
Potri.013G026400.1|PACid:26996021	15.0295	3.90973	3.46708e-13	2.48187e-11	Ups
Potri.002G046200.1|PACid:27020876	0.00885601	-6.81913	3.64316e-13	2.60461e-11	Down
Potri.016G097400.1|PACid:27012855	0.0627444	-3.99437	3.72629e-13	2.66066e-11	Down
Potri.001G280000.1|PACid:27043047	0	#NAME?	3.8726e-13	2.76162e-11	Down
Potri.014G126000.1|PACid:27034686	327.849	8.35689	3.94839e-13	2.8121e-11	Ups
Potri.001G472200.1|PACid:27048478	0.126251	-2.98563	4.02446e-13	2.86266e-11	Down
Potri.019G049500.4|PACid:27026930	0.130524	-2.93761	4.1142e-13	2.9228e-11	Down
Potri.001G001100.1|PACid:27048354	0.0261893	-5.25488	4.22629e-13	2.99864e-11	Down
Potri.018G068400.1|PACid:27010900	0.104669	-3.25609	4.33205e-13	3.06981e-11	Down
Potri.005G046600.1|PACid:27031439	8.06838	3.01228	4.52392e-13	3.20174e-11	Ups
Potri.011G016600.1|PACid:27000974	Inf	Inf	4.58706e-13	3.24235e-11	Ups
Potri.005G004900.4|PACid:27029426	0.073305	-3.76995	4.74486e-13	3.34968e-11	Down
Potri.010G169000.1|PACid:26982613	0.0971875	-3.36309	5.06629e-13	3.57212e-11	Down
Potri.001G431400.1|PACid:27041378	0.0623089	-4.00442	5.11651e-13	3.60301e-11	Down
Potri.012G132100.1|PACid:27050711	0	#NAME?	5.20851e-13	3.66321e-11	Down
Potri.015G033100.1|PACid:27018728	10.2434	3.35662	5.28608e-13	3.71312e-11	Ups
Potri.013G024200.1|PACid:26995292	12.7524	3.67269	5.36121e-13	3.7612e-11	Ups
Potri.010G145400.1|PACid:26979945	0.0190826	-5.7116	5.62433e-13	3.94088e-11	Down
Potri.003G222200.2|PACid:26997645	10.2522	3.35786	5.68712e-13	3.97992e-11	Ups
Potri.009G062800.1|PACid:26986395	0.0149957	-6.05931	5.72773e-13	4.00336e-11	Down
Potri.007G053500.1|PACid:27014389	0	#NAME?	5.9642e-13	4.16347e-11	Down
Potri.003G099400.3|PACid:26997689	7.63324	2.9323	6.26281e-13	4.3665e-11	Ups
Potri.010G153600.1|PACid:26982823	6.26122	2.64644	6.56739e-13	4.5732e-11	Ups
Potri.019G005900.3|PACid:27026099	Inf	Inf	6.64927e-13	4.62449e-11	Ups
Potri.001G311700.1|PACid:27042604	0.112155	-3.15644	6.88833e-13	4.78318e-11	Down
Potri.016G058200.1|PACid:27013269	0.0139478	-6.16382	6.89444e-13	4.78318e-11	Down
Potri.015G139400.1|PACid:27018558	13.2424	3.72709	7.05984e-13	4.8919e-11	Ups
Potri.007G097600.1|PACid:27015309	0.0428239	-4.54544	7.25286e-13	5.01946e-11	Down
Potri.003G207000.1|PACid:26996795	221.007	7.78795	7.70234e-13	5.32398e-11	Ups
Potri.001G168800.1|PACid:27047756	0.029855	-5.06588	7.80849e-13	5.39073e-11	Down
Potri.013G154000.1|PACid:26994402	Inf	Inf	7.81881e-13	5.39124e-11	Ups
Potri.018G000900.1|PACid:27010744	0.12395	-3.01218	8.39535e-13	5.78169e-11	Down
Potri.007G100700.2|PACid:27015077	0.00395926	-7.98055	8.80937e-13	6.0594e-11	Down
Potri.005G245700.1|PACid:27027975	8.68501	3.11853	9.37888e-13	6.44326e-11	Ups
Potri.008G195100.1|PACid:27039037	Inf	Inf	9.49845e-13	6.51744e-11	Ups
Potri.010G078800.1|PACid:26978717	268.911	8.07098	9.60626e-13	6.58339e-11	Ups
Potri.004G143200.1|PACid:26990462	0.159563	-2.6478	1.02058e-12	6.98576e-11	Down
Potri.001G256900.1|PACid:27043847	14.2262	3.83048	1.0399e-12	7.10934e-11	Ups
Potri.001G102600.1|PACid:27041234	0.0435538	-4.52106	1.10316e-12	7.53272e-11	Down
Potri.002G185900.1|PACid:27023148	14.9344	3.90057	1.11279e-12	7.58921e-11	Ups
Potri.016G125400.1|PACid:27012817	0.0277756	-5.17004	1.21337e-12	8.26514e-11	Down
Potri.007G102100.1|PACid:27015838	11.1705	3.48162	1.22828e-12	8.3566e-11	Ups
Potri.019G108700.1|PACid:27025786	0.0515585	-4.27765	1.25055e-12	8.49783e-11	Down
Potri.006G040000.1|PACid:27008393	7.63351	2.93235	1.33607e-12	9.06802e-11	Ups
Potri.003G205700.1|PACid:26996534	0	#NAME?	1.34018e-12	9.08494e-11	Down
Potri.001G227200.1|PACid:27047066	0.00315983	-8.30594	1.40774e-12	9.53146e-11	Down
Potri.017G055400.1|PACid:26983926	0.0138286	-6.17621	1.41248e-12	9.55206e-11	Down
Potri.009G136600.1|PACid:26987492	4.66861	2.22299	1.44691e-12	9.77317e-11	Ups
Potri.008G031700.2|PACid:27039311	5.62148	2.49095	1.46431e-12	9.87879e-11	Ups
Potri.T028800.3|PACid:27000415	Inf	Inf	1.50373e-12	1.01326e-10	Ups
Potri.011G147600.1|PACid:27001942	0.149273	-2.74398	1.53407e-12	1.03247e-10	Down
Potri.016G049400.1|PACid:27012645	0.00127624	-9.61388	1.54156e-12	1.03627e-10	Down
Potri.005G053900.2|PACid:27027986	8.21185	3.03771	1.5948e-12	1.07078e-10	Ups
Potri.001G330500.1|PACid:27042086	0.12679	-2.97948	1.6557e-12	1.11035e-10	Down
Potri.015G002800.1|PACid:27018249	0.0826501	-3.59684	1.71254e-12	1.14709e-10	Down
Potri.013G030800.1|PACid:26995198	0	#NAME?	1.71656e-12	1.14842e-10	Down
Potri.017G150500.3|PACid:26984673	6.73524	2.75173	1.7599e-12	1.17602e-10	Ups
Potri.005G227900.1|PACid:27027965	135.666	7.08391	1.79955e-12	1.20109e-10	Ups
Potri.014G143400.1|PACid:27033887	18.0961	4.1776	1.82479e-12	1.21649e-10	Ups
Potri.017G078100.1|PACid:26984531	0.0447274	-4.4827	1.84556e-12	1.22743e-10	Down
Potri.017G078100.6|PACid:26984530	0.0447274	-4.4827	1.84556e-12	1.22743e-10	Down
Potri.013G073600.1|PACid:26995806	0.12835	-2.96185	1.87904e-12	1.24822e-10	Down
Potri.016G031800.1|PACid:27012463	37.9529	5.24614	1.92432e-12	1.27679e-10	Ups
Potri.010G089500.2|PACid:26980123	34.0662	5.09027	1.96146e-12	1.2999e-10	Ups
Potri.012G004000.3|PACid:27049687	0.0640836	-3.9639	2.01658e-12	1.33325e-10	Down
Potri.017G094100.2|PACid:26984303	662.656	9.37212	2.02125e-12	1.33325e-10	Ups
Potri.017G094100.4|PACid:26984302	662.656	9.37212	2.02125e-12	1.33325e-10	Ups
Potri.017G094100.5|PACid:26984301	662.656	9.37212	2.02125e-12	1.33325e-10	Ups
Potri.010G213000.3|PACid:26981204	0.217017	-2.20412	2.0381e-12	1.34278e-10	Down
Potri.008G049000.1|PACid:27038471	14.6963	3.87738	2.0468e-12	1.34694e-10	Ups
Potri.005G097700.1|PACid:27030371	Inf	Inf	2.19742e-12	1.44437e-10	Ups
Potri.010G027800.5|PACid:26982424	Inf	Inf	2.21781e-12	1.45607e-10	Ups
Potri.009G045700.1|PACid:26986366	0.00352225	-8.14929	2.22701e-12	1.46041e-10	Down
Potri.008G164500.1|PACid:27037812	0.0968466	-3.36815	2.29768e-12	1.505e-10	Down
Potri.011G031300.1|PACid:27001370	5.818	2.54052	2.30688e-12	1.50926e-10	Ups
Potri.010G098700.1|PACid:26980961	9.71634	3.28041	2.34692e-12	1.53368e-10	Ups
Potri.011G010200.1|PACid:27002717	13.9806	3.80536	2.51888e-12	1.64414e-10	Ups
Potri.001G054000.1|PACid:27043016	0.0140421	-6.15409	2.53671e-12	1.65386e-10	Down
Potri.010G222100.1|PACid:26980921	0.0871023	-3.52115	2.54968e-12	1.66039e-10	Down
Potri.011G079500.1|PACid:27001579	15.1441	3.92068	2.59635e-12	1.68883e-10	Ups
Potri.004G065400.1|PACid:26991852	0.180988	-2.46603	2.60252e-12	1.69009e-10	Down
Potri.001G034100.1|PACid:27045945	0.028083	-5.15416	2.60429e-12	1.69009e-10	Down
Potri.001G059100.1|PACid:27041632	Inf	Inf	2.64207e-12	1.71263e-10	Ups
Potri.012G060900.1|PACid:27049009	0.0756707	-3.72412	2.69816e-12	1.74697e-10	Down
Potri.017G113900.1|PACid:26985141	0.00994543	-6.65175	2.73509e-12	1.76885e-10	Down
Potri.004G009800.1|PACid:26992861	0.00706287	-7.14553	2.83845e-12	1.83359e-10	Down
Potri.013G117000.1|PACid:26996001	54.7688	5.77528	2.85297e-12	1.84085e-10	Ups
Potri.004G060400.1|PACid:26990365	0.0145696	-6.10089	2.87602e-12	1.85148e-10	Down
Potri.004G060900.1|PACid:26990763	0.0145696	-6.10089	2.87602e-12	1.85148e-10	Down
Potri.002G126900.1|PACid:27021054	22.6138	4.49913	2.92482e-12	1.88074e-10	Ups
Potri.014G152000.2|PACid:27034049	27.8426	4.79922	3.16294e-12	2.03154e-10	Ups
Potri.003G183200.1|PACid:26998117	0.0480489	-4.37935	3.51247e-12	2.25347e-10	Down
Potri.006G267300.1|PACid:27007363	7.10802	2.82945	3.54354e-12	2.27081e-10	Ups
Potri.006G060500.1|PACid:27007589	0	#NAME?	3.77693e-12	2.41762e-10	Down
Potri.004G175800.2|PACid:26991805	5.81477	2.53972	3.78497e-12	2.42001e-10	Ups
Potri.005G192000.1|PACid:27030359	8.35839	3.06323	3.80109e-12	2.42757e-10	Ups
Potri.003G214900.1|PACid:26997922	0.00105345	-9.89066	3.82078e-12	2.43737e-10	Down
Potri.006G015100.1|PACid:27008292	5.5837	2.48122	3.89584e-12	2.48244e-10	Ups
Potri.006G221900.1|PACid:27006497	Inf	Inf	3.99642e-12	2.54365e-10	Ups
Potri.015G023800.1|PACid:27018854	0.188773	-2.40528	4.04859e-12	2.57394e-10	Down
Potri.016G065900.1|PACid:27013765	Inf	Inf	4.09834e-12	2.59677e-10	Ups
Potri.016G065900.4|PACid:27013766	Inf	Inf	4.09834e-12	2.59677e-10	Ups
Potri.016G065900.8|PACid:27013767	Inf	Inf	4.09834e-12	2.59677e-10	Ups
Potri.001G444300.1|PACid:27040862	51.2321	5.67898	4.12374e-12	2.60993e-10	Ups
Potri.018G026800.2|PACid:27011081	0.0072202	-7.11375	4.13056e-12	2.6113e-10	Down
Potri.001G006700.1|PACid:27043807	0.201606	-2.31039	4.23199e-12	2.67242e-10	Down
Potri.002G029200.1|PACid:27021206	24.1221	4.59228	4.30823e-12	2.71752e-10	Ups
Potri.005G209500.1|PACid:27031485	12.1358	3.6012	4.32643e-12	2.72289e-10	Ups
Potri.005G209500.3|PACid:27031486	12.1358	3.6012	4.32643e-12	2.72289e-10	Ups
Potri.014G160100.1|PACid:27034486	608.732	9.24966	4.47682e-12	2.81439e-10	Ups
Potri.004G098700.1|PACid:26990522	Inf	Inf	4.70091e-12	2.95197e-10	Ups
Potri.001G128300.1|PACid:27042562	0	#NAME?	4.75876e-12	2.98497e-10	Down
Potri.001G119800.1|PACid:27042751	10.3231	3.3678	4.81759e-12	3.0185e-10	Ups
Potri.001G235200.1|PACid:27042927	0.0210796	-5.56801	4.96647e-12	3.10832e-10	Down
Potri.008G120400.1|PACid:27036152	7.32833	2.87349	5.09743e-12	3.18674e-10	Ups
Potri.009G037000.7|PACid:26987436	45.3292	5.50237	5.13581e-12	3.20717e-10	Ups
Potri.005G007500.1|PACid:27028513	0.016539	-5.91798	5.1929e-12	3.23923e-10	Down
Potri.008G054900.1|PACid:27040014	0.0439548	-4.50784	5.25419e-12	3.27383e-10	Down
Potri.005G206200.1|PACid:27027924	16.1935	4.01734	5.5637e-12	3.46285e-10	Ups
Potri.016G102500.1|PACid:27013780	0.0116396	-6.42481	5.75504e-12	3.57219e-10	Down
Potri.002G014300.4|PACid:27023174	6.298	2.65489	5.75842e-12	3.57219e-10	Ups
Potri.002G014300.5|PACid:27023173	6.298	2.65489	5.75842e-12	3.57219e-10	Ups
Potri.002G079900.1|PACid:27022716	4.79841	2.26256	5.88068e-12	3.64402e-10	Ups
Potri.009G119900.1|PACid:26987770	0.0225231	-5.47245	6.04351e-12	3.73669e-10	Down
Potri.009G119900.2|PACid:26987771	0.0225231	-5.47245	6.04351e-12	3.73669e-10	Down
Potri.005G063400.1|PACid:27029742	0.0618766	-4.01446	6.06015e-12	3.74286e-10	Down
Potri.004G231400.1|PACid:26989915	Inf	Inf	6.35592e-12	3.92123e-10	Ups
Potri.008G080000.1|PACid:27038797	0.0074411	-7.07027	6.54779e-12	4.03518e-10	Down
Potri.017G036800.8|PACid:26985147	4.45099	2.15413	6.58055e-12	4.05093e-10	Ups
Potri.004G227200.1|PACid:26989112	5.73274	2.51922	6.69667e-12	4.1179e-10	Ups
Potri.003G115700.1|PACid:27000028	248.668	7.95808	6.79074e-12	4.17119e-10	Ups
Potri.T021700.1|PACid:26988976	0.0065014	-7.26503	6.93139e-12	4.25294e-10	Down
Potri.018G026800.1|PACid:27011080	0	#NAME?	7.07734e-12	4.33776e-10	Down
Potri.001G462800.1|PACid:27046697	5.08965	2.34757	7.20892e-12	4.4136e-10	Ups
Potri.019G093400.1|PACid:27025700	304.987	8.2526	7.29854e-12	4.46361e-10	Ups
Potri.002G083500.4|PACid:27021483	5.27962	2.40043	7.33698e-12	4.48225e-10	Ups
Potri.014G140300.1|PACid:27034193	0.00236894	-8.72155	7.44203e-12	4.54149e-10	Down
Potri.001G415500.1|PACid:27046284	0.0419134	-4.57645	7.46052e-12	4.54785e-10	Down
Potri.014G032300.1|PACid:27034982	6.75682	2.75634	7.5907e-12	4.6222e-10	Ups
Potri.002G039600.1|PACid:27022089	0	#NAME?	7.60433e-12	4.62549e-10	Down
Potri.019G027400.1|PACid:27025796	35.7946	5.16167	7.69213e-12	4.67384e-10	Ups
Potri.006G181200.1|PACid:27004492	0	#NAME?	7.70197e-12	4.67477e-10	Down
Potri.015G063400.1|PACid:27018211	0.00314387	-8.31324	7.76442e-12	4.7076e-10	Down
Potri.018G037500.2|PACid:27008903	10.4897	3.39091	7.84862e-12	4.75353e-10	Ups
Potri.012G108500.1|PACid:27049993	0.053677	-4.21955	8.08407e-12	4.89087e-10	Down
Potri.011G099400.1|PACid:27000647	0.103198	-3.27651	8.10161e-12	4.89621e-10	Down
Potri.001G096600.1|PACid:27045933	0.0632814	-3.98208	8.15055e-12	4.9205e-10	Down
Potri.017G007900.1|PACid:26985194	45.3151	5.50192	8.17454e-12	4.9297e-10	Ups
Potri.007G103200.1|PACid:27017073	0.13416	-2.89798	8.57978e-12	5.16854e-10	Down
Potri.001G121900.1|PACid:27041781	0.0180032	-5.7956	8.6467e-12	5.19772e-10	Down
Potri.T145400.1|PACid:27003403	0.0180032	-5.7956	8.6467e-12	5.19772e-10	Down
Potri.010G027800.2|PACid:26982427	Inf	Inf	8.9467e-12	5.37232e-10	Ups
Potri.011G127900.1|PACid:27002190	0.00514692	-7.60207	9.14282e-12	5.48423e-10	Down
Potri.017G135100.1|PACid:26985305	0	#NAME?	9.35427e-12	5.60509e-10	Down
Potri.010G101200.1|PACid:26981417	13.8717	3.79407	9.41884e-12	5.63778e-10	Ups
Potri.018G012900.1|PACid:27010292	0.00752631	-7.05384	9.49073e-12	5.67477e-10	Down
Potri.003G175700.1|PACid:26999752	0.114908	-3.12145	9.62598e-12	5.74953e-10	Down
Potri.016G070500.1|PACid:27012931	5.50185	2.45992	1.06683e-11	6.36533e-10	Ups
Potri.009G140500.1|PACid:26987458	9.59441	3.26219	1.08106e-11	6.44344e-10	Ups
Potri.009G012200.1|PACid:26988132	1446.9	10.4987	1.09678e-11	6.53021e-10	Ups
Potri.012G094400.1|PACid:27049509	137.379	7.10202	1.11805e-11	6.64982e-10	Ups
Potri.005G099000.1|PACid:27030810	29.1576	4.8658	1.13302e-11	6.73171e-10	Ups
Potri.016G121600.1|PACid:27011598	98.4511	6.62133	1.147e-11	6.80758e-10	Ups
Potri.012G055100.2|PACid:27050376	5.5514	2.47285	1.19055e-11	7.05862e-10	Ups
Potri.010G027800.6|PACid:26982429	11.7646	3.55638	1.2509e-11	7.40861e-10	Ups
Potri.017G025100.1|PACid:26984743	17.7914	4.15311	1.2722e-11	7.52684e-10	Ups
Potri.001G403300.2|PACid:27040979	7.40732	2.88895	1.35446e-11	8.0051e-10	Ups
Potri.005G212000.1|PACid:27027988	0.00546003	-7.51687	1.37197e-11	8.1001e-10	Down
Potri.005G207600.1|PACid:27027811	0.0682152	-3.87376	1.40699e-11	8.29812e-10	Down
Potri.007G067900.1|PACid:27015312	0.0318094	-4.9744	1.43143e-11	8.43344e-10	Down
Potri.012G118800.1|PACid:27050811	0.0573574	-4.12388	1.48248e-11	8.7251e-10	Down
Potri.012G037300.1|PACid:27049591	0.0258354	-5.27451	1.51359e-11	8.89884e-10	Down
Potri.006G134300.1|PACid:27008615	0.160398	-2.64028	1.52682e-11	8.96725e-10	Down
Potri.008G177900.2|PACid:27039746	0.178053	-2.48962	1.53649e-11	9.01467e-10	Down
Potri.001G134000.1|PACid:27040435	6.75977	2.75697	1.57207e-11	9.21381e-10	Ups
Potri.003G144300.1|PACid:26996571	0.0853591	-3.55031	1.5787e-11	9.24306e-10	Down
Potri.018G014600.2|PACid:27009328	28.3021	4.82284	1.58935e-11	9.29572e-10	Ups
Potri.001G413800.1|PACid:27040908	0.0151047	-6.04886	1.62555e-11	9.49754e-10	Down
Potri.015G117900.1|PACid:27017405	0.000951736	-10.0372	1.62983e-11	9.51271e-10	Down
Potri.019G050500.1|PACid:27026120	13.352	3.73899	1.6357e-11	9.53709e-10	Ups
Potri.010G151000.1|PACid:26981192	10.6026	3.40634	1.66015e-11	9.66958e-10	Ups
Potri.006G255600.1|PACid:27004617	5.44496	2.44492	1.70806e-11	9.93247e-10	Ups
[truncated: 9,800 more rows]

## Sheet: 136 shared DRGs
Potri.017G041700.1|PACid:26984085	4.2.3.27 - Isoprene synthase / ISPS
[truncated: 135 more rows]

[truncated: 1 more sheets: 254 shared URGs]
