# Supplementary material for: Transcriptome analysis of salt-responsive and wood-associated NACs in Populus simonii × Populus nigra
Source: BMC Plant Biol. 2020 Jul 6;20:317. doi: 10.1186/s12870-020-02507-z (PMC7336439; doi:10.1186/s12870-020-02507-z)
Supplement: Supplementary file 4 — Additional file 4: Excel 2 Salt-responsive DEGs in the roots, stems and leaves of Populus simonii×P.nigra. (XLSX 1212 kb) [file 12870_2020_2507_MOESM4_ESM.xlsx]

## Sheet: Root
geneID	foldChange	log2FoldChange	pval	padj	Regulation
Potri.015G079000.1|PACid:27017880	0.000199358	-12.2924	1.93539e-55	7.43732e-52	DEG
Potri.010G002500.8|PACid:26978790	0.000214008	-12.19	1.92079e-39	2.54986e-36	DEG
Potri.001G393700.2|PACid:27046656	0.000263133	-11.8919	3.26313e-42	5.67265e-39	DEG
Potri.005G130400.3|PACid:27027370	0.000290738	-11.748	1.36653e-05	0.000399897	DEG
Potri.004G216500.1|PACid:26992862	0.000455829	-11.0992	7.95901e-30	4.96676e-27	DEG
Potri.005G120700.1|PACid:27028567	0.000513143	-10.9284	5.19044e-19	1.18799e-16	DEG
Potri.011G057800.5|PACid:27002909	0.000535388	-10.8671	4.00176e-05	0.00104574	DEG
Potri.008G041000.1|PACid:27036375	0.000545656	-10.8397	1.12989e-22	3.78426e-20	DEG
Potri.012G102200.3|PACid:27049344	0.000784545	-10.3159	1.65558e-12	1.68355e-10	DEG
Potri.005G136400.1|PACid:27028340	0.000804863	-10.279	6.47355e-17	1.13892e-14	DEG
Potri.008G220800.2|PACid:27038196	0.000838479	-10.2199	4.15451e-17	7.58333e-15	DEG
Potri.003G148000.1|PACid:26999830	0.000847802	-10.204	6.52217e-16	9.9833e-14	DEG
Potri.009G164400.1|PACid:26985860	0.000857792	-10.1871	0.000123177	0.00281312	DEG
Potri.013G006100.4|PACid:26995402	0.000893687	-10.1279	1.08478e-06	4.07003e-05	DEG
Potri.001G206700.2|PACid:27042058	0.000900472	-10.117	0.000124866	0.00284545	DEG
Potri.013G145600.2|PACid:26995946	0.000905065	-10.1097	6.00495e-11	4.76565e-09	DEG
Potri.017G129100.2|PACid:26984260	0.00091649	-10.0916	6.8107e-13	7.42193e-11	DEG
Potri.002G075400.3|PACid:27022648	0.000948791	-10.0416	3.37275e-10	2.42855e-08	DEG
Potri.019G040100.5|PACid:27025790	0.000975081	-10.0022	4.42824e-05	0.00114571	DEG
Potri.003G185600.4|PACid:26999838	0.00103111	-9.92159	3.06986e-14	3.88457e-12	DEG
Potri.010G152000.1|PACid:26983111	0.0010884	-9.84357	1.54759e-13	1.80215e-11	DEG
Potri.006G181900.1|PACid:27005942	0.00118067	-9.72617	6.03134e-13	6.63202e-11	DEG
Potri.014G102600.1|PACid:27033858	0.00118931	-9.71566	7.13133e-12	6.63661e-10	DEG
Potri.019G015100.1|PACid:27025031	0.00120058	-9.70205	1.26436e-12	1.33211e-10	DEG
Potri.015G039100.1|PACid:27017143	0.00122281	-9.67559	8.76868e-12	8.05318e-10	DEG
Potri.001G269900.6|PACid:27040430	0.00122692	-9.67075	0.000321963	0.00642632	DEG
Potri.006G104100.1|PACid:27007619	0.00124949	-9.64445	2.58574e-12	2.53489e-10	DEG
Potri.004G061200.8|PACid:26992631	0.00125743	-9.63531	1.53322e-10	1.15527e-08	DEG
Potri.012G143600.1|PACid:27050291	0.00127502	-9.61527	3.84227e-11	3.18068e-09	DEG
Potri.011G109300.1|PACid:27002211	0.00127674	-9.61332	5.01497e-12	4.7553e-10	DEG
Potri.002G119100.2|PACid:27021657	0.00128309	-9.60616	0.00036179	0.00711673	DEG
Potri.004G133600.2|PACid:26990881	0.00128528	-9.60371	9.36507e-12	8.52583e-10	DEG
Potri.010G229000.1|PACid:26980068	0.00130287	-9.58409	1.36877e-11	1.20844e-09	DEG
Potri.010G126300.4|PACid:26978780	0.0013116	-9.57445	0.000318313	0.00636391	DEG
Potri.010G126300.3|PACid:26978779	0.0013116	-9.57445	0.000318627	0.00636843	DEG
Potri.014G148800.3|PACid:27034875	0.00134305	-9.54027	0.000412788	0.0079313	DEG
Potri.001G345300.16|PACid:27040657	0.0013452	-9.53797	0.00041515	0.00796828	DEG
Potri.001G234900.2|PACid:27044084	0.00135927	-9.52296	0.000423507	0.00811163	DEG
Potri.016G061700.1|PACid:27011759	0.00141854	-9.46138	0.000484534	0.00910144	DEG
Potri.014G120600.6|PACid:27035205	0.00143689	-9.44284	5.2192e-05	0.00133055	DEG
Potri.013G099500.1|PACid:26995097	0.00144206	-9.43765	1.17416e-10	9.0336e-09	DEG
Potri.010G003000.1|PACid:26980578	0.00149643	-9.38426	1.5532e-10	1.16791e-08	DEG
Potri.002G189000.1|PACid:27021791	0.00150868	-9.3725	0.000302007	0.00607785	DEG
Potri.010G232200.2|PACid:26980200	0.00151065	-9.37062	0.000579759	0.0105984	DEG
Potri.001G141100.1|PACid:27043731	0.00151752	-9.36407	2.52215e-10	1.83782e-08	DEG
Potri.009G085100.1|PACid:26988828	0.00152399	-9.35793	3.73075e-09	2.26052e-07	DEG
Potri.016G093100.1|PACid:27011665	0.00157208	-9.31311	8.37756e-10	5.67412e-08	DEG
Potri.001G345300.3|PACid:27040652	0.00158334	-9.30281	0.000663953	0.0119284	DEG
Potri.006G039000.3|PACid:27003809	0.00159311	-9.29394	0.000680058	0.0121686	DEG
Potri.002G098000.3|PACid:27021161	0.00160792	-9.28059	0.000695673	0.0124104	DEG
Potri.003G171000.4|PACid:26998844	0.00161503	-9.27422	0.000622414	0.0112575	DEG
Potri.013G059800.5|PACid:26994911	0.00164165	-9.25064	8.20482e-07	3.17466e-05	DEG
Potri.001G212600.5|PACid:27046139	0.0016496	-9.24367	9.43879e-10	6.32832e-08	DEG
Potri.015G079000.2|PACid:27017882	0.00166288	-9.2321	1.0048e-09	6.70596e-08	DEG
Potri.009G150300.4|PACid:26985790	0.0017195	-9.1838	0.000836914	0.0145559	DEG
Potri.002G192300.5|PACid:27021115	0.00174194	-9.16509	3.01996e-09	1.87179e-07	DEG
Potri.009G148100.1|PACid:26985966	0.00174635	-9.16144	7.37558e-09	4.19076e-07	DEG
Potri.001G227400.1|PACid:27041935	0.00177166	-9.14068	1.31499e-08	7.09092e-07	DEG
Potri.010G114100.5|PACid:26978356	0.00177416	-9.13865	2.89629e-09	1.79818e-07	DEG
Potri.010G077300.2|PACid:26978373	0.00179053	-9.1254	1.01795e-08	5.61356e-07	DEG
Potri.001G102900.7|PACid:27045547	0.00179881	-9.11874	0.000943133	0.0161494	DEG
Potri.015G026500.1|PACid:27018172	0.00184794	-9.07987	3.13634e-08	1.57709e-06	DEG
Potri.018G088800.4|PACid:27009000	0.00185476	-9.07455	2.51848e-08	1.2904e-06	DEG
Potri.013G159200.5|PACid:26996087	0.00191061	-9.03175	0.000536979	0.00994078	DEG
Potri.012G016200.7|PACid:27049431	0.00191751	-9.02655	1.11418e-08	6.0754e-07	DEG
Potri.013G037700.2|PACid:26994182	0.00193949	-9.01011	0.00116371	0.0192148	DEG
Potri.014G041300.2|PACid:27034848	0.00194632	-9.00503	0.00118141	0.0194494	DEG
Potri.014G041300.6|PACid:27034849	0.00194632	-9.00503	0.00118098	0.0194467	DEG
Potri.005G257000.2|PACid:27027999	0.00197136	-8.98659	0.00119936	0.0196873	DEG
Potri.001G191200.2|PACid:27048105	0.00197622	-8.98304	1.98928e-08	1.03968e-06	DEG
Potri.010G199600.2|PACid:26980443	0.00198542	-8.97634	0.00121864	0.0199589	DEG
Potri.001G102000.2|PACid:27048307	0.00200389	-8.96298	0.00127898	0.0207793	DEG
Potri.002G059300.2|PACid:27023218	0.00200821	-8.95988	0.00127077	0.0206643	DEG
Potri.009G013600.3|PACid:26987052	0.00204274	-8.93528	0.00130856	0.0211657	DEG
Potri.001G034300.5|PACid:27044416	0.00204724	-8.9321	4.2978e-07	1.75207e-05	DEG
Potri.012G059300.3|PACid:27050404	0.0020549	-8.92672	0.0013376	0.0215671	DEG
Potri.002G230000.4|PACid:27023459	0.00208378	-8.90658	5.40162e-08	2.60323e-06	DEG
Potri.015G039000.2|PACid:27017516	0.00209506	-8.89879	3.64001e-08	1.81041e-06	DEG
Potri.001G344900.3|PACid:27047619	0.00211393	-8.88585	6.25921e-08	2.97335e-06	DEG
Potri.007G121800.3|PACid:27016904	0.00211566	-8.88468	6.7532e-08	3.18316e-06	DEG
Potri.005G158300.6|PACid:27030229	0.00211656	-8.88406	4.0586e-08	2.00766e-06	DEG
Potri.005G076500.1|PACid:27028106	0.00212384	-8.87911	0.00148155	0.023475	DEG
Potri.009G079600.3|PACid:26986034	0.00215422	-8.85862	0.00149964	0.0237076	DEG
Potri.012G000900.1|PACid:27050427	0.00216862	-8.84901	0.00156896	0.0246885	DEG
Potri.014G089200.2|PACid:27033710	0.00218184	-8.84024	0.00160712	0.0251803	DEG
Potri.009G146000.2|PACid:26986182	0.00218976	-8.83501	1.50326e-07	6.66004e-06	DEG
Potri.001G005900.1|PACid:27044128	0.00224407	-8.79967	1.80942e-07	7.92032e-06	DEG
Potri.011G146300.1|PACid:27001702	0.00225612	-8.79194	1.58117e-07	6.99249e-06	DEG
Potri.017G092000.4|PACid:26985041	0.00226265	-8.78777	0.00174755	0.0269925	DEG
Potri.012G082400.1|PACid:27049643	0.00228364	-8.77445	1.23744e-07	5.5668e-06	DEG
Potri.008G193300.5|PACid:27038335	0.00228777	-8.77184	1.26803e-07	5.69389e-06	DEG
Potri.005G207100.6|PACid:27029826	0.00230803	-8.75912	1.77527e-05	0.000505136	DEG
Potri.006G183900.2|PACid:27003981	0.0023097	-8.75808	3.1935e-06	0.000108248	DEG
Potri.016G054700.9|PACid:27013882	0.00231803	-8.75289	1.72958e-07	7.59361e-06	DEG
Potri.006G059700.4|PACid:27005549	0.00232505	-8.74852	4.47464e-07	1.81706e-05	DEG
Potri.017G129300.2|PACid:26985031	0.00234878	-8.73387	0.000141584	0.00316713	DEG
Potri.010G048400.7|PACid:26981272	0.00235059	-8.73276	1.72825e-07	7.59232e-06	DEG
Potri.015G042800.4|PACid:27017342	0.00235183	-8.732	0.00176148	0.0271905	DEG
Potri.015G042800.5|PACid:27017343	0.00235183	-8.732	0.00176107	0.0271899	DEG
Potri.018G088500.1|PACid:27010745	0.00235396	-8.73069	1.00905e-54	3.20322e-51	DEG
Potri.013G025300.5|PACid:26995325	0.00237742	-8.71639	2.14955e-07	9.24627e-06	DEG
Potri.015G079000.7|PACid:27017885	0.00237971	-8.715	6.04043e-38	7.47509e-35	DEG
Potri.010G065000.1|PACid:26979863	0.00240424	-8.7002	0.00202233	0.0305644	DEG
Potri.008G073800.1|PACid:27038859	0.00240567	-8.69934	1.27795e-06	4.70533e-05	DEG
Potri.017G067600.1|PACid:26985167	0.00241111	-8.69609	2.57979e-07	1.0913e-05	DEG
Potri.006G267400.1|PACid:27005446	0.0024212	-8.69006	6.20849e-07	2.45558e-05	DEG
Potri.019G038400.3|PACid:27025875	0.00242156	-8.68985	0.00205359	0.0309958	DEG
Potri.004G231500.3|PACid:26991963	0.0024337	-8.68263	1.62139e-06	5.85762e-05	DEG
Potri.009G050100.3|PACid:26986218	0.00245955	-8.66739	7.70684e-07	3.00266e-05	DEG
Potri.010G042300.3|PACid:26978955	0.00249054	-8.64933	6.26792e-07	2.47507e-05	DEG
Potri.003G167100.1|PACid:26999977	0.00251306	-8.63634	5.47744e-07	2.18538e-05	DEG
Potri.003G134300.3|PACid:26997180	0.00261693	-8.57791	7.02645e-07	2.74784e-05	DEG
Potri.014G019400.2|PACid:27032818	0.00263814	-8.56626	0.0025792	0.0370262	DEG
Potri.003G070400.2|PACid:26998145	0.00263969	-8.56541	1.14556e-08	6.23721e-07	DEG
Potri.005G239800.3|PACid:27027392	0.00264354	-8.56331	0.00186481	0.0285261	DEG
Potri.017G017400.1|PACid:26983248	0.00266456	-8.55189	4.81127e-06	0.000156684	DEG
Potri.003G206000.3|PACid:26996857	0.00268442	-8.54117	0.00149981	0.0237076	DEG
Potri.006G021300.2|PACid:27005404	0.00269107	-8.5376	7.08827e-06	0.000222462	DEG
Potri.006G021300.1|PACid:27005403	0.00269107	-8.5376	7.07736e-06	0.000222349	DEG
Potri.003G217900.5|PACid:26996214	0.00270305	-8.5312	5.01811e-06	0.000162622	DEG
Potri.001G079400.4|PACid:27041916	0.00270474	-8.5303	1.75904e-21	5.32917e-19	DEG
Potri.013G032100.3|PACid:26994459	0.00271166	-8.52661	0.00281583	0.0398589	DEG
Potri.001G145900.5|PACid:27045923	0.00271559	-8.52452	1.36535e-05	0.000399713	DEG
Potri.008G039200.4|PACid:27036589	0.00274467	-8.50915	1.24532e-06	4.59446e-05	DEG
Potri.010G036900.4|PACid:26982868	0.0027612	-8.50049	0.000364857	0.00716303	DEG
Potri.013G099600.2|PACid:26993401	0.00278658	-8.48729	0.0030724	0.0426636	DEG
Potri.007G131500.4|PACid:27015610	0.00279937	-8.48068	0.000101329	0.0023766	DEG
Potri.001G343500.2|PACid:27042191	0.00281239	-8.47399	0.00305863	0.0424966	DEG
Potri.017G079800.5|PACid:26984156	0.00282383	-8.46813	1.5892e-06	5.74701e-05	DEG
Potri.016G091700.4|PACid:27012924	0.00285516	-8.45221	0.00328068	0.0450502	DEG
Potri.006G275000.5|PACid:27007382	0.0028737	-8.44287	1.7017e-33	1.5339e-30	DEG
Potri.008G046200.8|PACid:27039601	0.00287707	-8.44118	0.00326075	0.044844	DEG
Potri.008G126900.2|PACid:27040071	0.0028936	-8.43292	2.94903e-06	0.000100946	DEG
Potri.013G006900.3|PACid:26993593	0.00290011	-8.42967	2.85529e-06	9.80936e-05	DEG
Potri.002G031400.4|PACid:27023367	0.0029045	-8.42749	0.00334133	0.0458142	DEG
Potri.005G019700.1|PACid:27030457	0.00293026	-8.41476	5.28153e-06	0.000170402	DEG
Potri.013G157000.1|PACid:26994019	0.00293844	-8.41073	2.1626e-06	7.60587e-05	DEG
Potri.007G009600.3|PACid:27015888	0.00294237	-8.40881	1.46623e-05	0.000425154	DEG
Potri.009G164100.3|PACid:26987185	0.00294975	-8.40519	9.34605e-06	0.000285397	DEG
Potri.006G083900.2|PACid:27004480	0.00299769	-8.38193	4.46381e-06	0.000146941	DEG
Potri.017G092000.3|PACid:26985040	0.00301861	-8.3719	0.00365021	0.0491993	DEG
Potri.006G220900.5|PACid:27006141	0.00304795	-8.35795	4.49167e-06	0.000147659	DEG
Potri.009G136400.9|PACid:26987640	0.00308684	-8.33966	1.05256e-05	0.000318221	DEG
Potri.010G027800.10|PACid:26982430	0.00310578	-8.33083	1.86199e-05	0.000526323	DEG
Potri.014G141500.1|PACid:27034159	0.00311658	-8.32582	1.34773e-05	0.000395348	DEG
Potri.001G187000.3|PACid:27048655	0.00316535	-8.30342	4.66676e-06	0.000152727	DEG
Potri.003G174600.3|PACid:26997343	0.00328776	-8.24868	0.00121959	0.0199699	DEG
Potri.008G102800.4|PACid:27038980	0.00332643	-8.23181	1.94534e-05	0.000548186	DEG
Potri.009G111100.3|PACid:26987548	0.00335433	-8.21976	1.11591e-05	0.000334193	DEG
Potri.014G132900.3|PACid:27035122	0.00338017	-8.20869	3.61497e-05	0.000953196	DEG
Potri.013G025300.1|PACid:26995324	0.00341021	-8.19592	1.24493e-05	0.000369347	DEG
Potri.010G197500.2|PACid:26983030	0.00346471	-8.17305	1.11779e-05	0.000334618	DEG
Potri.008G040700.3|PACid:27039684	0.00347322	-8.16951	2.0312e-06	7.17483e-05	DEG
Potri.017G142700.1|PACid:26983674	0.00350034	-8.15829	3.2652e-05	0.000872949	DEG
Potri.002G081800.4|PACid:27021891	0.00350972	-8.15443	6.83792e-05	0.00168384	DEG
Potri.003G006500.4|PACid:26997145	0.0035177	-8.15115	0.000112553	0.00260079	DEG
Potri.007G014200.1|PACid:27016400	0.00357789	-8.12667	2.42272e-05	0.000670293	DEG
Potri.010G083100.1|PACid:26978625	0.00361075	-8.11348	2.99231e-05	0.000813092	DEG
Potri.002G230700.4|PACid:27023440	0.00362418	-8.10813	1.68307e-05	0.000482094	DEG
Potri.003G182600.2|PACid:26998731	0.00363594	-8.10345	5.8918e-05	0.00147777	DEG
Potri.014G179700.3|PACid:27032508	0.00364848	-8.09849	6.44469e-05	0.00160159	DEG
Potri.003G139700.4|PACid:26996538	0.00365832	-8.0946	4.92425e-05	0.0012633	DEG
Potri.006G139600.2|PACid:27008135	0.00368401	-8.08451	4.97693e-05	0.00127547	DEG
Potri.001G443200.1|PACid:27043742	0.00369459	-8.08037	7.55796e-05	0.00184068	DEG
Potri.014G059800.1|PACid:27033584	0.00370377	-8.07679	2.00914e-05	0.000563987	DEG
Potri.014G096500.1|PACid:27033481	0.00370708	-8.0755	2.1906e-05	0.000611633	DEG
Potri.012G118600.1|PACid:27050572	0.00375968	-8.05517	0.000109995	0.00255684	DEG
Potri.012G084800.5|PACid:27050825	0.00377589	-8.04897	8.10146e-05	0.00195218	DEG
Potri.018G082600.1|PACid:27010311	0.00378854	-8.04414	3.0601e-05	0.000827833	DEG
Potri.018G031800.2|PACid:27009100	0.00382211	-8.03141	1.2759e-05	0.000377766	DEG
Potri.001G211300.2|PACid:27045126	0.00386771	-8.0143	8.42839e-05	0.00202295	DEG
Potri.006G068200.4|PACid:27005012	0.00387431	-8.01185	3.89288e-05	0.00101985	DEG
Potri.006G119300.1|PACid:27005537	0.00388576	-8.00759	6.63962e-05	0.00164276	DEG
Potri.005G170500.3|PACid:27030269	0.00390582	-8.00016	8.85928e-05	0.00210973	DEG
Potri.003G196100.1|PACid:26996423	0.0039233	-7.99372	4.12225e-05	0.00107454	DEG
Potri.002G177100.2|PACid:27023891	0.00404629	-7.94919	8.23992e-05	0.00198097	DEG
Potri.007G021400.1|PACid:27014421	0.00408464	-7.93557	7.24395e-05	0.00177127	DEG
Potri.014G110800.3|PACid:27033680	0.00409415	-7.93222	5.14988e-05	0.00131471	DEG
Potri.014G110800.1|PACid:27033681	0.00409415	-7.93222	5.15324e-05	0.00131511	DEG
Potri.006G142600.1|PACid:27008735	0.00409643	-7.93142	8.45396e-75	8.81784e-71	DEG
Potri.001G157300.6|PACid:27045384	0.00410213	-7.92941	4.45475e-05	0.00115094	DEG
Potri.002G072100.3|PACid:27024000	0.00418603	-7.9002	0.000107043	0.00249697	DEG
Potri.019G082900.1|PACid:27025319	0.00418877	-7.89926	5.47123e-05	0.00138995	DEG
Potri.002G124500.1|PACid:27023825	0.00423148	-7.88462	2.65437e-16	4.25008e-14	DEG
Potri.017G028300.3|PACid:26984297	0.00426042	-7.87479	6.36327e-05	0.00158243	DEG
Potri.T087000.1|PACid:27000486	0.00430212	-7.86074	6.6071e-05	0.00163693	DEG
Potri.009G085400.5|PACid:26986863	0.00430533	-7.85966	6.21701e-05	0.00154975	DEG
Potri.008G019800.2|PACid:27037548	0.00436939	-7.83835	0.000103038	0.00241204	DEG
Potri.003G090400.12|PACid:26999611	0.00437739	-7.83571	7.21679e-05	0.00176582	DEG
Potri.011G057800.1|PACid:27002905	0.00438399	-7.83354	7.08656e-05	0.00173745	DEG
Potri.011G146300.3|PACid:27001704	0.00439646	-7.82944	0.000112552	0.00260079	DEG
Potri.019G010600.1|PACid:27026112	0.00440121	-7.82788	7.2881e-05	0.00178028	DEG
Potri.001G348900.7|PACid:27042626	0.00441342	-7.82389	8.23393e-05	0.00198018	DEG
Potri.012G055700.1|PACid:27050574	0.00445614	-7.80999	8.18434e-05	0.0019715	DEG
Potri.005G053900.1|PACid:27027984	0.00446199	-7.8081	0.000950259	0.0162676	DEG
Potri.012G084800.3|PACid:27050823	0.00451749	-7.79026	0.000147601	0.00326866	DEG
Potri.010G115000.6|PACid:26979903	0.00454543	-7.78137	0.000154843	0.00340979	DEG
Potri.019G025600.5|PACid:27026604	0.00454888	-7.78027	0.00126718	0.0206244	DEG
Potri.005G138400.2|PACid:27029321	0.00459766	-7.76488	0.000113119	0.002612	DEG
Potri.013G124900.3|PACid:26994465	0.00460533	-7.76248	0.00038379	0.00748242	DEG
Potri.011G122800.1|PACid:27003051	0.00464831	-7.74908	0.000113701	0.00262379	DEG
Potri.013G026400.5|PACid:26996022	0.00469015	-7.73615	0.000231324	0.00483251	DEG
Potri.011G002500.2|PACid:27001281	0.00474096	-7.72061	0.000176991	0.00382893	DEG
Potri.016G004500.1|PACid:27012750	0.00482152	-7.6963	0.000142987	0.00319263	DEG
Potri.011G050000.1|PACid:27001251	0.00482429	-7.69547	0.000138866	0.00311491	DEG
Potri.004G208500.2|PACid:26991396	0.00482498	-7.69526	0.000145506	0.00323459	DEG
Potri.001G450200.1|PACid:27043063	0.00483292	-7.69289	0.00016534	0.00360681	DEG
Potri.008G195300.1|PACid:27039609	0.0048365	-7.69182	0.000587478	0.0107207	DEG
Potri.019G079000.2|PACid:27026409	0.00486226	-7.68416	0.000326858	0.0065098	DEG
Potri.007G075400.2|PACid:27016066	0.00486515	-7.6833	0.000248475	0.00513789	DEG
Potri.002G074600.1|PACid:27022826	0.00487217	-7.68122	0.000151587	0.0033478	DEG
Potri.002G033800.2|PACid:27021643	0.00488999	-7.67595	0.000166715	0.00363246	DEG
Potri.001G225000.2|PACid:27045662	0.00494791	-7.65897	0.000798572	0.0139722	DEG
Potri.006G229300.6|PACid:27003798	0.00495344	-7.65735	0.000200623	0.00426312	DEG
Potri.016G072900.1|PACid:27013787	0.00499948	-7.64401	0.000189118	0.00405047	DEG
Potri.001G453500.3|PACid:27046059	0.00500325	-7.64292	0.000222759	0.00468307	DEG
Potri.004G063900.2|PACid:26989587	0.00502599	-7.63638	0.000279613	0.00567883	DEG
Potri.001G013200.2|PACid:27040913	0.00502716	-7.63604	9.52154e-06	0.000290149	DEG
Potri.004G156000.4|PACid:26989265	0.00512031	-7.60955	0.000222921	0.0046843	DEG
Potri.004G209800.10|PACid:26992726	0.00512173	-7.60915	0.000442477	0.00843513	DEG
Potri.015G128400.1|PACid:27018668	0.00514354	-7.60302	1.18206e-20	3.31946e-18	DEG
Potri.005G197800.1|PACid:27027905	0.00514495	-7.60263	0.000403057	0.00776073	DEG
Potri.014G152000.1|PACid:27034048	0.00514851	-7.60163	0.000259271	0.0053115	DEG
Potri.014G152000.3|PACid:27034047	0.00514851	-7.60163	0.000259208	0.0053115	DEG
Potri.011G102100.2|PACid:27001721	0.00514925	-7.60142	0.000225108	0.00472564	DEG
Potri.001G189800.4|PACid:27045316	0.00517869	-7.5932	0.000323294	0.00645112	DEG
Potri.008G180700.6|PACid:27039110	0.00522726	-7.57973	0.000411302	0.0079069	DEG
Potri.006G184700.3|PACid:27004195	0.00524366	-7.57521	0.000272069	0.00554722	DEG
Potri.004G102000.2|PACid:26993119	0.00527188	-7.56747	0.00025645	0.00526062	DEG
Potri.004G102000.4|PACid:26993120	0.00527297	-7.56717	0.000256566	0.00526062	DEG
Potri.009G145000.1|PACid:26988519	0.00529208	-7.56195	0.000358509	0.00705971	DEG
Potri.001G158000.3|PACid:27041949	0.00531298	-7.55626	0.000390642	0.00759169	DEG
Potri.003G081400.2|PACid:26997674	0.00532188	-7.55385	0.00104472	0.0175918	DEG
Potri.003G081400.7|PACid:26997673	0.00532188	-7.55385	0.00104554	0.0175975	DEG
Potri.018G093400.1|PACid:27009945	0.00538951	-7.53563	0.000330223	0.00656785	DEG
Potri.006G087400.2|PACid:27007603	0.00541579	-7.52861	0.000362255	0.00712206	DEG
Potri.002G222200.4|PACid:27022236	0.00543737	-7.52287	0.000443529	0.00845079	DEG
Potri.018G146700.3|PACid:27009830	0.00544602	-7.52058	0.00033533	0.00665435	DEG
Potri.004G123200.1|PACid:26989992	0.00545442	-7.51836	5.53833e-08	2.66033e-06	DEG
Potri.004G123200.2|PACid:26989991	0.00545442	-7.51836	5.53573e-08	2.66033e-06	DEG
Potri.010G131000.2|PACid:26981915	0.00549374	-7.50799	0.000485376	0.0091149	DEG
Potri.001G278300.1|PACid:27043111	0.00555105	-7.49302	0.000357544	0.00704408	DEG
Potri.013G112300.1|PACid:26993641	0.0055705	-7.48798	0.000760277	0.0134115	DEG
Potri.005G112000.1|PACid:27030482	0.00557807	-7.48602	0.000441934	0.00842699	DEG
Potri.006G121200.7|PACid:27007566	0.00560816	-7.47826	0.00104228	0.0175547	DEG
Potri.006G044400.1|PACid:27005663	0.00567496	-7.46117	0.000420262	0.00805793	DEG
Potri.001G172600.4|PACid:27042270	0.00567752	-7.46052	0.000397976	0.00769265	DEG
Potri.007G007800.1|PACid:27017051	0.00567942	-7.46004	0.000465819	0.0088271	DEG
Potri.006G133000.5|PACid:27003837	0.00569295	-7.45661	0.00121522	0.0199073	DEG
Potri.002G108000.1|PACid:27022373	0.00570123	-7.45451	0.000699696	0.0124724	DEG
Potri.016G002300.3|PACid:27011716	0.00571447	-7.45116	0.000402114	0.00774862	DEG
Potri.015G019200.10|PACid:27019690	0.00572768	-7.44783	0.00138562	0.0222055	DEG
Potri.004G197500.1|PACid:26991785	0.00573009	-7.44723	0.00043471	0.00830225	DEG
Potri.008G132500.6|PACid:27039414	0.00574246	-7.44412	0.000434849	0.00830273	DEG
Potri.014G026500.1|PACid:27035362	0.00574628	-7.44316	0.000433385	0.00827911	DEG
Potri.006G146700.1|PACid:27006371	0.00579427	-7.43116	0.00056497	0.0103879	DEG
Potri.005G161500.2|PACid:27030954	0.00581297	-7.42651	0.000469499	0.00888762	DEG
Potri.002G215800.2|PACid:27023276	0.0058333	-7.42147	0.000479992	0.00903238	DEG
Potri.013G051000.1|PACid:26993426	0.00590368	-7.40417	0.00100483	0.0170364	DEG
Potri.008G123200.4|PACid:27035976	0.00591608	-7.40114	0.001908	0.0290227	DEG
Potri.002G223100.1|PACid:27020605	0.00594014	-7.39529	0.000569969	0.0104475	DEG
Potri.010G062700.3|PACid:26982839	0.00597046	-7.38794	0.000666437	0.0119584	DEG
Potri.006G027300.3|PACid:27005544	0.00599091	-7.38301	0.000570076	0.0104475	DEG
Potri.006G027300.6|PACid:27005545	0.00599091	-7.38301	0.00057063	0.0104541	DEG
Potri.005G254900.2|PACid:27030996	0.00602508	-7.3748	0.000677036	0.0121277	DEG
Potri.008G016000.2|PACid:27036430	0.00604632	-7.36973	0.0021884	0.0326085	DEG
Potri.007G012700.1|PACid:27014732	0.00606702	-7.3648	0.000590961	0.0107708	DEG
Potri.015G012500.2|PACid:27019716	0.00610272	-7.35633	0.00170571	0.0264335	DEG
Potri.005G257700.3|PACid:27031631	0.00612813	-7.35034	0.00130815	0.0211637	DEG
Potri.014G119100.2|PACid:27034791	0.00613597	-7.34849	0.00122896	0.0200738	DEG
Potri.001G326600.3|PACid:27047567	0.00617734	-7.3388	0.000957177	0.0163668	DEG
Potri.010G036500.6|PACid:26979031	0.00619647	-7.33434	0.000708537	0.0126115	DEG
Potri.012G088300.1|PACid:27050029	0.00621004	-7.33118	0.000693606	0.0123789	DEG
Potri.001G378000.4|PACid:27044987	0.00621942	-7.32901	0.00355225	0.0481698	DEG
Potri.001G378000.3|PACid:27044986	0.00621942	-7.32901	0.00355392	0.0481698	DEG
Potri.017G085000.1|PACid:26984525	0.00624218	-7.32374	0.0011476	0.0190042	DEG
Potri.002G168100.2|PACid:27021539	0.00624251	-7.32366	0.000667964	0.0119828	DEG
Potri.006G039400.2|PACid:27005272	0.0062498	-7.32197	0.000763449	0.0134544	DEG
Potri.002G137400.5|PACid:27021280	0.00626623	-7.31819	0.00242691	0.0354066	DEG
Potri.014G130900.4|PACid:27032937	0.00632713	-7.30423	0.00110118	0.0183814	DEG
Potri.019G048700.2|PACid:27025714	0.00634069	-7.30115	0.00170537	0.0264335	DEG
Potri.002G110900.4|PACid:27024535	0.00634497	-7.30017	0.000734223	0.0130116	DEG
Potri.013G025900.1|PACid:26994494	0.00637387	-7.29361	0.000724435	0.0128475	DEG
Potri.010G010600.1|PACid:26980513	0.00637944	-7.29235	0.000761954	0.0134338	DEG
Potri.019G089700.2|PACid:27025681	0.0064411	-7.27848	0.000857168	0.0148798	DEG
Potri.004G212700.2|PACid:26991662	0.00647198	-7.27158	0.000981963	0.0167202	DEG
Potri.008G215100.2|PACid:27037910	0.00648517	-7.26864	0.000810161	0.014158	DEG
Potri.T003100.1|PACid:26988911	0.00648592	-7.26847	0.000931518	0.015973	DEG
Potri.011G049600.1|PACid:27002001	0.00652139	-7.26061	0.000913784	0.0157206	DEG
Potri.004G164700.1|PACid:26991801	0.00654657	-7.25504	0.000921677	0.015834	DEG
Potri.001G186600.4|PACid:27046174	0.00655175	-7.2539	0.00260544	0.0373734	DEG
Potri.009G025900.2|PACid:26987268	0.0065685	-7.25022	0.0012047	0.019766	DEG
Potri.015G033200.2|PACid:27017770	0.00658348	-7.24693	0.00109762	0.0183304	DEG
Potri.005G155000.1|PACid:27029007	0.00658832	-7.24587	0.000829534	0.0144379	DEG
Potri.016G053300.4|PACid:27013748	0.00661225	-7.24064	0.00280141	0.0397009	DEG
Potri.012G043900.2|PACid:27050320	0.00661565	-7.2399	0.0014092	0.0225339	DEG
Potri.009G141300.2|PACid:26988356	0.00668562	-7.22472	0.000924339	0.0158722	DEG
Potri.018G126000.1|PACid:27009121	0.00670072	-7.22147	8.43662e-41	1.25711e-37	DEG
Potri.012G113100.2|PACid:27050188	0.00670721	-7.22007	0.00103361	0.0174449	DEG
Potri.017G154900.3|PACid:26983353	0.00672449	-7.21636	0.00118599	0.0195161	DEG
Potri.005G084800.3|PACid:27028798	0.00675011	-7.21087	0.00108481	0.0181747	DEG
Potri.T177800.1|PACid:27027183	0.00676286	-7.20815	2.05408e-10	1.51184e-08	DEG
Potri.001G406300.3|PACid:27048252	0.00677928	-7.20465	0.00101397	0.0171611	DEG
Potri.014G145300.5|PACid:27033816	0.0067972	-7.20084	0.00253012	0.0364698	DEG
Potri.009G066100.2|PACid:26986888	0.00683	-7.1939	0.00298163	0.0416318	DEG
Potri.003G106200.2|PACid:26996696	0.00683143	-7.1936	0.00106211	0.0178352	DEG
Potri.014G146700.1|PACid:27035258	0.00687279	-7.18489	0.00119137	0.0195781	DEG
Potri.004G156000.1|PACid:26989261	0.00693456	-7.17198	0.00109953	0.0183582	DEG
Potri.006G098300.4|PACid:27003923	0.00694321	-7.17018	0.0014331	0.0228287	DEG
Potri.011G167700.3|PACid:27003136	0.00698202	-7.16214	0.00114099	0.0189197	DEG
Potri.005G150300.3|PACid:27028257	0.00698441	-7.16165	0.00118845	0.0195477	DEG
Potri.005G125500.6|PACid:27031591	0.00698889	-7.16072	0.00344299	0.0469524	DEG
Potri.012G016100.1|PACid:27048963	0.00704871	-7.14843	0.00135231	0.0217624	DEG
Potri.010G199200.3|PACid:26978531	0.00709137	-7.13972	0.00182303	0.0280034	DEG
Potri.009G135500.1|PACid:26985802	0.00709735	-7.1385	0.00184113	0.0282349	DEG
Potri.005G125500.5|PACid:27031593	0.00711401	-7.13512	0.00127741	0.0207585	DEG
Potri.010G109200.1|PACid:26982254	0.00717342	-7.12312	0.00141736	0.0226297	DEG
Potri.006G262100.3|PACid:27005696	0.00720186	-7.11742	0.00179945	0.0276654	DEG
Potri.014G008100.1|PACid:27032008	0.00722707	-7.11237	0.00168713	0.0262258	DEG
Potri.016G123800.4|PACid:27012448	0.00728096	-7.10165	0.00163256	0.0254588	DEG
Potri.008G223000.1|PACid:27037666	0.00733063	-7.09185	0.00181368	0.0278784	DEG
Potri.014G158400.1|PACid:27032740	0.00733366	-7.09125	0.00153597	0.0242194	DEG
Potri.011G112700.2|PACid:27001180	0.00735485	-7.08709	0.00145098	0.0230857	DEG
Potri.001G234300.1|PACid:27043568	0.00737651	-7.08285	0.00145347	0.0231203	DEG
Potri.009G080300.6|PACid:26985751	0.00742947	-7.07252	0.00341539	0.0466982	DEG
Potri.001G172400.3|PACid:27048381	0.00745697	-7.06719	8.733e-10	5.87671e-08	DEG
Potri.002G187700.2|PACid:27021383	0.0074928	-7.06028	0.00212424	0.0318409	DEG
Potri.006G256100.1|PACid:27004742	0.00749845	-7.05919	0.00173456	0.0268148	DEG
Potri.013G072900.1|PACid:26995243	0.00749912	-7.05906	0.00250484	0.036172	DEG
Potri.002G158400.1|PACid:27020388	0.00752838	-7.05345	0.00196418	0.0297965	DEG
Potri.006G275300.4|PACid:27007253	0.00753607	-7.05197	0.00210683	0.0316124	DEG
Potri.019G075900.3|PACid:27024926	0.00755328	-7.04868	0.0024647	0.035755	DEG
Potri.010G237800.2|PACid:26978710	0.00755494	-7.04836	0.00346413	0.0471644	DEG
Potri.008G192000.2|PACid:27036380	0.00759883	-7.04001	0.00211924	0.031779	DEG
Potri.008G192000.3|PACid:27036379	0.00759883	-7.04001	0.00211855	0.0317752	DEG
Potri.019G034000.2|PACid:27026423	0.00764966	-7.03039	0.00286923	0.0404423	DEG
Potri.007G046400.3|PACid:27016661	0.0076636	-7.02776	0.00187947	0.0286723	DEG
Potri.015G037600.3|PACid:27019724	0.00768314	-7.02409	0.00297985	0.0416238	DEG
Potri.017G138900.1|PACid:26985344	0.00769859	-7.02119	0.00184949	0.0283301	DEG
Potri.001G117700.2|PACid:27041470	0.00771561	-7.018	0.00237849	0.0348576	DEG
Potri.013G154700.1|PACid:26995726	0.0077453	-7.01246	4.73894e-18	9.85766e-16	DEG
Potri.013G148700.1|PACid:26995692	0.00774698	-7.01215	0.0032097	0.0442337	DEG
Potri.006G019500.1|PACid:27008328	0.0077533	-7.01097	0.00197997	0.0300049	DEG
Potri.001G228100.2|PACid:27047977	0.00778253	-7.00555	0.00188597	0.0287354	DEG
Potri.015G088500.6|PACid:27019645	0.00780113	-7.0021	0.0018914	0.0288062	DEG
Potri.015G088500.8|PACid:27019646	0.00780113	-7.0021	0.00189363	0.0288341	DEG
Potri.014G104500.7|PACid:27033235	0.00780863	-7.00071	0.00221314	0.0329032	DEG
Potri.001G129600.4|PACid:27047206	0.00785368	-6.99242	0.00211978	0.0317806	DEG
Potri.008G034100.1|PACid:27038200	0.00788088	-6.98743	0.00239165	0.0350224	DEG
Potri.018G031100.1|PACid:27009566	0.00788406	-6.98685	1.50248e-51	3.78279e-48	DEG
Potri.018G025900.1|PACid:27009073	0.00790099	-6.98375	6.07497e-40	8.52984e-37	DEG
Potri.019G020800.3|PACid:27026315	0.00791612	-6.98099	0.00303586	0.0422205	DEG
Potri.017G039200.7|PACid:26984953	0.00792966	-6.97853	0.00219224	0.0326524	DEG
Potri.011G148400.2|PACid:27001993	0.0079647	-6.97216	0.00270402	0.0385452	DEG
Potri.013G141900.1|PACid:26993751	0.00799103	-6.9674	0.00355403	0.0481698	DEG
Potri.018G082900.3|PACid:27008976	0.00813143	-6.94227	0.00219593	0.0326866	DEG
Potri.004G129900.3|PACid:26989529	0.00821195	-6.92806	7.33336e-06	0.0002297	DEG
Potri.003G168700.1|PACid:26997617	0.00821243	-6.92797	0.00250871	0.0362208	DEG
Potri.019G128200.1|PACid:27025954	0.00823086	-6.92474	0.00314781	0.0435782	DEG
Potri.016G144100.3|PACid:27013102	0.00830193	-6.91234	0.00315357	0.0436331	DEG
Potri.T063500.1|PACid:27014157	0.00848087	-6.88157	0.00286567	0.0403999	DEG
Potri.005G175200.1|PACid:27030642	0.00848165	-6.88144	0.00287336	0.0404926	DEG
Potri.014G122900.2|PACid:27034638	0.00848477	-6.88091	0.00289852	0.040749	DEG
Potri.014G043500.1|PACid:27033126	0.00849631	-6.87895	0.00324977	0.0447268	DEG
Potri.006G006000.3|PACid:27006418	0.00850315	-6.87779	0.00294041	0.0411438	DEG
Potri.008G079400.5|PACid:27037014	0.00852165	-6.87465	4.74113e-07	1.91463e-05	DEG
Potri.015G147400.2|PACid:27019407	0.00877431	-6.8325	0.00332558	0.0456325	DEG
Potri.002G060100.1|PACid:27022829	0.00877431	-6.8325	0.00332632	0.0456341	DEG
Potri.006G258700.1|PACid:27008222	0.00877561	-6.83228	0.00327546	0.0449881	DEG
Potri.006G258700.2|PACid:27008221	0.00877561	-6.83228	0.00327397	0.0449881	DEG
Potri.019G008000.2|PACid:27026076	0.00879488	-6.82912	0.00363075	0.0490094	DEG
Potri.017G040800.4|PACid:26984117	0.00893683	-6.80602	0.00364527	0.049154	DEG
Potri.001G242300.4|PACid:27041215	0.00939341	-6.73414	0.00151824	0.023973	DEG
Potri.005G203600.6|PACid:27027733	0.00966498	-6.69302	9.6442e-05	0.00227807	DEG
Potri.002G104600.1|PACid:27022652	0.00999714	-6.64427	1.67615e-67	1.35979e-63	DEG
Potri.006G067700.4|PACid:27005687	0.0102835	-6.60353	1.65307e-12	1.68335e-10	DEG
Potri.016G060600.1|PACid:27012820	0.0104401	-6.58173	3.82067e-20	1.02183e-17	DEG
Potri.013G120600.1|PACid:26993390	0.0105213	-6.57055	1.91981e-07	8.36844e-06	DEG
Potri.001G254100.2|PACid:27041382	0.0107368	-6.54129	3.51648e-19	8.25559e-17	DEG
Potri.018G089300.1|PACid:27010726	0.0108657	-6.52408	1.38845e-21	4.27742e-19	DEG
Potri.008G140900.3|PACid:27038951	0.0113895	-6.45615	0.00026893	0.00549241	DEG
Potri.001G122600.1|PACid:27041133	0.0114867	-6.44389	2.27237e-10	1.66579e-08	DEG
Potri.006G033500.1|PACid:27007800	0.0115393	-6.4373	6.66184e-07	2.6207e-05	DEG
Potri.006G218500.2|PACid:27005269	0.0119421	-6.3878	0.000373842	0.00731582	DEG
Potri.003G082300.1|PACid:26997847	0.0123349	-6.34111	4.68461e-16	7.24656e-14	DEG
Potri.004G020500.1|PACid:26992952	0.0123648	-6.33762	8.2748e-40	1.11883e-36	DEG
Potri.001G041700.1|PACid:27047033	0.0124257	-6.33053	5.46898e-26	2.40546e-23	DEG
Potri.014G126900.1|PACid:27032624	0.0124562	-6.327	1.6499e-29	9.87412e-27	DEG
Potri.014G024000.4|PACid:27032708	0.0124802	-6.32421	3.01294e-35	2.97276e-32	DEG
Potri.001G220300.4|PACid:27048414	0.0125971	-6.31076	3.57277e-09	2.17745e-07	DEG
Potri.017G081100.1|PACid:26985235	0.0128326	-6.28404	1.43137e-37	1.71325e-34	DEG
Potri.019G057500.4|PACid:27025000	0.0134557	-6.21564	1.13985e-11	1.02241e-09	DEG
Potri.005G112600.2|PACid:27030538	0.0135494	-6.20563	6.13189e-08	2.92366e-06	DEG
Potri.005G091700.1|PACid:27030098	0.014283	-6.12955	4.85735e-24	1.86658e-21	DEG
Potri.009G087800.2|PACid:26986852	0.0143132	-6.12651	7.67311e-06	0.000239622	DEG
Potri.001G169000.1|PACid:27045002	0.0143149	-6.12634	6.03071e-29	3.36122e-26	DEG
Potri.008G182200.1|PACid:27036524	0.0145541	-6.10243	5.67229e-42	9.63141e-39	DEG
Potri.011G025200.1|PACid:27002819	0.0145685	-6.101	2.07695e-30	1.43061e-27	DEG
Potri.003G105400.1|PACid:26996822	0.0147799	-6.08022	1.30656e-05	0.000385594	DEG
Potri.001G227400.3|PACid:27041937	0.014879	-6.07057	6.12023e-13	6.71964e-11	DEG
Potri.001G144800.3|PACid:27043362	0.0151156	-6.04782	2.38137e-06	8.30727e-05	DEG
Potri.017G041300.2|PACid:26983333	0.0154595	-6.01536	1.87767e-07	8.19452e-06	DEG
Potri.017G045200.3|PACid:26984517	0.0158815	-5.97651	1.79257e-05	0.000508277	DEG
Potri.001G160400.1|PACid:27042146	0.01603	-5.96308	1.06782e-07	4.85762e-06	DEG
Potri.010G034200.1|PACid:26979121	0.0160735	-5.95917	2.3454e-05	0.000651617	DEG
Potri.019G031200.2|PACid:27025899	0.0161511	-5.95223	3.32543e-13	3.7527e-11	DEG
Potri.019G031200.3|PACid:27025898	0.0161511	-5.95223	3.32456e-13	3.7527e-11	DEG
Potri.002G070900.1|PACid:27022427	0.0161716	-5.9504	7.93018e-37	9.19057e-34	DEG
Potri.015G027600.1|PACid:27019632	0.0167036	-5.90369	8.16469e-19	1.8399e-16	DEG
Potri.016G015500.1|PACid:27013587	0.0168745	-5.88901	1.52905e-30	1.06325e-27	DEG
Potri.006G205500.1|PACid:27005516	0.0168952	-5.88724	6.24848e-18	1.26028e-15	DEG
Potri.018G070900.1|PACid:27010932	0.0170187	-5.87674	1.22756e-07	5.52576e-06	DEG
Potri.019G034000.1|PACid:27026422	0.0173316	-5.85045	4.51867e-36	4.64679e-33	DEG
Potri.011G132900.1|PACid:27000767	0.0179377	-5.80086	1.5977e-11	1.40377e-09	DEG
Potri.019G022000.1|PACid:27026580	0.0179623	-5.79888	0.00253331	0.0365037	DEG
Potri.005G121900.1|PACid:27028621	0.0184764	-5.75817	2.81946e-09	1.75496e-07	DEG
Potri.014G159800.1|PACid:27035117	0.0188156	-5.73193	3.59498e-39	4.68715e-36	DEG
Potri.009G126000.1|PACid:26988296	0.0189321	-5.72302	3.65386e-36	3.86637e-33	DEG
Potri.002G007100.1|PACid:27020432	0.0189374	-5.72262	1.31359e-18	2.92406e-16	DEG
Potri.005G010700.2|PACid:27027459	0.019094	-5.71074	4.7219e-06	0.000154186	DEG
Potri.003G065300.1|PACid:26999003	0.0192327	-5.7003	1.74924e-61	9.82441e-58	DEG
Potri.003G192900.2|PACid:26996689	0.0195494	-5.67673	5.92178e-12	5.56456e-10	DEG
Potri.008G192100.1|PACid:27038267	0.0198605	-5.65396	8.85384e-29	4.86049e-26	DEG
Potri.016G045800.2|PACid:27012782	0.0202478	-5.62609	0.00293083	0.0410884	DEG
Potri.002G040700.1|PACid:27024648	0.0203195	-5.62099	1.18696e-11	1.05817e-09	DEG
Potri.001G348900.8|PACid:27042623	0.0203519	-5.6187	2.43683e-58	1.04659e-54	DEG
Potri.001G348900.11|PACid:27042622	0.0203519	-5.6187	2.42921e-58	1.04659e-54	DEG
Potri.005G092800.3|PACid:27028448	0.0204691	-5.61041	3.27437e-05	0.00087508	DEG
Potri.005G179800.1|PACid:27030391	0.0210503	-5.57001	0.00279784	0.0396658	DEG
Potri.008G131400.1|PACid:27037720	0.0211683	-5.56195	3.86354e-30	2.61193e-27	DEG
Potri.014G050400.1|PACid:27034588	0.021295	-5.55334	3.95121e-06	0.00013149	DEG
Potri.004G193100.1|PACid:26990091	0.0217547	-5.52253	0.000242668	0.00503207	DEG
Potri.009G007900.4|PACid:26988641	0.0217755	-5.52115	1.19544e-10	9.17802e-09	DEG
Potri.003G126800.1|PACid:26998479	0.0218423	-5.51673	8.57822e-35	8.13405e-32	DEG
Potri.001G449500.1|PACid:27047222	0.022353	-5.48339	5.15119e-29	2.89311e-26	DEG
Potri.013G081700.2|PACid:26996009	0.0228297	-5.45295	6.34044e-06	0.000201364	DEG
Potri.010G042100.4|PACid:26980472	0.0230358	-5.43998	3.47239e-16	5.4758e-14	DEG
Potri.016G032000.1|PACid:27012325	0.0231011	-5.4359	3.23116e-14	4.07455e-12	DEG
Potri.011G122400.1|PACid:27003106	0.0231421	-5.43334	4.33306e-17	7.85036e-15	DEG
Potri.019G024600.1|PACid:27025433	0.0234742	-5.41278	2.19021e-07	9.39012e-06	DEG
Potri.015G041300.2|PACid:27018997	0.0234972	-5.41137	1.47011e-28	7.95088e-26	DEG
Potri.011G110900.3|PACid:27001949	0.0239895	-5.38145	0.000474442	0.00895974	DEG
Potri.011G110900.5|PACid:27001950	0.0239895	-5.38145	0.000473976	0.00895974	DEG
Potri.015G084500.1|PACid:27018869	0.0244415	-5.35452	4.58062e-07	1.85803e-05	DEG
Potri.017G055800.2|PACid:26984772	0.0246455	-5.34253	1.28718e-06	4.73694e-05	DEG
Potri.017G030100.1|PACid:26985504	0.0248023	-5.33338	7.56721e-24	2.8189e-21	DEG
Potri.009G141000.1|PACid:26986576	0.024964	-5.32401	0.000671971	0.0120429	DEG
Potri.008G173800.1|PACid:27039633	0.0251995	-5.31046	7.42289e-23	2.52078e-20	DEG
Potri.009G139800.1|PACid:26987709	0.0252104	-5.30984	1.34944e-07	6.03348e-06	DEG
Potri.001G219300.1|PACid:27043656	0.0255373	-5.29125	3.16016e-05	0.00084953	DEG
Potri.006G060000.1|PACid:27005520	0.0255484	-5.29062	4.3623e-05	0.00113146	DEG
Potri.010G249600.1|PACid:26980071	0.0255567	-5.29015	9.35933e-15	1.23127e-12	DEG
Potri.012G123600.1|PACid:27048982	0.0271696	-5.20186	1.59593e-08	8.51779e-07	DEG
Potri.001G028200.1|PACid:27041760	0.0271775	-5.20144	7.84318e-18	1.54354e-15	DEG
Potri.006G154500.1|PACid:27005400	0.0275162	-5.18357	6.28298e-07	2.47967e-05	DEG
Potri.T116000.1|PACid:26993228	0.0275761	-5.18044	8.20279e-47	1.66364e-43	DEG
Potri.019G093900.1|PACid:27026900	0.0275929	-5.17956	6.22428e-10	4.33639e-08	DEG
Potri.009G126300.1|PACid:26988838	0.0277712	-5.17026	0.00136404	0.0219029	DEG
Potri.002G256500.1|PACid:27023135	0.0277908	-5.16925	0.00126786	0.0206308	DEG
Potri.001G325800.1|PACid:27048235	0.0278214	-5.16766	0.00122416	0.0200358	DEG
Potri.002G189300.1|PACid:27021407	0.0278641	-5.16545	6.5283e-48	1.36186e-44	DEG
Potri.007G113000.1|PACid:27016941	0.0279604	-5.16047	1.7402e-06	6.2436e-05	DEG
Potri.001G059100.1|PACid:27041632	0.028298	-5.14316	0.00186887	0.0285497	DEG
Potri.019G103500.1|PACid:27024881	0.0283168	-5.1422	1.46011e-09	9.50831e-08	DEG
Potri.002G182500.5|PACid:27024625	0.0284422	-5.13582	2.05245e-07	8.88294e-06	DEG
Potri.006G051700.1|PACid:27006006	0.0286049	-5.12759	1.84413e-12	1.85328e-10	DEG
Potri.012G019700.1|PACid:27050558	0.0290198	-5.10682	5.0469e-09	2.97408e-07	DEG
Potri.011G158300.1|PACid:27002262	0.0291138	-5.10215	4.50343e-30	2.96224e-27	DEG
Potri.001G348900.1|PACid:27042618	0.0291685	-5.09944	3.29137e-18	6.98583e-16	DEG
Potri.001G348900.12|PACid:27042619	0.0291685	-5.09944	3.28718e-18	6.98583e-16	DEG
Potri.014G024000.2|PACid:27032709	0.0298624	-5.06552	0.000184085	0.00395778	DEG
Potri.014G024000.3|PACid:27032710	0.0298624	-5.06552	0.000183942	0.00395752	DEG
Potri.001G015400.1|PACid:27044198	0.0300635	-5.05584	3.00401e-48	6.64642e-45	DEG
Potri.017G081300.1|PACid:26984680	0.0301522	-5.05159	0.0020138	0.030448	DEG
Potri.002G069400.1|PACid:27020583	0.030201	-5.04926	0.00204212	0.0308443	DEG
Potri.008G181000.5|PACid:27039442	0.030399	-5.03983	9.46231e-08	4.3451e-06	DEG
Potri.016G114400.1|PACid:27013764	0.0309483	-5.014	0.00243971	0.0355681	DEG
Potri.012G040900.1|PACid:27049625	0.0311804	-5.00322	0.0025723	0.0369416	DEG
Potri.017G130800.1|PACid:26985541	0.0314684	-4.98995	4.82855e-09	2.85232e-07	DEG
Potri.017G139600.1|PACid:26984336	0.0316407	-4.98207	8.38266e-07	3.2349e-05	DEG
Potri.001G056700.1|PACid:27042503	0.0319844	-4.96649	1.2187e-08	6.59608e-07	DEG
Potri.001G369700.1|PACid:27040605	0.0321666	-4.95829	2.92426e-05	0.000795487	DEG
Potri.006G248100.6|PACid:27005929	0.032392	-4.94822	2.67856e-05	0.000734121	DEG
Potri.012G119800.8|PACid:27049235	0.0323976	-4.94797	0.000193341	0.00412399	DEG
Potri.004G150300.1|PACid:26989122	0.0326507	-4.93674	1.85025e-33	1.64747e-30	DEG
Potri.004G080900.2|PACid:26991749	0.0328042	-4.92998	1.37342e-06	5.02006e-05	DEG
Potri.011G064500.1|PACid:27002055	0.0328428	-4.92828	1.49027e-06	5.4215e-05	DEG
Potri.016G025000.1|PACid:27012402	0.0329373	-4.92413	4.0452e-11	3.33354e-09	DEG
Potri.005G176200.1|PACid:27031575	0.032976	-4.92244	0.00039498	0.00764546	DEG
Potri.T024800.1|PACid:27000398	0.0331977	-4.91277	1.46475e-06	5.33397e-05	DEG
Potri.008G118000.1|PACid:27038831	0.0338483	-4.88477	1.61637e-07	7.13517e-06	DEG
Potri.T115400.1|PACid:26993226	0.0339929	-4.87862	6.57266e-27	3.03728e-24	DEG
Potri.014G100100.4|PACid:27032913	0.0342566	-4.86747	1.72025e-06	6.17809e-05	DEG
Potri.014G100100.1|PACid:27032914	0.0342567	-4.86747	1.72156e-06	6.17976e-05	DEG
Potri.002G219700.1|PACid:27021063	0.0342731	-4.86678	7.16462e-05	0.00175482	DEG
Potri.004G229000.1|PACid:26989647	0.0344233	-4.86047	1.9552e-07	8.50238e-06	DEG
Potri.019G034100.1|PACid:27025729	0.0345821	-4.85383	5.94723e-21	1.72998e-18	DEG
Potri.003G205900.1|PACid:26998989	0.0348832	-4.84132	3.87442e-09	2.33981e-07	DEG
Potri.006G004300.5|PACid:27003478	0.0349806	-4.8373	8.69246e-06	0.000267689	DEG
Potri.009G141200.1|PACid:26987073	0.0352894	-4.82462	9.69153e-13	1.04367e-10	DEG
Potri.019G097900.1|PACid:27025219	0.0354872	-4.81656	0.00050854	0.00949617	DEG
Potri.015G087800.1|PACid:27017230	0.0354956	-4.81622	4.25431e-54	1.24248e-50	DEG
Potri.006G135100.1|PACid:27007622	0.0362566	-4.78561	2.07671e-36	2.33272e-33	DEG
Potri.007G023600.1|PACid:27015496	0.0368824	-4.76092	1.05368e-25	4.5522e-23	DEG
Potri.001G248900.1|PACid:27040278	0.0373596	-4.74238	1.38463e-07	6.16467e-06	DEG
Potri.002G208500.1|PACid:27022887	0.0374079	-4.74051	4.91501e-05	0.00126181	DEG
Potri.012G047200.2|PACid:27051252	0.0382786	-4.70732	6.92599e-07	2.71729e-05	DEG
Potri.010G114300.1|PACid:26983022	0.0387305	-4.69039	0.00283478	0.0400727	DEG
Potri.010G114300.2|PACid:26983023	0.0387305	-4.69039	0.00283416	0.0400717	DEG
Potri.008G011500.6|PACid:27037095	0.0388881	-4.68453	0.00349655	0.0475408	DEG
Potri.T087500.1|PACid:27000491	0.038935	-4.68279	7.41821e-12	6.87343e-10	DEG
Potri.004G137600.1|PACid:26990210	0.0389824	-4.68103	0.000165576	0.00360979	DEG
Potri.004G023900.1|PACid:26989348	0.0390681	-4.67786	8.95414e-07	3.43006e-05	DEG
Potri.003G029400.4|PACid:26999984	0.039487	-4.66248	1.38984e-07	6.18384e-06	DEG
Potri.008G214300.5|PACid:27036454	0.039906	-4.64725	0.00179505	0.0276153	DEG
Potri.019G056500.2|PACid:27026949	0.0399361	-4.64616	9.36478e-06	0.000285849	DEG
Potri.019G056500.1|PACid:27026948	0.0399361	-4.64616	9.38578e-06	0.000286251	DEG
Potri.005G218200.1|PACid:27028877	0.0401356	-4.63898	1.18135e-11	1.05445e-09	DEG
Potri.019G057500.3|PACid:27024999	0.0401789	-4.63742	2.70981e-36	2.953e-33	DEG
Potri.019G057500.2|PACid:27024998	0.0401789	-4.63742	2.69676e-36	2.953e-33	DEG
Potri.001G074700.1|PACid:27040389	0.040597	-4.62248	2.80634e-29	1.58837e-26	DEG
Potri.015G128200.1|PACid:27017786	0.0406618	-4.62018	4.2635e-30	2.82992e-27	DEG
Potri.001G438600.1|PACid:27047950	0.0407614	-4.61665	0.00119316	0.0196031	DEG
Potri.015G040900.1|PACid:27018223	0.0408166	-4.6147	5.50026e-08	2.64552e-06	DEG
Potri.010G170200.1|PACid:26982170	0.0408768	-4.61257	0.00137593	0.0220744	DEG
Potri.003G146800.1|PACid:26996976	0.0411828	-4.60181	6.48573e-28	3.09505e-25	DEG
Potri.001G144800.1|PACid:27043360	0.0413486	-4.59602	6.85047e-25	2.79427e-22	DEG
Potri.019G120300.1|PACid:27026638	0.0416841	-4.58436	4.00255e-06	0.000133017	DEG
Potri.011G155500.1|PACid:27000540	0.0417486	-4.58213	5.64946e-07	2.24787e-05	DEG
Potri.003G205400.1|PACid:26996483	0.0420094	-4.57314	6.912e-13	7.5211e-11	DEG
Potri.010G152000.2|PACid:26983112	0.042337	-4.56194	0.000138949	0.0031158	DEG
Potri.007G092300.1|PACid:27017014	0.0425596	-4.55437	0.00153054	0.0241463	DEG
Potri.005G112000.2|PACid:27030483	0.0428025	-4.54616	7.32955e-09	4.16785e-07	DEG
Potri.011G164100.4|PACid:27001025	0.0429816	-4.54014	7.12616e-05	0.00174657	DEG
Potri.018G047300.1|PACid:27010056	0.0430143	-4.53904	3.24558e-05	0.000868975	DEG
Potri.019G033000.1|PACid:27026222	0.0430625	-4.53742	1.22622e-12	1.29753e-10	DEG
Potri.005G075400.1|PACid:27030141	0.043065	-4.53734	0.000162646	0.00355654	DEG
Potri.004G063600.2|PACid:26989248	0.0432201	-4.53215	0.000321098	0.00641256	DEG
Potri.008G223500.1|PACid:27037322	0.0432732	-4.53038	1.05651e-54	3.21412e-51	DEG
Potri.018G137500.3|PACid:27011391	0.0435316	-4.52179	8.35962e-06	0.000258299	DEG
Potri.006G137500.1|PACid:27006968	0.0437089	-4.51593	4.90688e-26	2.17131e-23	DEG
Potri.001G143900.3|PACid:27040176	0.0437849	-4.51342	9.03914e-06	0.000276951	DEG
Potri.001G011700.4|PACid:27046932	0.0438412	-4.51157	0.00118749	0.0195363	DEG
Potri.001G143900.1|PACid:27040175	0.0439358	-4.50846	8.88882e-06	0.000273033	DEG
Potri.019G119800.1|PACid:27024989	0.0439367	-4.50843	0.00207593	0.031245	DEG
Potri.013G074400.2|PACid:26995746	0.0440181	-4.50576	0.000225178	0.00472576	DEG
Potri.008G157000.2|PACid:27038497	0.0443164	-4.49601	3.05236e-05	0.000826945	DEG
Potri.013G144300.2|PACid:26993862	0.0443725	-4.49419	0.000775382	0.0136318	DEG
Potri.001G162700.1|PACid:27043165	0.0444386	-4.49204	2.63009e-05	0.000722734	DEG
Potri.011G050100.1|PACid:27001507	0.0447018	-4.48352	0.000911403	0.0156833	DEG
Potri.001G300700.1|PACid:27043075	0.0447818	-4.48094	2.76633e-11	2.34585e-09	DEG
Potri.006G019800.1|PACid:27003856	0.0448008	-4.48033	0.000192692	0.00411134	DEG
Potri.009G006600.1|PACid:26985824	0.0449779	-4.47464	0.00207196	0.0312111	DEG
Potri.009G129900.3|PACid:26988795	0.0450075	-4.47369	5.74738e-08	2.7535e-06	DEG
Potri.013G001000.1|PACid:26995644	0.0451363	-4.46957	9.4146e-08	4.32592e-06	DEG
Potri.018G069100.1|PACid:27009968	0.0454324	-4.46014	4.68843e-08	2.28821e-06	DEG
Potri.010G167200.2|PACid:26978285	0.0456766	-4.4524	4.01957e-08	1.99105e-06	DEG
Potri.010G167200.3|PACid:26978284	0.0456766	-4.4524	4.01776e-08	1.99105e-06	DEG
Potri.015G087900.1|PACid:27017375	0.0459938	-4.44242	1.68296e-10	1.25642e-08	DEG
Potri.019G114900.8|PACid:27026024	0.0462103	-4.43564	0.00165699	0.0257957	DEG
Potri.019G114900.9|PACid:27026023	0.0462103	-4.43564	0.00165673	0.0257957	DEG
Potri.008G181200.2|PACid:27039532	0.0462723	-4.43371	6.30648e-05	0.00157045	DEG
Potri.T090700.1|PACid:27040090	0.0467746	-4.41813	0.00363846	0.0490953	DEG
Potri.002G023900.1|PACid:27021333	0.0468168	-4.41683	3.31187e-10	2.39179e-08	DEG
Potri.001G111600.1|PACid:27041299	0.0468187	-4.41677	2.97898e-07	1.24502e-05	DEG
Potri.002G168600.1|PACid:27022566	0.0470434	-4.40986	6.49664e-23	2.21654e-20	DEG
Potri.013G111700.1|PACid:26995518	0.0471267	-4.40731	6.51926e-07	2.57015e-05	DEG
Potri.011G164800.1|PACid:27000592	0.0473784	-4.39963	8.24793e-09	4.64665e-07	DEG
Potri.010G139300.1|PACid:26981596	0.0480538	-4.3792	4.44392e-13	4.93107e-11	DEG
Potri.009G098800.1|PACid:26988811	0.0482045	-4.37469	5.47141e-06	0.000175907	DEG
Potri.002G209700.1|PACid:27023841	0.0485818	-4.36344	1.63824e-07	7.21863e-06	DEG
Potri.T052100.3|PACid:27027148	0.0485899	-4.3632	0.000137807	0.00309686	DEG
Potri.007G030500.1|PACid:27015349	0.0486077	-4.36267	7.76468e-08	3.60867e-06	DEG
Potri.016G038000.1|PACid:27013204	0.048696	-4.36005	6.80365e-18	1.35355e-15	DEG
Potri.001G107600.1|PACid:27045682	0.0488464	-4.3556	9.80476e-30	6.01575e-27	DEG
Potri.008G088500.3|PACid:27038839	0.0490705	-4.349	0.00101264	0.0171466	DEG
Potri.008G181000.6|PACid:27039443	0.049361	-4.34049	0.000148348	0.00328322	DEG
Potri.009G092900.1|PACid:26988089	0.0494307	-4.33845	8.04225e-22	2.54194e-19	DEG
Potri.018G127100.1|PACid:27011168	0.0494879	-4.33678	3.89376e-09	2.34761e-07	DEG
Potri.008G190000.1|PACid:27038248	0.0495548	-4.33483	8.21523e-25	3.31391e-22	DEG
Potri.T090100.1|PACid:27040084	0.049599	-4.33354	9.37357e-06	0.000285998	DEG
Potri.018G014500.1|PACid:27010711	0.0498646	-4.32584	3.88363e-33	3.25926e-30	DEG
Potri.004G181400.1|PACid:26992858	0.0507772	-4.29968	0.00066901	0.0119986	DEG
Potri.003G155100.4|PACid:26996779	0.0508214	-4.29842	0.000450509	0.00856366	DEG
Potri.006G250100.2|PACid:27003557	0.0508705	-4.29703	1.23378e-15	1.82352e-13	DEG
Potri.008G194300.3|PACid:27038499	0.0509019	-4.29614	4.18207e-06	0.000138604	DEG
Potri.013G154700.2|PACid:26995727	0.0515357	-4.27828	0.000177713	0.0038434	DEG
Potri.005G256600.2|PACid:27027306	0.0515935	-4.27667	8.37208e-15	1.11546e-12	DEG
Potri.016G055600.1|PACid:27012110	0.0517747	-4.27161	3.69288e-12	3.54308e-10	DEG
Potri.004G037100.1|PACid:26992926	0.0522102	-4.25953	0.00287809	0.0405437	DEG
Potri.006G250100.1|PACid:27003556	0.052609	-4.24855	6.84233e-15	9.18344e-13	DEG
Potri.005G232800.1|PACid:27031051	0.0530916	-4.23537	4.56439e-22	1.46166e-19	DEG
Potri.006G132700.5|PACid:27008655	0.0531968	-4.23252	9.46948e-08	4.34567e-06	DEG
Potri.005G061800.2|PACid:27030959	0.0533005	-4.22971	0.00249883	0.0361353	DEG
Potri.015G104500.1|PACid:27017325	0.0534413	-4.2259	2.48215e-25	1.04757e-22	DEG
Potri.006G141400.1|PACid:27006190	0.0536538	-4.22018	2.92971e-16	4.65016e-14	DEG
Potri.017G147200.1|PACid:26984082	0.0537894	-4.21653	0.000590021	0.0107564	DEG
Potri.001G085100.1|PACid:27041300	0.0537904	-4.21651	0.000220702	0.00464384	DEG
Potri.T052100.1|PACid:27027146	0.054069	-4.20905	0.0029371	0.0411411	DEG
Potri.019G093300.1|PACid:27026031	0.0542256	-4.20488	1.0665e-06	4.00558e-05	DEG
Potri.005G062300.1|PACid:27030696	0.0545256	-4.19692	6.53992e-08	3.09261e-06	DEG
Potri.010G154200.1|PACid:26981916	0.0547262	-4.19162	7.27588e-10	4.9928e-08	DEG
Potri.015G088100.1|PACid:27017754	0.0548528	-4.18829	6.36052e-12	5.9615e-10	DEG
Potri.006G035400.1|PACid:27007736	0.0548925	-4.18725	2.67897e-16	4.28008e-14	DEG
Potri.006G035400.2|PACid:27007735	0.0548925	-4.18725	2.59103e-16	4.19465e-14	DEG
Potri.006G035400.3|PACid:27007734	0.0548925	-4.18725	2.57885e-16	4.1842e-14	DEG
Potri.008G088500.1|PACid:27038838	0.0549141	-4.18668	2.51012e-11	2.13852e-09	DEG
Potri.005G130100.1|PACid:27029057	0.0550419	-4.18333	6.46697e-05	0.00160658	DEG
Potri.008G204100.1|PACid:27039858	0.0550697	-4.1826	1.07737e-05	0.000324245	DEG
Potri.003G067600.1|PACid:26997493	0.0551184	-4.18132	0.000162534	0.00355514	DEG
Potri.010G132300.1|PACid:26979745	0.056216	-4.15288	1.02959e-05	0.000311923	DEG
Potri.003G056900.1|PACid:26999225	0.0562526	-4.15194	0.000114284	0.00263473	DEG
Potri.T023100.2|PACid:26989006	0.0562726	-4.15142	0.000550454	0.0101574	DEG
Potri.018G049900.1|PACid:27009736	0.0564519	-4.14683	1.42638e-23	5.18131e-21	DEG
Potri.019G114800.1|PACid:27026617	0.0564658	-4.14648	0.000772557	0.013592	DEG
Potri.015G038700.1|PACid:27018178	0.0566572	-4.1416	0.000405604	0.00780764	DEG
Potri.006G132700.1|PACid:27008651	0.057692	-4.11548	1.56956e-05	0.000451529	DEG
Potri.008G186200.1|PACid:27038396	0.0579681	-4.1086	3.13946e-05	0.000845835	DEG
Potri.008G186200.2|PACid:27038398	0.0579681	-4.1086	3.13846e-05	0.000845835	DEG
Potri.008G186200.3|PACid:27038397	0.0579681	-4.1086	3.13786e-05	0.000845835	DEG
Potri.008G186200.4|PACid:27038399	0.0579681	-4.1086	3.13534e-05	0.000845662	DEG
Potri.008G186200.5|PACid:27038400	0.0579681	-4.1086	3.13499e-05	0.000845662	DEG
Potri.008G186200.6|PACid:27038402	0.0579681	-4.1086	3.13408e-05	0.000845662	DEG
Potri.008G186200.7|PACid:27038401	0.0579681	-4.1086	3.13184e-05	0.000845654	DEG
Potri.008G186200.8|PACid:27038403	0.0579681	-4.1086	3.13179e-05	0.000845654	DEG
Potri.004G165300.1|PACid:26992449	0.0584616	-4.09637	2.02424e-06	7.15484e-05	DEG
Potri.014G071700.1|PACid:27032242	0.0584922	-4.09561	4.51378e-18	9.41614e-16	DEG
Potri.017G045100.1|PACid:26983451	0.0584934	-4.09558	0.000584951	0.0106799	DEG
Potri.001G240300.1|PACid:27043630	0.0594653	-4.07181	0.0010201	0.0172409	DEG
Potri.008G065000.1|PACid:27036742	0.0597662	-4.06453	0.00164437	0.0256376	DEG
Potri.016G021300.1|PACid:27012707	0.0601556	-4.05516	9.72376e-19	2.17779e-16	DEG
Potri.012G122800.1|PACid:27050230	0.0602872	-4.052	0.000399634	0.00770897	DEG
Potri.004G013200.8|PACid:26991826	0.060376	-4.04988	0.000988181	0.0167908	DEG
Potri.007G095200.7|PACid:27014397	0.0604555	-4.04798	0.000110927	0.00257471	DEG
Potri.007G095200.8|PACid:27014398	0.0604555	-4.04798	0.00011094	0.00257471	DEG
Potri.007G095200.6|PACid:27014395	0.0604555	-4.04798	0.000111122	0.00257722	DEG
Potri.007G095200.2|PACid:27014396	0.0604555	-4.04798	0.000111154	0.00257722	DEG
Potri.005G246700.2|PACid:27031522	0.0606907	-4.04238	3.87655e-19	9.07176e-17	DEG
Potri.018G143400.1|PACid:27011367	0.0609305	-4.03669	1.14431e-21	3.55529e-19	DEG
Potri.018G143400.2|PACid:27011368	0.0609305	-4.03669	1.14406e-21	3.55529e-19	DEG
Potri.005G108900.1|PACid:27028263	0.0612656	-4.02878	5.54704e-21	1.62002e-18	DEG
Potri.006G054700.1|PACid:27005434	0.0622838	-4.005	6.07593e-18	1.23228e-15	DEG
Potri.003G151000.1|PACid:26997802	0.062394	-4.00245	2.67806e-21	8.04662e-19	DEG
Potri.001G158000.2|PACid:27041948	0.0625821	-3.99811	0.000497488	0.00931601	DEG
Potri.019G056500.3|PACid:27026950	0.0627463	-3.99433	6.16502e-11	4.8715e-09	DEG
Potri.011G107800.1|PACid:27001323	0.0630997	-3.98622	0.000255574	0.00524901	DEG
Potri.001G118100.1|PACid:27043827	0.063377	-3.9799	0.00259516	0.0372333	DEG
Potri.003G206000.1|PACid:26996855	0.0636841	-3.97292	2.69873e-18	5.84694e-16	DEG
Potri.017G017500.1|PACid:26985624	0.0639303	-3.96736	1.93656e-06	6.89053e-05	DEG
Potri.017G043500.1|PACid:26985112	0.0640285	-3.96514	0.000283856	0.00575498	DEG
Potri.003G063800.2|PACid:26999322	0.0641709	-3.96194	3.22254e-16	5.09279e-14	DEG
Potri.005G077700.1|PACid:27029865	0.0645051	-3.95444	0.000814207	0.0142117	DEG
Potri.001G347300.2|PACid:27046617	0.0648216	-3.94738	1.27017e-05	0.000376375	DEG
Potri.001G052300.1|PACid:27041711	0.064985	-3.94375	2.9543e-32	2.31857e-29	DEG
Potri.005G001600.1|PACid:27027855	0.0650187	-3.943	0.000554642	0.0102185	DEG
Potri.005G109200.1|PACid:27029607	0.0651204	-3.94075	0.00027329	0.00556882	DEG
Potri.007G011500.1|PACid:27014955	0.0652334	-3.93824	0.000532013	0.00985885	DEG
Potri.002G027000.1|PACid:27021713	0.0653046	-3.93667	0.00119049	0.0195724	DEG
Potri.018G144300.2|PACid:27009866	0.0653474	-3.93573	0.000279548	0.00567883	DEG
Potri.012G049300.1|PACid:27050423	0.0657474	-3.92692	4.10029e-05	0.00106958	DEG
Potri.T107000.3|PACid:27019859	0.0657878	-3.92604	0.000821766	0.01433	DEG
Potri.T107000.1|PACid:27019858	0.0657878	-3.92604	0.000822417	0.0143364	DEG
Potri.T107000.2|PACid:27019857	0.0657878	-3.92604	0.000822526	0.0143364	DEG
Potri.015G073200.1|PACid:27019534	0.066143	-3.91827	7.49711e-11	5.87955e-09	DEG
Potri.018G143400.3|PACid:27011369	0.0663916	-3.91286	7.91849e-16	1.19949e-13	DEG
Potri.001G083900.1|PACid:27043265	0.0665418	-3.90959	4.90058e-14	6.09551e-12	DEG
Potri.011G076700.2|PACid:27002241	0.0666524	-3.9072	0.000862689	0.0149543	DEG
Potri.010G200500.6|PACid:26978319	0.066762	-3.90483	0.000474297	0.00895974	DEG
Potri.001G176600.1|PACid:27044510	0.066907	-3.9017	1.85397e-08	9.75529e-07	DEG
Potri.001G249000.1|PACid:27041819	0.0670692	-3.89821	3.63756e-14	4.57912e-12	DEG
Potri.014G117100.1|PACid:27034462	0.0670879	-3.8978	0.00037941	0.00740889	DEG
Potri.001G377900.1|PACid:27040601	0.0671089	-3.89735	1.01875e-06	3.846e-05	DEG
Potri.010G135100.2|PACid:26979197	0.0675873	-3.8871	2.37064e-16	3.88088e-14	DEG
Potri.015G079700.2|PACid:27017591	0.0675927	-3.88699	0.000118731	0.0027252	DEG
Potri.014G149700.1|PACid:27031996	0.0675941	-3.88696	2.95902e-19	7.03735e-17	DEG
Potri.014G012600.1|PACid:27033388	0.0678618	-3.88126	0.00041023	0.00788837	DEG
Potri.T024600.1|PACid:27000395	0.0682713	-3.87258	0.000111825	0.00259114	DEG
Potri.005G061800.1|PACid:27030958	0.0684754	-3.86827	0.00113829	0.0188929	DEG
Potri.007G037700.1|PACid:27017062	0.0687478	-3.86254	3.50292e-11	2.90635e-09	DEG
Potri.T170100.1|PACid:27027111	0.0691565	-3.85399	0.00025524	0.00524486	DEG
Potri.001G281700.3|PACid:27047639	0.0693376	-3.85022	4.21249e-06	0.000139549	DEG
Potri.006G179700.1|PACid:27005137	0.0695657	-3.84548	3.65912e-09	2.22081e-07	DEG
Potri.014G135500.5|PACid:27033777	0.0698309	-3.83999	3.45113e-11	2.87317e-09	DEG
Potri.010G211500.1|PACid:26979187	0.0698496	-3.83961	1.20454e-06	4.46648e-05	DEG
Potri.018G051400.1|PACid:27010427	0.0700417	-3.83564	1.90912e-05	0.000538953	DEG
Potri.017G043600.1|PACid:26983395	0.0704459	-3.82734	8.88689e-05	0.0021146	DEG
Potri.012G022600.2|PACid:27050367	0.0706486	-3.8232	6.39477e-25	2.63786e-22	DEG
Potri.010G042300.6|PACid:26978958	0.0707049	-3.82205	3.45557e-05	0.000916129	DEG
Potri.005G179800.4|PACid:27030389	0.0711227	-3.81355	0.00086614	0.0150106	DEG
Potri.005G179800.3|PACid:27030388	0.0711228	-3.81354	0.000867766	0.0150305	DEG
Potri.014G122000.2|PACid:27035006	0.0713651	-3.80864	1.62019e-07	7.14772e-06	DEG
Potri.014G166800.2|PACid:27034571	0.0729181	-3.77758	3.13101e-08	1.5755e-06	DEG
Potri.001G097300.1|PACid:27047057	0.0730174	-3.77562	5.29495e-09	3.10522e-07	DEG
Potri.004G173900.2|PACid:26992534	0.0730478	-3.77502	5.07702e-30	3.28043e-27	DEG
Potri.004G173900.1|PACid:26992535	0.0730478	-3.77502	5.06284e-30	3.28043e-27	DEG
Potri.016G051500.2|PACid:27013562	0.0730807	-3.77437	0.00176845	0.0272635	DEG
Potri.001G233700.2|PACid:27040258	0.0731435	-3.77313	1.74334e-10	1.29751e-08	DEG
Potri.001G233700.3|PACid:27040259	0.0731435	-3.77313	1.73759e-10	1.29456e-08	DEG
Potri.016G006600.1|PACid:27012553	0.0731624	-3.77275	2.35535e-05	0.000653884	DEG
Potri.001G465800.1|PACid:27046674	0.0734302	-3.76748	0.000495304	0.00927986	DEG
Potri.010G050900.1|PACid:26980221	0.0734465	-3.76716	8.24174e-19	1.85155e-16	DEG
Potri.001G410400.1|PACid:27044231	0.073711	-3.76198	0.00345835	0.0471266	DEG
Potri.001G082700.1|PACid:27045352	0.0740697	-3.75497	0.000722642	0.0128243	DEG
Potri.001G224900.3|PACid:27048376	0.0746283	-3.74413	9.29649e-05	0.0021995	DEG
Potri.003G034600.1|PACid:26997004	0.0749697	-3.73755	5.84307e-05	0.00146807	DEG
Potri.018G054100.3|PACid:27009496	0.0756366	-3.72477	0.00107104	0.0179735	DEG
Potri.005G161900.1|PACid:27030866	0.0757958	-3.72174	2.65282e-20	7.20038e-18	DEG
Potri.006G239600.1|PACid:27006672	0.0759131	-3.71951	0.000928188	0.0159271	DEG
Potri.001G281700.1|PACid:27047638	0.0759143	-3.71949	6.04975e-18	1.23228e-15	DEG
Potri.011G063800.1|PACid:27000817	0.0763869	-3.71053	4.07383e-11	3.34958e-09	DEG
Potri.009G058800.1|PACid:26985928	0.076439	-3.70955	2.14285e-08	1.11436e-06	DEG
Potri.017G112300.1|PACid:26984012	0.0768446	-3.70191	9.3164e-06	0.000284729	DEG
Potri.007G121500.1|PACid:27016244	0.0768622	-3.70158	1.82658e-22	6.06201e-20	DEG
Potri.001G372300.1|PACid:27048592	0.0771928	-3.69539	0.00146507	0.0232643	DEG
Potri.001G113000.3|PACid:27045354	0.0774095	-3.69135	7.43017e-20	1.9375e-17	DEG
Potri.001G113000.4|PACid:27045355	0.0774095	-3.69135	7.24483e-20	1.90941e-17	DEG
Potri.002G257700.1|PACid:27024180	0.0774956	-3.68974	3.73314e-05	0.000981519	DEG
Potri.006G190300.1|PACid:27005550	0.0775111	-3.68945	0.00105511	0.01773	DEG
Potri.002G094000.1|PACid:27024514	0.0777369	-3.68526	5.67859e-17	1.00926e-14	DEG
Potri.001G009800.7|PACid:27047171	0.0778746	-3.6827	3.58941e-05	0.000947139	DEG
Potri.014G024700.6|PACid:27032755	0.0781313	-3.67796	2.92011e-09	1.81144e-07	DEG
Potri.004G161400.1|PACid:26992070	0.078604	-3.66925	0.00109351	0.0182826	DEG
Potri.011G131200.1|PACid:27002800	0.0787635	-3.66633	1.6169e-08	8.60459e-07	DEG
Potri.004G199900.1|PACid:26991383	0.0789205	-3.66346	3.45092e-06	0.00011638	DEG
Potri.005G062000.1|PACid:27027544	0.0793194	-3.65618	6.25673e-07	2.4728e-05	DEG
Potri.009G117300.1|PACid:26986943	0.0796909	-3.64944	1.52264e-21	4.67111e-19	DEG
Potri.006G061400.1|PACid:27007829	0.0799859	-3.64411	7.06693e-21	2.03944e-18	DEG
Potri.005G207100.1|PACid:27029820	0.0801646	-3.64089	5.70467e-30	3.65364e-27	DEG
Potri.004G100000.1|PACid:26989253	0.0803678	-3.63724	8.70448e-06	0.000267934	DEG
Potri.013G070300.1|PACid:26994117	0.0806207	-3.63271	1.27765e-05	0.000378131	DEG
Potri.015G008000.3|PACid:27017217	0.0807436	-3.63051	9.82272e-09	5.42501e-07	DEG
Potri.008G200100.5|PACid:27036671	0.0810345	-3.62532	2.47551e-17	4.64414e-15	DEG
Potri.008G200100.4|PACid:27036670	0.0810345	-3.62532	2.4773e-17	4.64414e-15	DEG
Potri.008G200100.3|PACid:27036668	0.0810345	-3.62532	2.47888e-17	4.64414e-15	DEG
Potri.008G200100.11|PACid:27036666	0.0810345	-3.62532	2.48009e-17	4.64414e-15	DEG
Potri.008G200100.10|PACid:27036667	0.0810345	-3.62532	2.48196e-17	4.64414e-15	DEG
Potri.008G200100.12|PACid:27036665	0.0810345	-3.62532	2.48681e-17	4.64414e-15	DEG
Potri.008G200100.2|PACid:27036664	0.0810345	-3.62532	2.48703e-17	4.64414e-15	DEG
Potri.008G200100.1|PACid:27036669	0.0810345	-3.62532	2.49402e-17	4.6453e-15	DEG
Potri.005G038800.1|PACid:27029139	0.0813092	-3.62044	0.00011446	0.00263796	DEG
Potri.007G053900.3|PACid:27015655	0.0816592	-3.61424	0.00241126	0.035253	DEG
Potri.010G078600.5|PACid:26982018	0.0817962	-3.61182	0.00125396	0.0204365	DEG
Potri.008G181300.3|PACid:27036649	0.0818947	-3.61009	0.000997168	0.0169277	DEG
Potri.015G104300.1|PACid:27017489	0.0824342	-3.60061	0.00108332	0.0181538	DEG
Potri.016G051600.1|PACid:27012272	0.0824447	-3.60043	8.89711e-05	0.0021146	DEG
Potri.004G187500.1|PACid:26992092	0.082647	-3.59689	6.55585e-07	2.58317e-05	DEG
Potri.009G057900.1|PACid:26987118	0.082827	-3.59375	1.12101e-08	6.1081e-07	DEG
Potri.T152100.1|PACid:27000457	0.0833129	-3.58532	0.0025716	0.0369389	DEG
Potri.012G005900.1|PACid:27051003	0.0835188	-3.58176	4.71022e-23	1.63409e-20	DEG
Potri.012G005900.2|PACid:27051002	0.0835188	-3.58176	4.72235e-23	1.63409e-20	DEG
Potri.012G007900.1|PACid:27050667	0.0836243	-3.57993	4.83722e-19	1.11413e-16	DEG
Potri.005G232000.1|PACid:27031370	0.0836614	-3.57929	0.00324066	0.0446099	DEG
Potri.002G085100.2|PACid:27020000	0.0837008	-3.57861	0.00234457	0.0344681	DEG
Potri.002G085100.1|PACid:27019999	0.0837008	-3.57861	0.00234539	0.0344694	DEG
Potri.016G002300.5|PACid:27011719	0.0837348	-3.57803	1.14638e-07	5.18269e-06	DEG
Potri.002G014100.1|PACid:27020002	0.0840512	-3.57259	0.000602707	0.0109361	DEG
Potri.015G026600.1|PACid:27019364	0.0845138	-3.56467	0.00316113	0.043721	DEG
Potri.002G045000.1|PACid:27023170	0.0846997	-3.5615	3.88028e-15	5.33542e-13	DEG
Potri.016G084000.4|PACid:27014033	0.0847047	-3.56141	0.000392118	0.00760922	DEG
Potri.008G187400.2|PACid:27039816	0.084924	-3.55768	1.5458e-19	3.87847e-17	DEG
Potri.001G459200.1|PACid:27042052	0.085147	-3.5539	1.6449e-06	5.93082e-05	DEG
Potri.006G139600.1|PACid:27008134	0.0855228	-3.54755	4.16293e-22	1.33898e-19	DEG
Potri.010G170000.1|PACid:26982830	0.0856461	-3.54547	2.05429e-15	2.94675e-13	DEG
Potri.010G170000.2|PACid:26982829	0.0856462	-3.54547	2.04306e-15	2.93642e-13	DEG
Potri.004G023800.1|PACid:26992011	0.0856838	-3.54483	0.00238658	0.0349622	DEG
Potri.006G267900.1|PACid:27005456	0.0857104	-3.54439	0.00218623	0.0325828	DEG
Potri.015G080800.1|PACid:27017300	0.0860127	-3.53931	9.75446e-11	7.55252e-09	DEG
Potri.005G207000.1|PACid:27030261	0.0861057	-3.53775	8.67395e-10	5.84775e-08	DEG
Potri.011G076700.1|PACid:27002240	0.0864822	-3.53145	5.21087e-12	4.92826e-10	DEG
Potri.009G066500.1|PACid:26986925	0.0865104	-3.53098	1.84819e-07	8.0755e-06	DEG
Potri.008G189200.1|PACid:27036043	0.0867457	-3.52706	3.39242e-15	4.70895e-13	DEG
Potri.013G029900.2|PACid:26995286	0.0867467	-3.52705	0.00127023	0.0206601	DEG
Potri.015G093100.3|PACid:27017366	0.086817	-3.52588	5.339e-11	4.26029e-09	DEG
Potri.015G093100.7|PACid:27017365	0.086817	-3.52588	5.33722e-11	4.26029e-09	DEG
Potri.010G161500.4|PACid:26981356	0.0871139	-3.52095	0.00188117	0.0286802	DEG
Potri.008G063800.5|PACid:27036473	0.0871778	-3.5199	2.36861e-05	0.000656316	DEG
Potri.005G053900.3|PACid:27027985	0.0874641	-3.51517	0.00254448	0.0366213	DEG
Potri.015G035800.1|PACid:27018518	0.0876199	-3.5126	4.92902e-18	1.0195e-15	DEG
Potri.006G119500.1|PACid:27005612	0.0876922	-3.51141	1.01451e-05	0.00030761	DEG
Potri.004G150600.1|PACid:26990346	0.0878436	-3.50892	0.00279741	0.0396658	DEG
Potri.005G112600.1|PACid:27030537	0.0879839	-3.50662	1.36388e-08	7.32752e-07	DEG
Potri.001G179600.3|PACid:27045988	0.0880973	-3.50476	0.000976254	0.0166307	DEG
Potri.014G158400.2|PACid:27032741	0.0883232	-3.50106	3.73356e-13	4.17455e-11	DEG
Potri.014G019200.1|PACid:27034881	0.0883393	-3.5008	1.66409e-05	0.000477033	DEG
Potri.014G103700.1|PACid:27032394	0.0883873	-3.50002	3.69325e-05	0.00097138	DEG
Potri.001G205500.2|PACid:27048648	0.0883906	-3.49996	0.00166251	0.0258652	DEG
Potri.002G175200.1|PACid:27023614	0.0884648	-3.49875	0.000285461	0.00578151	DEG
Potri.008G069600.1|PACid:27037456	0.0885125	-3.49797	5.05814e-09	2.97591e-07	DEG
Potri.013G047600.1|PACid:26995830	0.0886738	-3.49535	4.96426e-15	6.76223e-13	DEG
Potri.015G062200.3|PACid:27017305	0.0889998	-3.49005	0.00114004	0.018913	DEG
Potri.004G064500.1|PACid:26992596	0.0894309	-3.48308	2.88104e-17	5.32541e-15	DEG
Potri.006G218200.1|PACid:27007775	0.0894391	-3.48295	0.000292762	0.00590482	DEG
Potri.013G145900.1|PACid:26995669	0.0897425	-3.47806	6.37955e-21	1.84837e-18	DEG
Potri.017G095000.2|PACid:26983859	0.0898546	-3.47626	7.9009e-30	4.96676e-27	DEG
Potri.019G078300.1|PACid:27026657	0.0901301	-3.47185	3.59965e-08	1.79646e-06	DEG
Potri.015G062200.6|PACid:27017310	0.0903435	-3.46844	0.00163134	0.0254553	DEG
Potri.011G142200.1|PACid:27001657	0.0903665	-3.46807	2.02236e-28	1.06919e-25	DEG
Potri.001G297400.1|PACid:27048614	0.0906906	-3.4629	7.30945e-05	0.0017843	DEG
Potri.006G008500.1|PACid:27004462	0.0909837	-3.45825	1.53762e-21	4.69734e-19	DEG
Potri.013G037000.1|PACid:26995135	0.0916594	-3.44757	4.90456e-08	2.38255e-06	DEG
Potri.010G042100.1|PACid:26980470	0.0916968	-3.44699	6.76508e-14	8.19504e-12	DEG
Potri.001G326200.1|PACid:27042151	0.0919391	-3.44318	8.45752e-05	0.00202794	DEG
Potri.001G326200.2|PACid:27042152	0.0919391	-3.44318	8.44539e-05	0.00202637	DEG
Potri.007G104800.1|PACid:27014971	0.0923272	-3.4371	0.000296894	0.00597824	DEG
Potri.005G053800.1|PACid:27029493	0.0925896	-3.43301	2.59501e-14	3.31347e-12	DEG
Potri.013G128700.1|PACid:26994930	0.0927127	-3.43109	3.5168e-13	3.96253e-11	DEG
Potri.003G205800.1|PACid:26998130	0.0928959	-3.42824	4.48339e-06	0.000147453	DEG
Potri.011G148400.3|PACid:27001994	0.0929492	-3.42741	0.00310402	0.0430557	DEG
Potri.010G048300.5|PACid:26982577	0.0931948	-3.42361	3.95176e-05	0.00103416	DEG
Potri.001G452400.1|PACid:27041516	0.0932818	-3.42226	1.70887e-08	9.02818e-07	DEG
Potri.009G111400.2|PACid:26987724	0.0934083	-3.4203	8.17494e-17	1.42793e-14	DEG
Potri.013G148900.1|PACid:26994169	0.093474	-3.41929	1.10622e-25	4.75108e-23	DEG
Potri.017G036400.1|PACid:26983596	0.0942586	-3.40723	1.10191e-10	8.49565e-09	DEG
Potri.015G074600.2|PACid:27017224	0.0943336	-3.40608	0.000387004	0.007531	DEG
Potri.009G075400.1|PACid:26988181	0.0944512	-3.40429	0.00162512	0.0253807	DEG
Potri.010G229000.2|PACid:26980070	0.0945259	-3.40315	0.000600952	0.0109136	DEG
Potri.016G001100.8|PACid:27013126	0.0945418	-3.4029	0.00154995	0.0243999	DEG
Potri.014G078700.1|PACid:27032945	0.094833	-3.39847	2.89453e-05	0.000788282	DEG
Potri.016G032000.3|PACid:27012327	0.095204	-3.39283	6.3945e-06	0.000202816	DEG
Potri.016G025000.3|PACid:27012404	0.0953169	-3.39112	0.00242967	0.035437	DEG
Potri.007G057200.5|PACid:27014920	0.0953719	-3.39029	6.13592e-05	0.00153268	DEG
Potri.019G130100.1|PACid:27025366	0.0955069	-3.38825	2.04359e-19	5.04082e-17	DEG
Potri.001G329900.1|PACid:27040756	0.0955097	-3.38821	7.47848e-19	1.69573e-16	DEG
Potri.T012700.1|PACid:27051382	0.0962261	-3.37743	1.86882e-31	1.35097e-28	DEG
Potri.019G073800.1|PACid:27026206	0.0963476	-3.37561	1.44923e-05	0.000420559	DEG
Potri.007G057200.1|PACid:27014916	0.0964687	-3.3738	2.48721e-29	1.42991e-26	DEG
Potri.001G379300.1|PACid:27042981	0.0965457	-3.37264	0.00130335	0.0211048	DEG
Potri.003G077300.1|PACid:26998755	0.0971492	-3.36365	1.0926e-08	5.98455e-07	DEG
Potri.011G079500.1|PACid:27001579	0.0977769	-3.35436	7.82525e-30	4.96676e-27	DEG
Potri.002G001400.1|PACid:27023939	0.0979191	-3.35227	0.00277563	0.0394257	DEG
Potri.T162900.3|PACid:26993276	0.098008	-3.35096	7.82334e-15	1.04616e-12	DEG
Potri.010G042000.1|PACid:26981523	0.0981187	-3.34933	4.10746e-20	1.09452e-17	DEG
Potri.014G135500.3|PACid:27033774	0.0981237	-3.34926	0.000366938	0.00720196	DEG
Potri.014G035000.1|PACid:27032515	0.098283	-3.34691	1.90345e-05	0.000537628	DEG
Potri.003G093200.1|PACid:26998444	0.0986138	-3.34207	4.43668e-08	2.17845e-06	DEG
Potri.014G122000.1|PACid:27035004	0.098625	-3.3419	3.65588e-32	2.78049e-29	DEG
Potri.T105900.1|PACid:27019776	0.0986376	-3.34172	0.0032621	0.0448542	DEG
Potri.006G100600.1|PACid:27006515	0.0988781	-3.33821	4.37161e-11	3.57029e-09	DEG
Potri.010G221100.3|PACid:26982822	0.0989566	-3.33706	8.1905e-06	0.000253503	DEG
Potri.012G088100.1|PACid:27049541	0.0990502	-3.3357	0.000514745	0.00959977	DEG
Potri.013G064300.3|PACid:26993393	0.0992014	-3.3335	1.06211e-10	8.20616e-09	DEG
Potri.013G064300.4|PACid:26993394	0.0992014	-3.3335	1.05496e-10	8.15952e-09	DEG
Potri.016G120100.2|PACid:27013891	0.0992935	-3.33216	2.44081e-22	7.95584e-20	DEG
Potri.016G120100.1|PACid:27013892	0.0992935	-3.33216	2.43495e-22	7.95584e-20	DEG
Potri.014G083900.2|PACid:27032043	0.0997384	-3.32571	0.00220804	0.0328341	DEG
Potri.011G092500.1|PACid:27002688	0.100496	-3.3148	8.34814e-18	1.63411e-15	DEG
Potri.010G046800.3|PACid:26980659	0.10055	-3.31401	9.53419e-16	1.4294e-13	DEG
Potri.010G046800.2|PACid:26980658	0.10055	-3.31401	9.52225e-16	1.4294e-13	DEG
Potri.T012500.1|PACid:27051432	0.100733	-3.3114	2.98503e-32	2.31857e-29	DEG
Potri.011G087500.1|PACid:27000965	0.100749	-3.31116	1.77275e-22	5.91023e-20	DEG
Potri.015G035500.1|PACid:27018624	0.101124	-3.30581	2.1661e-16	3.57813e-14	DEG
Potri.001G079000.4|PACid:27043420	0.10126	-3.30387	2.30066e-05	0.000640894	DEG
Potri.009G129900.1|PACid:26988791	0.101353	-3.30254	2.14338e-14	2.76492e-12	DEG
Potri.008G168900.1|PACid:27039283	0.101393	-3.30197	9.25293e-06	0.000283026	DEG
Potri.006G160300.3|PACid:27005408	0.101641	-3.29845	0.00360871	0.048748	DEG
Potri.004G138200.1|PACid:26991598	0.101643	-3.29841	6.23167e-28	2.99338e-25	DEG
Potri.014G082100.1|PACid:27035083	0.101954	-3.294	1.83756e-19	4.57904e-17	DEG
Potri.001G310600.1|PACid:27042189	0.102134	-3.29147	0.00029147	0.00588364	DEG
Potri.007G009200.1|PACid:27015000	0.102138	-3.29141	2.55134e-29	1.45532e-26	DEG
Potri.016G113600.7|PACid:27013900	0.102158	-3.29112	0.00224214	0.0331993	DEG
Potri.003G141700.1|PACid:26996251	0.102344	-3.2885	3.81413e-09	2.30722e-07	DEG
Potri.016G013000.1|PACid:27012286	0.102669	-3.28393	0.00126259	0.0205634	DEG
Potri.007G096200.1|PACid:27015235	0.10284	-3.28152	0.00246888	0.0358063	DEG
Potri.013G035700.1|PACid:26994357	0.102999	-3.2793	0.000658823	0.0118421	DEG
Potri.006G188300.1|PACid:27006923	0.103317	-3.27485	4.68236e-06	0.000153032	DEG
Potri.005G137500.1|PACid:27030295	0.103394	-3.27378	2.31406e-16	3.79678e-14	DEG
Potri.016G079600.1|PACid:27013761	0.103941	-3.26616	6.30945e-05	0.00157065	DEG
Potri.013G091900.1|PACid:26996043	0.104003	-3.2653	0.00281439	0.039854	DEG
Potri.010G128300.1|PACid:26981419	0.104014	-3.26515	1.01047e-06	3.82265e-05	DEG
Potri.008G198800.1|PACid:27038689	0.104078	-3.26426	0.000681264	0.0121855	DEG
Potri.001G263900.1|PACid:27044172	0.104382	-3.26006	7.74952e-06	0.000241493	DEG
Potri.001G263900.2|PACid:27044173	0.104382	-3.26006	7.74955e-06	0.000241493	DEG
Potri.001G449900.1|PACid:27041845	0.104538	-3.2579	0.000273471	0.00556882	DEG
Potri.T162900.1|PACid:26993274	0.105405	-3.24598	1.42959e-07	6.35294e-06	DEG
Potri.001G130100.1|PACid:27046063	0.105453	-3.24533	4.76429e-09	2.81664e-07	DEG
Potri.018G027600.2|PACid:27010512	0.105485	-3.24489	1.94262e-12	1.94296e-10	DEG
Potri.019G098000.1|PACid:27025286	0.105493	-3.24478	1.36459e-07	6.08631e-06	DEG
Potri.016G034100.1|PACid:27012269	0.105502	-3.24466	3.87094e-11	3.19716e-09	DEG
Potri.008G064200.1|PACid:27037287	0.105538	-3.24416	0.00249536	0.0360994	DEG
Potri.004G142900.1|PACid:26989286	0.105704	-3.2419	0.00251596	0.0363182	DEG
Potri.001G275500.1|PACid:27041517	0.106275	-3.23413	4.01764e-12	3.83451e-10	DEG
Potri.001G082500.1|PACid:27042571	0.106494	-3.23116	0.000569906	0.0104475	DEG
Potri.001G403300.2|PACid:27040979	0.106645	-3.22911	5.0138e-25	2.07996e-22	DEG
Potri.009G117300.2|PACid:26986944	0.106715	-3.22816	1.18905e-19	3.01445e-17	DEG
Potri.001G403300.1|PACid:27040978	0.106981	-3.22457	2.58739e-12	2.53489e-10	DEG
Potri.005G241700.1|PACid:27027889	0.107031	-3.2239	9.80552e-25	3.91219e-22	DEG
Potri.001G424700.1|PACid:27042977	0.107226	-3.22127	0.000230576	0.00481966	DEG
Potri.005G163500.1|PACid:27030149	0.107258	-3.22084	4.90538e-07	1.97877e-05	DEG
Potri.014G034900.1|PACid:27033872	0.107386	-3.21912	5.68577e-14	7.01242e-12	DEG
Potri.002G098800.1|PACid:27020691	0.107472	-3.21797	6.19726e-07	2.45247e-05	DEG
Potri.011G081000.1|PACid:27002233	0.107503	-3.21755	1.23474e-18	2.75694e-16	DEG
Potri.019G023700.1|PACid:27026035	0.108465	-3.2047	1.94508e-15	2.8122e-13	DEG
Potri.006G097500.1|PACid:27006947	0.108755	-3.20085	0.00101387	0.0171611	DEG
Potri.011G050800.1|PACid:27002457	0.109274	-3.19397	0.000227058	0.00475975	DEG
Potri.012G047400.2|PACid:27049248	0.109386	-3.1925	9.17396e-06	0.000280729	DEG
Potri.010G129400.1|PACid:26981632	0.109402	-3.19229	4.76172e-05	0.00122504	DEG
Potri.006G131100.1|PACid:27006680	0.109664	-3.18884	0.000247655	0.0051224	DEG
Potri.003G192800.1|PACid:26998839	0.110193	-3.18189	8.93537e-22	2.81206e-19	DEG
Potri.T097100.1|PACid:26993201	0.110438	-3.1787	0.00336007	0.0460366	DEG
Potri.018G042100.1|PACid:27011226	0.110606	-3.1765	2.72368e-07	1.14421e-05	DEG
Potri.001G449800.1|PACid:27042827	0.111742	-3.16176	0.000373098	0.00730322	DEG
Potri.002G053000.1|PACid:27021010	0.111824	-3.16069	4.92688e-16	7.60521e-14	DEG
Potri.001G223300.1|PACid:27041710	0.112183	-3.15607	2.16477e-17	4.13759e-15	DEG
Potri.013G098900.1|PACid:26993765	0.112217	-3.15564	1.11549e-12	1.18552e-10	DEG
Potri.012G091700.1|PACid:27049898	0.112407	-3.15319	1.49001e-16	2.52414e-14	DEG
Potri.012G124100.1|PACid:27050747	0.112459	-3.15253	6.09024e-11	4.82285e-09	DEG
Potri.013G025700.2|PACid:26995676	0.112733	-3.14901	7.18184e-08	3.36781e-06	DEG
Potri.004G176400.2|PACid:26989754	0.113329	-3.14141	0.000361596	0.00711624	DEG
Potri.019G126400.1|PACid:27026692	0.113413	-3.14035	2.71046e-06	9.37909e-05	DEG
Potri.008G195100.2|PACid:27039040	0.11355	-3.1386	1.78889e-12	1.80155e-10	DEG
Potri.015G062200.2|PACid:27017308	0.113685	-3.13689	1.82232e-21	5.49805e-19	DEG
Potri.001G307300.1|PACid:27046540	0.113738	-3.13621	5.57437e-05	0.00141323	DEG
Potri.004G015300.2|PACid:26990726	0.11374	-3.13618	2.06048e-20	5.6557e-18	DEG
Potri.004G015300.1|PACid:26990725	0.11374	-3.13618	2.05977e-20	5.6557e-18	DEG
Potri.005G111400.1|PACid:27027904	0.114107	-3.13154	4.46013e-08	2.18702e-06	DEG
Potri.004G100000.2|PACid:26989254	0.114145	-3.13106	1.01079e-31	7.45459e-29	DEG
Potri.001G056700.6|PACid:27042508	0.11435	-3.12847	0.000663418	0.0119218	DEG
Potri.001G438700.1|PACid:27042253	0.115047	-3.1197	2.30253e-22	7.60699e-20	DEG
Potri.003G183100.1|PACid:26999729	0.11514	-3.11854	7.04296e-16	1.07354e-13	DEG
Potri.007G103800.1|PACid:27014663	0.115228	-3.11743	3.48015e-06	0.000116933	DEG
Potri.007G023200.2|PACid:27015322	0.115271	-3.1169	2.56815e-12	2.52366e-10	DEG
Potri.018G129600.1|PACid:27010695	0.115662	-3.11202	5.64804e-05	0.00142841	DEG
Potri.001G218800.1|PACid:27042544	0.116097	-3.1066	0.00323698	0.044576	DEG
Potri.004G105600.1|PACid:26989457	0.116163	-3.10577	0.0024554	0.0356865	DEG
Potri.005G179200.2|PACid:27031893	0.116183	-3.10553	0.000124749	0.00284368	DEG
Potri.004G102800.1|PACid:26991543	0.116236	-3.10487	8.82933e-05	0.00210465	DEG
Potri.003G029400.3|PACid:26999982	0.116391	-3.10295	1.66754e-06	6.0006e-05	DEG
Potri.013G060800.1|PACid:26993812	0.116483	-3.10181	3.32762e-15	4.64549e-13	DEG
Potri.010G188200.1|PACid:26982645	0.116736	-3.09868	1.00815e-11	9.1552e-10	DEG
Potri.014G057200.1|PACid:27034628	0.116744	-3.09858	8.63313e-06	0.000266075	DEG
Potri.006G079100.1|PACid:27003862	0.116827	-3.09756	4.21509e-07	1.72123e-05	DEG
Potri.016G096600.1|PACid:27012735	0.116865	-3.09709	3.40255e-12	3.29047e-10	DEG
Potri.008G002900.8|PACid:27039704	0.117279	-3.09198	3.4278e-09	2.09434e-07	DEG
Potri.010G046800.4|PACid:26980662	0.117388	-3.09064	9.17173e-09	5.09243e-07	DEG
Potri.004G027300.1|PACid:26989419	0.117533	-3.08886	0.00288979	0.040685	DEG
Potri.019G035100.1|PACid:27025129	0.117561	-3.08852	0.0026915	0.0383967	DEG
Potri.009G124100.4|PACid:26987658	0.118087	-3.08208	0.00241946	0.0353278	DEG
Potri.002G162400.1|PACid:27020404	0.118207	-3.08061	5.45864e-15	7.40803e-13	DEG
Potri.004G016400.1|PACid:26990069	0.118805	-3.07334	0.000811553	0.0141693	DEG
Potri.008G153200.1|PACid:27039977	0.119872	-3.06043	4.17472e-07	1.70666e-05	DEG
Potri.009G125900.1|PACid:26987468	0.119934	-3.05969	5.77918e-05	0.00145652	DEG
Potri.004G105700.1|PACid:26991703	0.121264	-3.04378	1.37861e-05	0.000403046	DEG
Potri.001G017500.1|PACid:27042355	0.121376	-3.04245	1.33162e-06	4.87835e-05	DEG
Potri.009G140900.1|PACid:26987897	0.121882	-3.03644	1.35662e-06	4.96495e-05	DEG
Potri.002G192600.1|PACid:27023606	0.121945	-3.0357	0.000486986	0.0091369	DEG
Potri.016G002300.2|PACid:27011717	0.122054	-3.03441	5.46644e-21	1.609e-18	DEG
Potri.011G050300.1|PACid:27003206	0.122701	-3.02678	0.00033828	0.00670071	DEG
Potri.013G160600.1|PACid:26995062	0.122707	-3.02671	4.28055e-19	9.95337e-17	DEG
Potri.006G019000.1|PACid:27008385	0.122752	-3.02618	0.00100773	0.0170753	DEG
Potri.006G019000.2|PACid:27008386	0.122752	-3.02618	0.00100751	0.0170753	DEG
Potri.002G202000.3|PACid:27023222	0.122853	-3.025	0.00139789	0.0223727	DEG
Potri.005G239200.1|PACid:27027849	0.123409	-3.01849	3.97138e-24	1.53419e-21	DEG
Potri.011G110200.1|PACid:27002102	0.123973	-3.0119	2.73197e-08	1.39294e-06	DEG
Potri.001G158000.1|PACid:27041947	0.124001	-3.01158	1.04784e-06	3.94563e-05	DEG
Potri.010G081300.6|PACid:26980388	0.124348	-3.00755	1.04891e-09	6.98761e-08	DEG
Potri.015G072600.4|PACid:27019136	0.124494	-3.00585	4.10189e-07	1.68159e-05	DEG
Potri.009G116200.2|PACid:26986267	0.124916	-3.00097	0.000722777	0.0128243	DEG
Potri.006G035300.1|PACid:27008549	0.124931	-3.0008	0.000525471	0.00976985	DEG
Potri.006G035300.3|PACid:27008548	0.124931	-3.0008	0.000525341	0.00976985	DEG
Potri.019G050200.1|PACid:27025604	0.124946	-3.00062	2.24157e-14	2.88141e-12	DEG
Potri.005G179200.1|PACid:27031892	0.125599	-2.9931	0.00311134	0.0431386	DEG
Potri.015G118600.1|PACid:27019570	0.125609	-2.99299	9.01859e-05	0.00214068	DEG
Potri.008G194300.1|PACid:27038500	0.126142	-2.98688	4.9683e-11	4.01273e-09	DEG
Potri.007G063300.1|PACid:27015008	0.126261	-2.98552	1.96124e-06	6.96733e-05	DEG
Potri.017G090100.5|PACid:26985075	0.126397	-2.98397	2.75132e-05	0.000751243	DEG
Potri.003G031000.1|PACid:26997197	0.126995	-2.97715	1.24725e-23	4.57171e-21	DEG
Potri.003G031000.2|PACid:26997196	0.126996	-2.97715	1.2523e-23	4.57171e-21	DEG
Potri.010G087300.1|PACid:26981100	0.127403	-2.97253	3.38878e-05	0.000901038	DEG
Potri.004G147300.2|PACid:26990279	0.127577	-2.97056	9.85259e-10	6.58731e-08	DEG
Potri.004G147300.1|PACid:26990278	0.127577	-2.97056	9.86116e-10	6.58731e-08	DEG
Potri.003G113600.1|PACid:26996327	0.12782	-2.96782	2.20001e-12	2.17655e-10	DEG
Potri.008G165600.1|PACid:27038428	0.128022	-2.96553	3.23965e-05	0.000867706	DEG
Potri.019G076300.1|PACid:27025578	0.128315	-2.96223	6.7611e-06	0.000213331	DEG
Potri.013G037500.1|PACid:26995966	0.128373	-2.96158	0.00257553	0.0369808	DEG
Potri.009G039500.1|PACid:26988602	0.128525	-2.95988	0.00235797	0.0346194	DEG
Potri.012G128900.1|PACid:27049083	0.128635	-2.95864	2.67386e-09	1.66576e-07	DEG
Potri.001G075500.1|PACid:27046372	0.128689	-2.95804	1.39938e-12	1.45753e-10	DEG
Potri.001G213300.1|PACid:27044233	0.12874	-2.95747	0.000759787	0.0134061	DEG
Potri.001G154200.1|PACid:27047284	0.129148	-2.9529	1.81324e-15	2.63726e-13	DEG
Potri.003G134100.1|PACid:26999432	0.130164	-2.94159	1.68799e-05	0.000483315	DEG
Potri.002G084800.1|PACid:27022154	0.130182	-2.9414	0.002085	0.0313557	DEG
Potri.009G104400.1|PACid:26987298	0.130332	-2.93974	7.57174e-06	0.00023676	DEG
Potri.006G045200.4|PACid:27008141	0.131461	-2.92729	0.00131264	0.021227	DEG
Potri.004G139900.1|PACid:26989234	0.131491	-2.92696	5.17792e-11	4.15445e-09	DEG
Potri.013G144300.1|PACid:26993861	0.1315	-2.92686	1.46268e-11	1.28823e-09	DEG
Potri.003G156500.1|PACid:26998175	0.132113	-2.92016	1.7423e-13	2.01921e-11	DEG
Potri.013G119400.1|PACid:26995625	0.132441	-2.91658	3.50026e-09	2.13683e-07	DEG
Potri.004G100900.1|PACid:26991480	0.132626	-2.91457	3.67038e-05	0.00096641	DEG
Potri.001G059400.1|PACid:27046070	0.132836	-2.91228	0.000156947	0.00344948	DEG
Potri.014G167300.1|PACid:27033832	0.133804	-2.90181	2.5465e-09	1.60144e-07	DEG
Potri.006G228200.1|PACid:27007552	0.134047	-2.89919	0.000333092	0.0066159	DEG
Potri.009G134000.1|PACid:26986805	0.134625	-2.89298	9.357e-17	1.63051e-14	DEG
Potri.001G152600.1|PACid:27045886	0.134739	-2.89176	1.31154e-06	4.81688e-05	DEG
Potri.015G052200.2|PACid:27017719	0.135066	-2.88827	3.52029e-12	3.38739e-10	DEG
Potri.015G052200.1|PACid:27017720	0.135066	-2.88827	3.52133e-12	3.38739e-10	DEG
Potri.018G076600.3|PACid:27009710	0.135544	-2.88317	4.37187e-18	9.17251e-16	DEG
Potri.004G046700.1|PACid:26993108	0.135963	-2.87872	0.00151136	0.0238798	DEG
Potri.019G091900.1|PACid:27025537	0.136247	-2.8757	0.00232238	0.0341795	DEG
Potri.008G147300.1|PACid:27036951	0.136319	-2.87494	0.00024147	0.00501292	DEG
Potri.004G047300.1|PACid:26990422	0.136411	-2.87397	1.90192e-08	9.96164e-07	DEG
Potri.008G135200.1|PACid:27039360	0.136814	-2.86971	6.76812e-14	8.19504e-12	DEG
Potri.002G162800.4|PACid:27020325	0.136871	-2.86911	0.000189629	0.00405922	DEG
Potri.002G162800.2|PACid:27020324	0.136871	-2.86911	0.000189638	0.00405922	DEG
Potri.001G032500.1|PACid:27044302	0.137533	-2.86215	2.97857e-05	0.00080966	DEG
Potri.005G161500.1|PACid:27030953	0.137657	-2.86085	9.69434e-08	4.4377e-06	DEG
Potri.007G021400.2|PACid:27014422	0.138029	-2.85695	2.21183e-09	1.40707e-07	DEG
Potri.011G047700.1|PACid:27001147	0.138105	-2.85616	6.41575e-06	0.000203357	DEG
Potri.008G189400.1|PACid:27036606	0.138298	-2.85415	1.08122e-24	4.29039e-22	DEG
Potri.013G128300.12|PACid:26995160	0.138502	-2.85202	0.000387291	0.00753458	DEG
Potri.013G128300.10|PACid:26995159	0.138502	-2.85202	0.0003874	0.00753469	DEG
Potri.013G062300.9|PACid:26995334	0.138719	-2.84976	1.01665e-09	6.77885e-08	DEG
Potri.018G089500.1|PACid:27009358	0.138763	-2.8493	1.41375e-05	0.000412063	DEG
Potri.008G084800.4|PACid:27037430	0.138903	-2.84785	0.000145686	0.00323705	DEG
Potri.008G084800.3|PACid:27037428	0.138903	-2.84785	0.000145745	0.00323738	DEG
Potri.008G084800.2|PACid:27037427	0.138903	-2.84785	0.000146224	0.0032417	DEG
Potri.008G084800.1|PACid:27037429	0.138903	-2.84785	0.00014625	0.0032417	DEG
Potri.002G146300.1|PACid:27021466	0.139038	-2.84645	6.65025e-25	2.72784e-22	DEG
Potri.001G082900.5|PACid:27046345	0.139171	-2.84507	4.40648e-05	0.00114089	DEG
Potri.016G125200.1|PACid:27014010	0.139208	-2.84469	2.97955e-23	1.05094e-20	DEG
Potri.014G195000.3|PACid:27032345	0.139464	-2.84203	4.87466e-06	0.000158362	DEG
Potri.014G195000.2|PACid:27032346	0.139464	-2.84203	4.87581e-06	0.000158362	DEG
Potri.005G066300.4|PACid:27028215	0.139637	-2.84025	0.00201202	0.0304274	DEG
Potri.006G045200.6|PACid:27008142	0.139706	-2.83954	0.00192148	0.0291912	DEG
Potri.006G045200.7|PACid:27008143	0.139706	-2.83953	0.00191809	0.029164	DEG
Potri.005G141900.1|PACid:27027793	0.140099	-2.83549	0.000931521	0.015973	DEG
Potri.011G103200.1|PACid:27001850	0.140158	-2.83487	8.18065e-08	3.79234e-06	DEG
Potri.T008300.1|PACid:27019805	0.140291	-2.8335	7.37654e-07	2.87859e-05	DEG
Potri.019G094000.1|PACid:27026627	0.14041	-2.83228	2.04961e-12	2.04438e-10	DEG
Potri.015G103700.1|PACid:27017634	0.140509	-2.83126	2.57682e-16	4.1842e-14	DEG
Potri.003G192500.1|PACid:26999735	0.140547	-2.83087	0.000294571	0.00593802	DEG
Potri.015G074600.5|PACid:27017222	0.140711	-2.82919	0.000162471	0.00355483	DEG
Potri.015G074600.1|PACid:27017223	0.140711	-2.82919	0.000162814	0.00355914	DEG
Potri.002G208400.1|PACid:27022753	0.140713	-2.82917	6.58419e-11	5.18589e-09	DEG
Potri.009G085100.2|PACid:26988829	0.141086	-2.82535	2.58447e-23	9.20486e-21	DEG
Potri.016G129600.1|PACid:27011758	0.141594	-2.82017	3.82336e-05	0.00100271	DEG
Potri.T000200.1|PACid:26988864	0.141888	-2.81718	2.99499e-06	0.000102375	DEG
Potri.001G083300.1|PACid:27042951	0.141984	-2.8162	3.71098e-13	4.15567e-11	DEG
Potri.013G024200.4|PACid:26995295	0.142176	-2.81425	1.1873e-06	4.42512e-05	DEG
Potri.002G021800.1|PACid:27020696	0.142397	-2.81201	2.51457e-09	1.58273e-07	DEG
Potri.T131700.1|PACid:27035625	0.142407	-2.81191	2.1371e-13	2.46503e-11	DEG
Potri.009G041000.3|PACid:26986620	0.142684	-2.80911	2.07195e-05	0.000580943	DEG
Potri.009G041000.2|PACid:26986621	0.142684	-2.80911	2.07272e-05	0.000580943	DEG
Potri.009G164100.2|PACid:26987184	0.142752	-2.80842	6.00091e-07	2.37863e-05	DEG
Potri.017G097500.1|PACid:26983487	0.143008	-2.80583	4.07523e-16	6.3714e-14	DEG
Potri.019G079000.1|PACid:27026408	0.143177	-2.80413	1.64648e-15	2.41395e-13	DEG
Potri.002G260300.1|PACid:27022317	0.143286	-2.80303	7.66061e-09	4.33921e-07	DEG
Potri.018G063300.2|PACid:27009777	0.14333	-2.80258	0.000748568	0.0132475	DEG
Potri.018G063300.1|PACid:27009778	0.14333	-2.80258	0.00074862	0.0132475	DEG
Potri.001G103300.1|PACid:27045956	0.143463	-2.80125	0.000128362	0.00291396	DEG
Potri.001G252900.1|PACid:27043444	0.143653	-2.79934	0.000140193	0.00314081	DEG
Potri.004G041800.1|PACid:26992406	0.143752	-2.79834	3.80566e-09	2.304e-07	DEG
Potri.006G103900.1|PACid:27005627	0.143948	-2.79638	1.15633e-05	0.000345165	DEG
Potri.006G134600.1|PACid:27005162	0.143973	-2.79613	0.000367755	0.00721216	DEG
Potri.008G029300.1|PACid:27039525	0.144534	-2.79052	3.16229e-07	1.31485e-05	DEG
Potri.002G079400.2|PACid:27019946	0.144628	-2.78958	1.57706e-05	0.000453508	DEG
Potri.014G166800.5|PACid:27034575	0.144783	-2.78803	4.06258e-11	3.34409e-09	DEG
Potri.003G119200.1|PACid:26997829	0.145271	-2.78318	8.12938e-10	5.51644e-08	DEG
Potri.003G119200.2|PACid:26997827	0.145271	-2.78318	8.12574e-10	5.51644e-08	DEG
Potri.003G119200.5|PACid:26997826	0.145271	-2.78318	8.11816e-10	5.51644e-08	DEG
Potri.003G119200.6|PACid:26997828	0.145271	-2.78318	8.10562e-10	5.51644e-08	DEG
Potri.013G055600.1|PACid:26995441	0.14555	-2.78041	0.00253722	0.0365457	DEG
Potri.008G016900.1|PACid:27037473	0.146198	-2.77401	0.00102959	0.0173892	DEG
Potri.013G041300.1|PACid:26996014	0.146533	-2.7707	1.0857e-14	1.42317e-12	DEG
Potri.009G155300.1|PACid:26988383	0.146956	-2.76655	0.00135469	0.0217959	DEG
Potri.018G132100.1|PACid:27010714	0.147694	-2.75932	0.000575372	0.0105287	DEG
Potri.001G092200.1|PACid:27042218	0.14776	-2.75867	1.93491e-11	1.67584e-09	DEG
Potri.005G170100.1|PACid:27030376	0.147946	-2.75686	2.30897e-08	1.19264e-06	DEG
Potri.001G249800.3|PACid:27043144	0.1481	-2.75536	3.80419e-15	5.24066e-13	DEG
Potri.002G024000.1|PACid:27023193	0.148272	-2.75368	0.00365529	0.0492588	DEG
Potri.010G029100.4|PACid:26981165	0.148817	-2.74839	2.6361e-16	4.24257e-14	DEG
Potri.010G029100.3|PACid:26981166	0.148817	-2.74839	2.63996e-16	4.24257e-14	DEG
Potri.010G029100.1|PACid:26981164	0.148853	-2.74804	2.64387e-16	4.24257e-14	DEG
Potri.013G047000.1|PACid:26994115	0.148996	-2.74666	1.32339e-05	0.000389616	DEG
Potri.009G064300.1|PACid:26986090	0.14901	-2.74652	1.07358e-16	1.84436e-14	DEG
Potri.016G113600.4|PACid:27013897	0.149072	-2.74592	0.00228751	0.0337342	DEG
Potri.016G113600.3|PACid:27013896	0.149072	-2.74592	0.0022893	0.0337469	DEG
Potri.014G026700.1|PACid:27033628	0.149162	-2.74504	6.521e-18	1.31162e-15	DEG
Potri.004G032300.2|PACid:26992003	0.14946	-2.74217	0.00231464	0.0340929	DEG
Potri.004G032300.1|PACid:26992004	0.14946	-2.74216	0.00231749	0.034128	DEG
Potri.014G087700.1|PACid:27034746	0.149766	-2.73922	9.23196e-10	6.20104e-08	DEG
Potri.008G210900.1|PACid:27037396	0.149816	-2.73874	2.33803e-23	8.36796e-21	DEG
Potri.010G042500.1|PACid:26982906	0.149872	-2.7382	1.65061e-09	1.0684e-07	DEG
Potri.009G128500.1|PACid:26986542	0.150623	-2.73098	3.79446e-15	5.23714e-13	DEG
Potri.001G186800.2|PACid:27047571	0.150873	-2.72859	0.00058337	0.0106537	DEG
Potri.001G186800.1|PACid:27047572	0.150873	-2.72859	0.000583088	0.0106512	DEG
Potri.010G027800.2|PACid:26982427	0.151076	-2.72666	3.1837e-12	3.087e-10	DEG
Potri.003G136100.1|PACid:26996964	0.15116	-2.72585	0.00289858	0.040749	DEG
Potri.003G136100.2|PACid:26996965	0.15116	-2.72585	0.00289819	0.040749	DEG
Potri.003G136100.3|PACid:26996963	0.15116	-2.72585	0.00289484	0.0407403	DEG
Potri.008G187400.1|PACid:27039815	0.151194	-2.72553	3.29752e-15	4.61229e-13	DEG
Potri.001G142600.2|PACid:27042548	0.151376	-2.72379	3.76109e-05	0.00098817	DEG
Potri.001G142600.1|PACid:27042549	0.151387	-2.72369	3.7625e-05	0.00098817	DEG
Potri.001G222900.1|PACid:27043751	0.151576	-2.72188	6.89863e-08	3.24752e-06	DEG
Potri.006G239700.1|PACid:27006886	0.151656	-2.72113	0.000444129	0.00846	DEG
Potri.002G252800.6|PACid:27021650	0.152273	-2.71526	0.00154952	0.0243984	DEG
Potri.001G407100.1|PACid:27043870	0.152445	-2.71364	6.93129e-22	2.20032e-19	DEG
Potri.018G009300.1|PACid:27011289	0.152763	-2.71064	5.18407e-08	2.50334e-06	DEG
Potri.018G102000.1|PACid:27009291	0.153232	-2.70621	0.000398863	0.00770224	DEG
Potri.002G045100.1|PACid:27023629	0.153323	-2.70536	0.00127648	0.020748	DEG
Potri.004G123500.1|PACid:26991285	0.153341	-2.70518	0.00018536	0.00397933	DEG
Potri.013G025300.4|PACid:26995327	0.153419	-2.70445	1.19516e-05	0.000355738	DEG
Potri.014G032300.1|PACid:27034982	0.153421	-2.70443	3.67221e-09	2.22691e-07	DEG
Potri.010G160200.5|PACid:26978990	0.153475	-2.70392	3.11752e-08	1.56979e-06	DEG
Potri.013G029700.1|PACid:26995043	0.15351	-2.70359	6.78684e-10	4.6925e-08	DEG
Potri.005G239200.4|PACid:27027850	0.153738	-2.70145	0.00276566	0.0393088	DEG
Potri.006G114900.1|PACid:27008249	0.154051	-2.69852	0.000910095	0.0156656	DEG
Potri.018G111000.2|PACid:27011058	0.154515	-2.69418	3.31469e-06	0.000111993	DEG
Potri.001G210000.3|PACid:27042959	0.154563	-2.69374	8.93463e-07	3.42438e-05	DEG
Potri.011G080900.1|PACid:27002816	0.154565	-2.69372	3.06886e-18	6.55165e-16	DEG
Potri.008G049000.1|PACid:27038471	0.154723	-2.69224	3.38741e-15	4.70895e-13	DEG
Potri.013G091900.3|PACid:26996045	0.154981	-2.68984	1.68486e-06	6.05398e-05	DEG
Potri.015G128300.1|PACid:27019504	0.154987	-2.68978	4.66664e-11	3.78583e-09	DEG
Potri.006G259200.1|PACid:27008332	0.155193	-2.68787	0.00172212	0.0266448	DEG
Potri.005G038700.1|PACid:27029692	0.155233	-2.6875	4.04063e-18	8.52654e-16	DEG
Potri.010G175300.2|PACid:26982043	0.155443	-2.68555	0.000191396	0.00409087	DEG
Potri.T145800.2|PACid:27000461	0.155967	-2.68068	1.96782e-05	0.000552846	DEG
Potri.005G239300.1|PACid:27027846	0.156051	-2.67991	5.48727e-21	1.609e-18	DEG
Potri.005G230400.2|PACid:27029235	0.156124	-2.67923	9.94887e-05	0.00233869	DEG
Potri.T040800.3|PACid:27051342	0.156439	-2.67633	2.54478e-20	6.93291e-18	DEG
Potri.004G063600.1|PACid:26989247	0.156507	-2.6757	1.76032e-11	1.5319e-09	DEG
Potri.004G063600.3|PACid:26989246	0.156507	-2.6757	1.75987e-11	1.5319e-09	DEG
Potri.005G218300.1|PACid:27027422	0.15656	-2.67521	1.1864e-16	2.01917e-14	DEG
Potri.012G133900.1|PACid:27049053	0.156674	-2.67416	1.87233e-08	9.83484e-07	DEG
Potri.014G135100.1|PACid:27034308	0.157492	-2.66665	0.000393186	0.00762591	DEG
Potri.018G065200.1|PACid:27009847	0.15754	-2.66621	1.348e-17	2.59688e-15	DEG
Potri.006G134500.1|PACid:27007618	0.157853	-2.66334	1.25514e-09	8.24115e-08	DEG
Potri.008G070000.1|PACid:27037278	0.158036	-2.66167	5.5905e-10	3.90602e-08	DEG
Potri.007G123900.1|PACid:27016854	0.158159	-2.66055	7.53407e-07	2.93849e-05	DEG
Potri.006G153300.1|PACid:27004122	0.158669	-2.65591	4.32232e-12	4.10918e-10	DEG
Potri.007G092400.1|PACid:27014874	0.159593	-2.64753	1.94992e-13	2.25268e-11	DEG
Potri.006G010000.1|PACid:27005458	0.159635	-2.64715	2.77778e-16	4.42825e-14	DEG
Potri.008G013500.1|PACid:27038080	0.160248	-2.64162	0.00168991	0.0262634	DEG
Potri.012G035200.1|PACid:27051178	0.160333	-2.64086	1.43263e-05	0.000416735	DEG
Potri.T007800.1|PACid:27019788	0.160663	-2.63789	1.19451e-08	6.47876e-07	DEG
Potri.017G142700.2|PACid:26983675	0.160852	-2.63619	2.8407e-12	2.77655e-10	DEG
Potri.017G052300.1|PACid:26985385	0.160905	-2.63571	8.03769e-14	9.66814e-12	DEG
Potri.006G056600.1|PACid:27005920	0.161894	-2.62688	0.000415525	0.00797317	DEG
Potri.002G201000.1|PACid:27022901	0.161914	-2.6267	0.00119376	0.0196041	DEG
Potri.002G221400.1|PACid:27020813	0.161923	-2.62662	3.39821e-21	1.01271e-18	DEG
Potri.005G057600.1|PACid:27028467	0.161966	-2.62624	8.66701e-08	4.00509e-06	DEG
Potri.010G070200.2|PACid:26979884	0.162373	-2.62262	8.16082e-09	4.60112e-07	DEG
Potri.T032500.1|PACid:27027131	0.162607	-2.62054	0.00316634	0.0437764	DEG
Potri.004G072900.1|PACid:26992344	0.162847	-2.61841	8.64548e-13	9.32396e-11	DEG
Potri.002G242300.1|PACid:27020144	0.163036	-2.61674	4.91648e-07	1.98215e-05	DEG
Potri.011G124300.1|PACid:27002093	0.163257	-2.61478	8.64252e-14	1.03276e-11	DEG
Potri.005G232600.1|PACid:27029985	0.16334	-2.61405	1.05977e-05	0.000320119	DEG
Potri.001G037300.1|PACid:27045811	0.163561	-2.6121	0.00013036	0.00295315	DEG
Potri.001G037300.2|PACid:27045812	0.163561	-2.6121	0.000130174	0.00295076	DEG
Potri.019G040100.2|PACid:27025789	0.163564	-2.61207	2.54843e-08	1.30483e-06	DEG
Potri.001G279100.3|PACid:27046526	0.163688	-2.61098	2.08381e-08	1.08675e-06	DEG
Potri.003G196500.2|PACid:26998747	0.163863	-2.60944	0.00244205	0.0355891	DEG
Potri.003G196500.1|PACid:26998746	0.163863	-2.60944	0.00244543	0.0356242	DEG
Potri.001G333200.1|PACid:27045105	0.163889	-2.60921	2.90082e-14	3.69629e-12	DEG
Potri.002G234600.1|PACid:27024560	0.164086	-2.60747	1.34768e-11	1.19219e-09	DEG
Potri.014G093900.2|PACid:27032980	0.164175	-2.60669	3.9423e-16	6.17681e-14	DEG
Potri.001G415600.1|PACid:27040741	0.16438	-2.60489	1.36762e-05	0.000400055	DEG
Potri.017G114600.5|PACid:26983589	0.164423	-2.60452	0.000587174	0.0107178	DEG
Potri.018G132500.1|PACid:27009784	0.164783	-2.60136	0.000237805	0.00494387	DEG
Potri.005G207200.2|PACid:27028386	0.164847	-2.6008	1.06423e-05	0.000320687	DEG
Potri.005G207200.3|PACid:27028387	0.164847	-2.6008	1.06354e-05	0.000320611	DEG
Potri.005G207200.5|PACid:27028388	0.164847	-2.6008	1.06059e-05	0.000320119	DEG
Potri.005G207200.6|PACid:27028389	0.164847	-2.6008	1.06039e-05	0.000320119	DEG
Potri.001G414700.1|PACid:27045074	0.165138	-2.59826	2.49367e-15	3.54913e-13	DEG
Potri.019G093400.1|PACid:27025700	0.165408	-2.5959	8.63612e-20	2.23599e-17	DEG
Potri.001G183600.1|PACid:27042174	0.165519	-2.59493	5.43792e-09	3.17377e-07	DEG
Potri.002G093900.1|PACid:27020652	0.165811	-2.59239	1.84762e-07	8.0755e-06	DEG
Potri.008G195100.1|PACid:27039037	0.166353	-2.58768	1.44143e-20	4.00165e-18	DEG
Potri.001G471600.1|PACid:27042746	0.166394	-2.58732	0.000623288	0.0112672	DEG
Potri.019G096100.1|PACid:27025058	0.166424	-2.58706	0.000469067	0.00888174	DEG
Potri.019G118300.1|PACid:27026745	0.16703	-2.58183	1.04773e-05	0.000316892	DEG
Potri.002G029100.3|PACid:27024185	0.167853	-2.57473	0.000142862	0.00319082	DEG
Potri.018G053000.1|PACid:27010681	0.167965	-2.57377	0.00276397	0.0392924	DEG
Potri.001G381000.1|PACid:27043495	0.168099	-2.57261	0.000147645	0.00326866	DEG
Potri.005G073100.2|PACid:27031657	0.168286	-2.57101	4.95639e-06	0.000160836	DEG
Potri.011G042300.1|PACid:27001578	0.168661	-2.5678	0.0001003	0.00235671	DEG
Potri.008G159800.1|PACid:27039559	0.168753	-2.56701	7.69817e-18	1.5191e-15	DEG
Potri.009G114700.1|PACid:26988479	0.169481	-2.5608	0.00100497	0.0170364	DEG
Potri.001G249200.10|PACid:27045170	0.169815	-2.55797	6.88363e-09	3.93574e-07	DEG
Potri.002G024000.2|PACid:27023194	0.170077	-2.55574	2.01109e-06	7.12121e-05	DEG
Potri.005G120500.1|PACid:27031907	0.170127	-2.55532	2.87087e-05	0.00078213	DEG
Potri.018G053600.1|PACid:27009789	0.170341	-2.5535	2.88903e-16	4.59557e-14	DEG
Potri.001G025100.12|PACid:27041014	0.170629	-2.55106	3.62959e-07	1.49976e-05	DEG
Potri.015G008000.1|PACid:27017215	0.170727	-2.55024	2.13266e-15	3.05318e-13	DEG
Potri.013G010400.1|PACid:26995915	0.170849	-2.5492	5.45805e-07	2.17883e-05	DEG
Potri.001G411800.1|PACid:27047798	0.170934	-2.54849	1.06454e-11	9.59569e-10	DEG
Potri.001G090300.1|PACid:27042617	0.171016	-2.5478	0.00033308	0.0066159	DEG
Potri.014G161000.2|PACid:27033039	0.171125	-2.54688	8.95817e-06	0.000274701	DEG
Potri.011G150700.1|PACid:27002206	0.171568	-2.54314	0.00197784	0.0299789	DEG
Potri.004G200400.1|PACid:26990596	0.171982	-2.53967	6.26651e-13	6.85962e-11	DEG
Potri.001G295800.1|PACid:27046765	0.172008	-2.53945	5.10994e-05	0.0013068	DEG
Potri.005G186800.1|PACid:27030042	0.172414	-2.53605	2.5565e-12	2.5156e-10	DEG
Potri.015G118600.2|PACid:27019571	0.172804	-2.53279	0.000143929	0.00320192	DEG
Potri.015G103900.1|PACid:27019352	0.172952	-2.53156	3.9307e-06	0.000130927	DEG
Potri.017G059100.1|PACid:26985089	0.172984	-2.53129	6.83162e-18	1.35543e-15	DEG
Potri.006G270900.1|PACid:27003547	0.173067	-2.53059	3.35351e-10	2.41708e-08	DEG
Potri.009G030000.1|PACid:26987406	0.173143	-2.52996	6.41577e-14	7.83336e-12	DEG
Potri.014G038300.2|PACid:27034611	0.173473	-2.52722	1.12913e-05	0.000337596	DEG
Potri.013G062300.1|PACid:26995333	0.174173	-2.52141	0.00173457	0.0268148	DEG
Potri.016G143200.1|PACid:27012084	0.174227	-2.52096	1.46452e-14	1.90265e-12	DEG
Potri.001G206800.2|PACid:27045296	0.174372	-2.51976	2.34532e-12	2.31092e-10	DEG
Potri.002G015100.1|PACid:27022970	0.174538	-2.51839	2.52584e-19	6.04653e-17	DEG
Potri.005G259300.1|PACid:27031664	0.174787	-2.51633	0.000388351	0.00755118	DEG
Potri.013G103600.1|PACid:26994235	0.174866	-2.51568	0.00149583	0.0236726	DEG
Potri.009G099600.1|PACid:26987967	0.175105	-2.51371	7.23547e-10	4.97911e-08	DEG
Potri.003G057200.1|PACid:26997625	0.17565	-2.50922	0.000414744	0.00796467	DEG
Potri.001G133200.1|PACid:27045889	0.175984	-2.50649	5.51989e-05	0.00140133	DEG
Potri.001G155700.1|PACid:27043530	0.176057	-2.50589	1.04915e-06	3.94854e-05	DEG
Potri.009G104600.1|PACid:26986391	0.17607	-2.50578	5.89115e-05	0.00147777	DEG
Potri.008G060600.1|PACid:27038781	0.176103	-2.50551	1.51138e-13	1.76279e-11	DEG
Potri.005G010700.1|PACid:27027458	0.176659	-2.50096	1.28436e-11	1.13943e-09	DEG
Potri.009G081600.3|PACid:26987415	0.176764	-2.5001	1.0594e-07	4.8223e-06	DEG
Potri.008G135400.1|PACid:27036839	0.176915	-2.49887	1.90962e-05	0.000538953	DEG
Potri.003G172300.1|PACid:26998812	0.177047	-2.49779	0.00106722	0.0179169	DEG
Potri.013G074300.1|PACid:26994172	0.177079	-2.49753	1.90254e-13	2.20143e-11	DEG
Potri.009G003100.1|PACid:26986872	0.177089	-2.49745	1.51744e-12	1.56931e-10	DEG
Potri.003G108900.1|PACid:27000232	0.177481	-2.49426	2.08736e-08	1.08783e-06	DEG
Potri.011G126700.1|PACid:27000727	0.177535	-2.49382	7.49694e-20	1.94795e-17	DEG
Potri.007G015500.1|PACid:27014764	0.177835	-2.49139	0.000908823	0.0156537	DEG
Potri.012G016400.1|PACid:27050741	0.178039	-2.48973	0.00282118	0.0399216	DEG
Potri.014G196800.1|PACid:27033951	0.17813	-2.48899	3.80783e-05	0.000998998	DEG
Potri.001G225000.1|PACid:27045661	0.178201	-2.48842	0.000119127	0.00273169	DEG
Potri.009G120300.1|PACid:26988670	0.178567	-2.48546	0.00025406	0.00522861	DEG
Potri.011G081500.2|PACid:27001845	0.178688	-2.48448	2.25534e-07	9.64669e-06	DEG
Potri.T124000.1|PACid:26993281	0.178797	-2.4836	0.000771776	0.0135848	DEG
Potri.011G067500.1|PACid:27002249	0.17902	-2.48181	0.000125503	0.00285731	DEG
Potri.002G242800.1|PACid:27022480	0.179029	-2.48174	0.000212811	0.00449854	DEG
Potri.003G071800.1|PACid:26999564	0.179203	-2.48033	1.90107e-10	1.40578e-08	DEG
Potri.012G133400.1|PACid:27048796	0.179239	-2.48004	0.00027351	0.00556882	DEG
Potri.005G012100.1|PACid:27031116	0.179363	-2.47904	8.30643e-06	0.000256873	DEG
Potri.009G116400.3|PACid:26985818	0.179381	-2.4789	1.51808e-05	0.000438969	DEG
Potri.001G318500.1|PACid:27046591	0.179559	-2.47747	6.67177e-09	3.82422e-07	DEG
Potri.001G234600.1|PACid:27044992	0.180193	-2.47238	4.15415e-14	5.19361e-12	DEG
Potri.011G124200.1|PACid:27002863	0.180628	-2.46891	1.52051e-10	1.14687e-08	DEG
Potri.002G169900.1|PACid:27020260	0.180708	-2.46827	5.45719e-05	0.00138735	DEG
Potri.T040800.2|PACid:27051343	0.180848	-2.46715	7.28809e-07	2.84711e-05	DEG
Potri.005G009100.1|PACid:27027706	0.181144	-2.46479	0.00042861	0.00820075	DEG
Potri.010G078600.3|PACid:26982012	0.181178	-2.46452	0.000160849	0.00352252	DEG
Potri.016G008400.1|PACid:27012597	0.181582	-2.4613	0.00138718	0.022211	DEG
Potri.012G104900.1|PACid:27049729	0.18187	-2.45902	3.55608e-06	0.000119354	DEG
Potri.004G049100.1|PACid:26989555	0.181918	-2.45864	3.59142e-13	4.03416e-11	DEG
Potri.009G158900.1|PACid:26988044	0.182159	-2.45673	1.04334e-05	0.000315696	DEG
Potri.002G009300.3|PACid:27021144	0.182192	-2.45647	0.00141963	0.022661	DEG
Potri.014G169300.3|PACid:27033592	0.182401	-2.45481	7.08698e-06	0.000222462	DEG
Potri.003G204300.5|PACid:26998651	0.182436	-2.45454	0.00138603	0.0222071	DEG
Potri.004G168600.8|PACid:26992987	0.182762	-2.45196	0.00135682	0.0218254	DEG
Potri.011G163400.1|PACid:27003073	0.183025	-2.44989	0.000835658	0.0145375	DEG
Potri.018G062100.1|PACid:27010580	0.183065	-2.44957	4.00157e-06	0.000133017	DEG
Potri.003G020400.1|PACid:26997051	0.18309	-2.44938	4.41753e-18	9.24174e-16	DEG
Potri.012G043000.1|PACid:27048877	0.183224	-2.44832	3.3553e-11	2.79658e-09	DEG
Potri.005G163600.1|PACid:27029690	0.183592	-2.44542	1.83004e-05	0.000517895	DEG
Potri.013G050300.1|PACid:26996018	0.184031	-2.44198	9.06953e-05	0.00215138	DEG
Potri.011G158600.1|PACid:27001583	0.184047	-2.44186	4.28888e-05	0.00111519	DEG
Potri.017G115300.1|PACid:26983356	0.184328	-2.43965	1.2381e-08	6.69608e-07	DEG
Potri.002G073000.1|PACid:27024232	0.184409	-2.43902	9.74258e-15	1.27938e-12	DEG
Potri.009G116400.1|PACid:26985817	0.184591	-2.43759	1.28122e-17	2.47476e-15	DEG
Potri.003G140800.3|PACid:26999220	0.184791	-2.43603	8.25553e-07	3.19259e-05	DEG
Potri.005G010300.1|PACid:27030720	0.185045	-2.43405	3.25729e-17	5.99054e-15	DEG
Potri.009G087700.1|PACid:26988475	0.185325	-2.43187	0.000680153	0.0121686	DEG
Potri.009G087700.2|PACid:26988474	0.185325	-2.43187	0.0006796	0.0121676	DEG
Potri.014G095100.1|PACid:27035531	0.185752	-2.42855	7.49093e-08	3.49256e-06	DEG
Potri.014G041200.1|PACid:27035583	0.185789	-2.42826	2.62435e-07	1.10694e-05	DEG
Potri.001G015500.1|PACid:27045237	0.186227	-2.42487	3.38205e-18	7.1575e-16	DEG
Potri.004G109200.1|PACid:26989353	0.186327	-2.42409	0.000232753	0.00485685	DEG
Potri.014G096200.1|PACid:27035556	0.186549	-2.42237	2.16415e-12	2.14398e-10	DEG
Potri.013G156400.1|PACid:26994888	0.186618	-2.42184	2.97158e-12	2.89672e-10	DEG
Potri.016G020400.1|PACid:27013730	0.186635	-2.42171	0.00228508	0.033712	DEG
Potri.T052100.2|PACid:27027147	0.186973	-2.4191	4.7204e-14	5.88141e-12	DEG
Potri.005G079700.1|PACid:27030721	0.186978	-2.41906	2.06301e-07	8.91808e-06	DEG
Potri.016G135500.2|PACid:27012401	0.186986	-2.419	0.000398095	0.00769265	DEG
Potri.004G098300.1|PACid:26990901	0.187364	-2.41608	4.05612e-06	0.000134736	DEG
Potri.016G133300.1|PACid:27012937	0.187449	-2.41543	2.3812e-08	1.22522e-06	DEG
Potri.013G154000.1|PACid:26994402	0.187701	-2.41349	0.00298786	0.0416878	DEG
Potri.001G375400.1|PACid:27043448	0.187758	-2.41306	6.28938e-08	2.9838e-06	DEG
Potri.001G056700.3|PACid:27042505	0.187767	-2.41298	2.11605e-12	2.10489e-10	DEG
Potri.T010900.3|PACid:27051426	0.188404	-2.4081	0.000323831	0.00645818	DEG
Potri.T010900.2|PACid:27051425	0.188404	-2.4081	0.000323884	0.00645818	DEG
Potri.011G055500.1|PACid:27000905	0.188956	-2.40388	2.31106e-05	0.000643545	DEG
Potri.013G070500.1|PACid:26993428	0.189113	-2.40268	2.32582e-13	2.66586e-11	DEG
Potri.018G068600.1|PACid:27010757	0.18912	-2.40263	0.000384663	0.00749544	DEG
Potri.004G122900.1|PACid:26990212	0.189145	-2.40244	0.000213856	0.00451802	DEG
Potri.011G124500.1|PACid:27002949	0.189204	-2.40199	3.04221e-06	0.000103795	DEG
Potri.001G404700.1|PACid:27045365	0.189221	-2.40185	2.6392e-08	1.34752e-06	DEG
Potri.001G141300.1|PACid:27041895	0.189454	-2.40008	7.38575e-16	1.12111e-13	DEG
Potri.011G164100.3|PACid:27001023	0.189913	-2.39659	9.70159e-05	0.00228941	DEG
Potri.006G222700.1|PACid:27004368	0.190145	-2.39483	5.43971e-05	0.00138338	DEG
Potri.017G114500.1|PACid:26984124	0.190257	-2.39398	0.000305303	0.00613235	DEG
Potri.016G022100.1|PACid:27011990	0.190482	-2.39227	0.00338445	0.0463444	DEG
Potri.010G008200.1|PACid:26982201	0.190879	-2.38927	0.00179936	0.0276654	DEG
Potri.014G024700.5|PACid:27032756	0.191046	-2.38801	2.67046e-06	9.25382e-05	DEG
Potri.017G002300.1|PACid:26984220	0.191097	-2.38762	0.000962803	0.0164311	DEG
Potri.T052200.1|PACid:27027145	0.191243	-2.38652	5.48486e-10	3.83588e-08	DEG
Potri.011G129100.1|PACid:27002869	0.191668	-2.38332	5.82138e-09	3.38675e-07	DEG
Potri.004G092500.1|PACid:26991713	0.191792	-2.38239	5.17192e-11	4.15421e-09	DEG
Potri.001G238300.1|PACid:27042369	0.192028	-2.38062	0.000238874	0.00496469	DEG
Potri.002G012800.1|PACid:27023535	0.192569	-2.37655	0.000185334	0.00397933	DEG
Potri.012G016200.1|PACid:27049425	0.192626	-2.37613	2.85392e-07	1.19343e-05	DEG
Potri.005G100400.1|PACid:27029190	0.192636	-2.37605	1.00993e-13	1.19704e-11	DEG
Potri.005G052000.1|PACid:27027663	0.192782	-2.37495	1.22521e-07	5.51858e-06	DEG
Potri.009G055900.1|PACid:26988407	0.193537	-2.36932	0.000860891	0.0149338	DEG
Potri.006G116900.2|PACid:27008722	0.193935	-2.36636	0.000310777	0.00623716	DEG
Potri.016G036900.8|PACid:27013624	0.19479	-2.36001	0.0036946	0.0497426	DEG
Potri.012G005000.2|PACid:27049198	0.195504	-2.35473	1.2081e-05	0.000359004	DEG
Potri.016G006800.1|PACid:27013631	0.195832	-2.35231	1.6725e-11	1.46596e-09	DEG
Potri.008G104300.1|PACid:27038664	0.196235	-2.34935	0.000510386	0.0095282	DEG
Potri.010G171500.1|PACid:26981471	0.196566	-2.34691	1.41646e-15	2.08088e-13	DEG
Potri.010G081300.7|PACid:26980390	0.196786	-2.3453	1.16855e-08	6.35761e-07	DEG
Potri.012G084800.2|PACid:27050822	0.196867	-2.3447	0.002259	0.0334015	DEG
Potri.007G011500.7|PACid:27014957	0.196995	-2.34377	0.0031809	0.0439196	DEG
Potri.007G011500.6|PACid:27014956	0.196995	-2.34377	0.00318201	0.0439266	DEG
Potri.010G150500.1|PACid:26979570	0.197114	-2.3429	4.67266e-06	0.000152852	DEG
Potri.013G062300.7|PACid:26995337	0.197199	-2.34228	4.33693e-10	3.08789e-08	DEG
Potri.002G044300.1|PACid:27023756	0.197239	-2.34198	1.36527e-12	1.42608e-10	DEG
Potri.010G200000.2|PACid:26982591	0.198654	-2.33167	2.20875e-07	9.45296e-06	DEG
Potri.010G200000.5|PACid:26982592	0.198654	-2.33167	2.20794e-07	9.45296e-06	DEG
Potri.010G221100.4|PACid:26982821	0.19882	-2.33047	4.20197e-16	6.51377e-14	DEG
Potri.010G221100.2|PACid:26982820	0.19882	-2.33047	4.20026e-16	6.51377e-14	DEG
Potri.010G221100.1|PACid:26982819	0.19882	-2.33047	4.19264e-16	6.51377e-14	DEG
Potri.005G011600.1|PACid:27028224	0.199171	-2.32792	1.84727e-05	0.000522568	DEG
Potri.001G201500.2|PACid:27047763	0.199255	-2.32731	2.10493e-10	1.54615e-08	DEG
Potri.006G046000.1|PACid:27007573	0.199621	-2.32467	0.000565441	0.0103887	DEG
Potri.T040800.4|PACid:27051344	0.199786	-2.32347	2.12746e-08	1.10715e-06	DEG
Potri.006G117200.1|PACid:27004305	0.199903	-2.32263	0.00224538	0.0332336	DEG
Potri.010G010100.1|PACid:26978748	0.200069	-2.32143	6.07779e-06	0.000193865	DEG
Potri.010G153600.1|PACid:26982823	0.20033	-2.31955	0.00290039	0.0407634	DEG
Potri.004G050700.1|PACid:26990184	0.200682	-2.31702	5.33716e-12	5.04116e-10	DEG
Potri.003G215600.1|PACid:26999110	0.200828	-2.31597	7.53145e-08	3.50921e-06	DEG
Potri.001G011700.1|PACid:27046929	0.201013	-2.31464	1.15357e-05	0.000344621	DEG
Potri.008G128400.3|PACid:27039738	0.201517	-2.31103	0.0036359	0.0490699	DEG
Potri.013G128300.4|PACid:26995151	0.20162	-2.31029	7.24167e-11	5.68533e-09	DEG
Potri.008G128400.2|PACid:27039737	0.201688	-2.3098	0.00360863	0.048748	DEG
Potri.008G128400.1|PACid:27039736	0.20177	-2.30922	0.00360966	0.0487518	DEG
Potri.005G156700.1|PACid:27031814	0.202111	-2.30678	2.70498e-05	0.000740528	DEG
Potri.006G101500.1|PACid:27008468	0.202259	-2.30572	2.63908e-09	1.6469e-07	DEG
Potri.006G101500.6|PACid:27008469	0.202259	-2.30572	2.63457e-09	1.64549e-07	DEG
Potri.011G122900.1|PACid:27001031	0.202262	-2.3057	2.4988e-13	2.85516e-11	DEG
Potri.013G087000.1|PACid:26995435	0.202518	-2.30387	2.21666e-11	1.90406e-09	DEG
Potri.011G146700.3|PACid:27001203	0.202615	-2.30318	8.57549e-08	3.97034e-06	DEG
Potri.005G070700.2|PACid:27031385	0.202669	-2.30281	2.35738e-06	8.24479e-05	DEG
Potri.005G070700.1|PACid:27031386	0.202669	-2.30281	2.35782e-06	8.24479e-05	DEG
Potri.008G186100.2|PACid:27039453	0.202696	-2.30261	1.48712e-05	0.000430885	DEG
Potri.008G186100.1|PACid:27039452	0.202696	-2.30261	1.48947e-05	0.000431209	DEG
Potri.009G153600.1|PACid:26988584	0.202748	-2.30224	0.000130064	0.00294919	DEG
Potri.017G016800.3|PACid:26985364	0.202879	-2.30131	0.000546223	0.0100966	DEG
Potri.015G084200.1|PACid:27018656	0.203093	-2.29978	0.00114389	0.0189515	DEG
Potri.007G141400.1|PACid:27014405	0.203112	-2.29965	1.4862e-10	1.12447e-08	DEG
Potri.010G053500.2|PACid:26983048	0.203325	-2.29814	6.84936e-05	0.00168608	DEG
Potri.010G163800.1|PACid:26980433	0.20393	-2.29385	9.05773e-06	0.000277404	DEG
Potri.004G168600.2|PACid:26992980	0.203966	-2.2936	8.48763e-13	9.16727e-11	DEG
Potri.001G264900.1|PACid:27043526	0.204336	-2.29099	0.00304083	0.0422766	DEG
Potri.014G093900.3|PACid:27032981	0.204682	-2.28855	1.90228e-10	1.40578e-08	DEG
Potri.003G073400.2|PACid:27000044	0.204993	-2.28635	7.20893e-06	0.000225996	DEG
Potri.006G022500.1|PACid:27003621	0.205025	-2.28613	0.00160048	0.0251141	DEG
Potri.019G086300.1|PACid:27026432	0.205344	-2.28389	0.000350041	0.00691306	DEG
Potri.006G022300.1|PACid:27007695	0.205693	-2.28144	5.12685e-05	0.00130975	DEG
Potri.001G060100.1|PACid:27047240	0.205716	-2.28127	0.0026992	0.0384916	DEG
Potri.001G060100.2|PACid:27047239	0.205716	-2.28127	0.00269737	0.0384729	DEG
Potri.004G200100.1|PACid:26990549	0.206027	-2.27909	1.85281e-11	1.60664e-09	DEG
Potri.008G088300.2|PACid:27038433	0.206136	-2.27833	0.00356763	0.0483182	DEG
Potri.T041300.3|PACid:27051356	0.206366	-2.27672	4.05782e-09	2.44048e-07	DEG
Potri.006G027300.2|PACid:27005541	0.206497	-2.27581	6.6297e-16	1.01267e-13	DEG
Potri.006G226400.1|PACid:27008639	0.206516	-2.27568	2.04583e-11	1.76563e-09	DEG
Potri.017G114600.1|PACid:26983585	0.206554	-2.27541	4.15505e-16	6.48232e-14	DEG
Potri.010G127600.1|PACid:26980722	0.206565	-2.27533	1.411e-06	5.14849e-05	DEG
Potri.012G104400.1|PACid:27050266	0.206605	-2.27505	9.43083e-05	0.00222984	DEG
Potri.001G357100.3|PACid:27047021	0.206695	-2.27443	0.002231	0.0330946	DEG
Potri.001G249600.1|PACid:27042387	0.206722	-2.27424	2.72063e-07	1.14359e-05	DEG
Potri.002G200200.1|PACid:27022293	0.206967	-2.27253	0.00026763	0.00546739	DEG
Potri.001G259600.1|PACid:27042943	0.207164	-2.27116	5.10805e-08	2.4699e-06	DEG
Potri.009G111400.1|PACid:26987722	0.207204	-2.27087	1.54814e-05	0.000446615	DEG
Potri.013G017700.1|PACid:26995085	0.207767	-2.26696	2.76056e-06	9.52986e-05	DEG
Potri.007G033700.1|PACid:27014751	0.207802	-2.26672	3.39416e-17	6.22658e-15	DEG
Potri.003G005800.1|PACid:26998108	0.207942	-2.26574	0.000115453	0.00265918	DEG
Potri.003G005800.2|PACid:26998107	0.207942	-2.26574	0.000115392	0.0026586	DEG
Potri.007G100800.1|PACid:27014887	0.208221	-2.26381	0.00300646	0.0419005	DEG
Potri.006G065500.1|PACid:27006903	0.208256	-2.26357	4.19664e-13	4.67801e-11	DEG
Potri.013G059600.1|PACid:26993482	0.208415	-2.26247	2.79855e-05	0.000763283	DEG
Potri.T162900.2|PACid:26993275	0.208502	-2.26187	0.000459398	0.00871222	DEG
Potri.001G244800.1|PACid:27048635	0.208504	-2.26186	3.1524e-15	4.42628e-13	DEG
Potri.006G229300.1|PACid:27003794	0.208551	-2.26153	1.22292e-17	2.3684e-15	DEG
Potri.006G147300.1|PACid:27005606	0.208902	-2.2591	1.28936e-12	1.35258e-10	DEG
Potri.013G062300.2|PACid:26995342	0.209469	-2.25519	1.2601e-09	8.2663e-08	DEG
Potri.012G130600.1|PACid:27049314	0.209652	-2.25393	4.39938e-05	0.00113986	DEG
Potri.015G093600.1|PACid:27018734	0.20969	-2.25367	1.77539e-11	1.54318e-09	DEG
Potri.012G104200.1|PACid:27049969	0.20987	-2.25243	0.000116557	0.00268289	DEG
Potri.016G063500.1|PACid:27013902	0.210145	-2.25054	1.85632e-10	1.376e-08	DEG
Potri.009G170600.1|PACid:26985894	0.210182	-2.25029	2.38101e-06	8.30727e-05	DEG
Potri.009G170600.2|PACid:26985895	0.210182	-2.25029	2.38049e-06	8.30727e-05	DEG
Potri.009G170600.3|PACid:26985893	0.210182	-2.25029	2.38007e-06	8.30727e-05	DEG
Potri.011G110000.1|PACid:27001437	0.210397	-2.24881	4.33471e-11	3.54413e-09	DEG
Potri.001G403300.4|PACid:27040981	0.210836	-2.24581	4.80469e-06	0.000156581	DEG
Potri.003G207000.1|PACid:26996795	0.21088	-2.24551	6.12027e-08	2.92065e-06	DEG
Potri.014G102400.1|PACid:27032299	0.211247	-2.243	1.91246e-12	1.91543e-10	DEG
Potri.001G438500.2|PACid:27045223	0.211576	-2.24075	0.000482192	0.00907144	DEG
Potri.013G117000.1|PACid:26996001	0.211635	-2.24035	8.64801e-10	5.83565e-08	DEG
Potri.014G029100.1|PACid:27032146	0.21204	-2.23759	0.0010161	0.0171852	DEG
Potri.014G171500.1|PACid:27033699	0.212053	-2.2375	0.00188237	0.0286926	DEG
Potri.017G055200.1|PACid:26984500	0.212066	-2.23741	0.000287258	0.00580502	DEG
Potri.017G055200.2|PACid:26984501	0.212066	-2.23741	0.000287227	0.00580502	DEG
Potri.017G055200.3|PACid:26984502	0.212066	-2.23741	0.000287076	0.00580455	DEG
Potri.011G103900.2|PACid:27001216	0.212196	-2.23653	4.14176e-09	2.48482e-07	DEG
Potri.006G051100.1|PACid:27007883	0.212345	-2.23552	1.00873e-16	1.74527e-14	DEG
Potri.015G054600.1|PACid:27017391	0.212351	-2.23548	1.1428e-16	1.94952e-14	DEG
Potri.016G051500.1|PACid:27013561	0.212399	-2.23515	2.5868e-09	1.62027e-07	DEG
Potri.016G051500.3|PACid:27013560	0.212399	-2.23515	2.57955e-09	1.61805e-07	DEG
Potri.019G106000.1|PACid:27026282	0.212586	-2.23388	3.07471e-06	0.000104708	DEG
Potri.T028900.1|PACid:27000387	0.212819	-2.2323	4.24707e-11	3.47636e-09	DEG
Potri.013G026400.1|PACid:26996021	0.212909	-2.23169	3.86065e-11	3.19227e-09	DEG
Potri.003G139100.1|PACid:26996525	0.212932	-2.23154	3.71372e-12	3.55373e-10	DEG
Potri.003G050900.2|PACid:26998399	0.212944	-2.23145	1.60901e-08	8.56883e-07	DEG
Potri.003G050900.1|PACid:26998398	0.212944	-2.23145	1.60772e-08	8.56883e-07	DEG
Potri.005G179200.3|PACid:27031897	0.213479	-2.22783	2.80625e-07	1.17485e-05	DEG
Potri.005G024600.2|PACid:27031710	0.213652	-2.22667	0.000394106	0.00763385	DEG
Potri.001G025100.17|PACid:27041021	0.213838	-2.22541	0.000154558	0.00340517	DEG
Potri.001G025100.9|PACid:27041018	0.213838	-2.22541	0.000154259	0.00340064	DEG
Potri.017G046200.1|PACid:26984248	0.214572	-2.22046	6.30559e-14	7.71173e-12	DEG
Potri.003G101800.1|PACid:26997148	0.214811	-2.21886	1.53894e-06	5.58187e-05	DEG
Potri.007G022600.1|PACid:27016812	0.214824	-2.21877	6.6416e-12	6.20106e-10	DEG
Potri.001G272700.2|PACid:27045938	0.215206	-2.21621	4.63929e-09	2.74942e-07	DEG
Potri.001G272700.1|PACid:27045937	0.215206	-2.21621	4.63265e-09	2.74771e-07	DEG
Potri.017G097800.1|PACid:26983420	0.215751	-2.21256	1.43531e-06	5.23459e-05	DEG
Potri.005G027200.1|PACid:27028284	0.215947	-2.21125	0.000106478	0.00248857	DEG
Potri.009G117100.1|PACid:26988058	0.216137	-2.20998	6.34699e-06	0.000201396	DEG
Potri.001G468100.1|PACid:27046780	0.21623	-2.20936	1.59313e-13	1.85222e-11	DEG
Potri.001G404600.1|PACid:27048650	0.216585	-2.20699	1.98426e-16	3.32286e-14	DEG
Potri.013G128300.2|PACid:26995153	0.217063	-2.20381	1.34312e-10	1.02686e-08	DEG
Potri.013G128300.3|PACid:26995150	0.217063	-2.20381	1.34472e-10	1.02701e-08	DEG
Potri.013G128300.5|PACid:26995152	0.217063	-2.20381	1.34635e-10	1.02718e-08	DEG
Potri.001G216000.1|PACid:27046353	0.21718	-2.20304	4.45517e-08	2.18606e-06	DEG
Potri.002G016000.1|PACid:27022000	0.217271	-2.20243	6.72451e-15	9.04193e-13	DEG
Potri.012G093800.1|PACid:27049700	0.21731	-2.20217	2.16181e-05	0.000604057	DEG
Potri.003G057100.1|PACid:26997011	0.217477	-2.20106	3.54054e-05	0.00093526	DEG
Potri.016G091100.1|PACid:27012784	0.217529	-2.20072	4.25023e-05	0.00110592	DEG
Potri.001G066400.1|PACid:27048172	0.217829	-2.19873	1.24498e-15	1.83635e-13	DEG
Potri.008G084500.1|PACid:27040060	0.217912	-2.19818	3.88438e-17	7.10803e-15	DEG
Potri.009G045200.1|PACid:26986172	0.218461	-2.19455	1.98178e-06	7.03088e-05	DEG
Potri.003G057000.1|PACid:26998671	0.218969	-2.1912	3.55736e-09	2.16987e-07	DEG
Potri.017G118900.1|PACid:26984985	0.219086	-2.19043	4.47594e-09	2.66342e-07	DEG
Potri.017G118900.2|PACid:26984984	0.219086	-2.19043	4.47409e-09	2.66342e-07	DEG
Potri.009G011800.1|PACid:26988362	0.219904	-2.18505	8.79917e-11	6.84919e-09	DEG
Potri.001G179600.6|PACid:27045992	0.220433	-2.18159	0.00190221	0.0289527	DEG
Potri.017G096300.1|PACid:26983261	0.220768	-2.1794	0.000253394	0.00522213	DEG
Potri.017G095700.1|PACid:26985373	0.220768	-2.1794	0.00025239	0.00520558	DEG
Potri.005G139100.1|PACid:27031053	0.220778	-2.17933	0.00274255	0.0390334	DEG
Potri.004G168600.1|PACid:26992979	0.221072	-2.17741	7.99996e-12	7.35644e-10	DEG
Potri.007G016900.1|PACid:27016960	0.221171	-2.17677	0.00148663	0.0235503	DEG
Potri.006G255200.1|PACid:27006330	0.221423	-2.17512	4.59036e-05	0.00118388	DEG
Potri.005G056800.1|PACid:27029274	0.221833	-2.17245	3.58572e-06	0.000120149	DEG
Potri.015G113700.1|PACid:27018745	0.221913	-2.17193	8.12613e-11	6.33881e-09	DEG
Potri.T054100.1|PACid:27014223	0.222133	-2.1705	2.29299e-11	1.96731e-09	DEG
Potri.001G360700.1|PACid:27041798	0.222784	-2.16628	8.44873e-14	1.01126e-11	DEG
Potri.003G210200.1|PACid:26996872	0.222821	-2.16605	1.10982e-05	0.000332913	DEG
Potri.003G144100.1|PACid:26999484	0.222895	-2.16557	2.0305e-08	1.06047e-06	DEG
Potri.007G100600.4|PACid:27017045	0.223202	-2.16358	0.000134163	0.00303178	DEG
Potri.012G081800.1|PACid:27050504	0.223321	-2.16281	0.00134642	0.0216821	DEG
Potri.009G052500.1|PACid:26985957	0.223683	-2.16047	1.66328e-09	1.07565e-07	DEG
Potri.003G099400.3|PACid:26997689	0.224109	-2.15773	1.37576e-15	2.02517e-13	DEG
Potri.005G207200.4|PACid:27028385	0.224162	-2.15739	2.50467e-09	1.57785e-07	DEG
Potri.001G133800.1|PACid:27044996	0.224602	-2.15456	1.09593e-06	4.10767e-05	DEG
Potri.019G001800.1|PACid:27026791	0.22477	-2.15348	1.46195e-10	1.10958e-08	DEG
Potri.009G097100.1|PACid:26985881	0.224934	-2.15242	0.00154255	0.0243043	DEG
Potri.007G015200.2|PACid:27014880	0.225153	-2.15102	0.000178351	0.00385606	DEG
Potri.001G405200.1|PACid:27045638	0.225153	-2.15102	0.000224309	0.00471159	DEG
Potri.004G072400.3|PACid:26989716	0.225285	-2.15018	7.72554e-05	0.00187273	DEG
Potri.009G161500.1|PACid:26987009	0.225989	-2.14568	3.54201e-13	3.98478e-11	DEG
Potri.004G002700.1|PACid:26991834	0.226573	-2.14195	8.18612e-06	0.000253475	DEG
Potri.010G185200.1|PACid:26980260	0.226598	-2.14179	1.14301e-09	7.54562e-08	DEG
Potri.010G162400.1|PACid:26980518	0.226687	-2.14123	0.000555439	0.0102255	DEG
Potri.011G010300.1|PACid:27000515	0.226766	-2.14072	0.00302052	0.0420552	DEG
Potri.001G455000.1|PACid:27043531	0.226916	-2.13977	1.17246e-10	9.03005e-09	DEG
Potri.004G162400.1|PACid:26992915	0.22708	-2.13873	8.10803e-16	1.22565e-13	DEG
Potri.017G112600.1|PACid:26983256	0.227155	-2.13825	0.00112936	0.0187617	DEG
Potri.017G112600.2|PACid:26983255	0.227155	-2.13825	0.00112894	0.0187591	DEG
Potri.005G161800.2|PACid:27029664	0.227475	-2.13622	0.000516073	0.00962207	DEG
Potri.004G002000.1|PACid:26990316	0.227516	-2.13596	4.13432e-07	1.69298e-05	DEG
Potri.016G139500.1|PACid:27013906	0.227763	-2.1344	3.70822e-08	1.84308e-06	DEG
Potri.015G074700.1|PACid:27017144	0.228016	-2.1328	1.44109e-06	5.25302e-05	DEG
Potri.T084600.1|PACid:27014076	0.228136	-2.13203	2.3513e-06	8.2299e-05	DEG
Potri.018G089200.1|PACid:27009550	0.228178	-2.13177	4.74649e-09	2.80839e-07	DEG
Potri.006G226500.1|PACid:27004667	0.22826	-2.13125	3.57664e-10	2.56523e-08	DEG
Potri.013G060500.1|PACid:26995182	0.229851	-2.12123	0.000824879	0.014374	DEG
Potri.002G159500.1|PACid:27021454	0.230616	-2.11644	0.000902356	0.0155606	DEG
Potri.004G233900.4|PACid:26991925	0.230898	-2.11467	2.72122e-11	2.31029e-09	DEG
Potri.004G233900.3|PACid:26991926	0.230898	-2.11467	2.71719e-11	2.30955e-09	DEG
Potri.004G233900.1|PACid:26991927	0.230898	-2.11467	2.71315e-11	2.30881e-09	DEG
Potri.005G167900.1|PACid:27028251	0.230908	-2.11461	0.00147471	0.0233715	DEG
Potri.009G156900.1|PACid:26988726	0.231248	-2.11249	9.25329e-08	4.25447e-06	DEG
Potri.012G126000.2|PACid:27050833	0.231262	-2.1124	6.56944e-09	3.77087e-07	DEG
Potri.015G030700.1|PACid:27017329	0.2313	-2.11217	6.37611e-09	3.66855e-07	DEG
Potri.008G079400.2|PACid:27037011	0.23132	-2.11204	1.28638e-13	1.51001e-11	DEG
Potri.006G234400.1|PACid:27005379	0.231484	-2.11102	3.0171e-10	2.18974e-08	DEG
Potri.017G112900.1|PACid:26984759	0.231538	-2.11068	3.76313e-14	4.72904e-12	DEG
Potri.006G279000.1|PACid:27007312	0.23159	-2.11035	1.59689e-07	7.05347e-06	DEG
Potri.002G077700.3|PACid:27021394	0.231614	-2.11021	0.00263743	0.0377359	DEG
Potri.010G127300.1|PACid:26980353	0.231951	-2.10811	7.2529e-10	4.98451e-08	DEG
Potri.002G250900.3|PACid:27024006	0.232023	-2.10766	0.00253045	0.0364698	DEG
Potri.002G250900.2|PACid:27024008	0.232023	-2.10766	0.0025249	0.0364041	DEG
Potri.002G250900.1|PACid:27024007	0.232023	-2.10766	0.00252481	0.0364041	DEG
Potri.012G104100.1|PACid:27049159	0.232436	-2.1051	0.000138702	0.0031141	DEG
Potri.016G073700.1|PACid:27011616	0.232473	-2.10486	0.00343579	0.0468818	DEG
Potri.001G249800.1|PACid:27043141	0.232531	-2.10451	0.000624532	0.0112841	DEG
Potri.001G025100.13|PACid:27041013	0.232888	-2.10229	0.00109454	0.0182873	DEG
Potri.001G025100.14|PACid:27041012	0.232888	-2.10229	0.00109435	0.0182873	DEG
Potri.001G025100.15|PACid:27041011	0.232888	-2.10229	0.00109419	0.0182873	DEG
Potri.001G025100.16|PACid:27041010	0.232888	-2.10229	0.00109111	0.0182485	DEG
Potri.001G025100.2|PACid:27041008	0.232888	-2.10229	0.00109087	0.0182485	DEG
Potri.001G025100.3|PACid:27041009	0.232888	-2.10229	0.00108931	0.0182333	DEG
Potri.008G188600.1|PACid:27035929	0.233033	-2.10139	0.00247656	0.0358843	DEG
Potri.001G221900.1|PACid:27046521	0.233085	-2.10107	6.1274e-06	0.000195277	DEG
Potri.013G022100.3|PACid:26995080	0.23317	-2.10055	0.000286716	0.0058021	DEG
Potri.002G023600.2|PACid:27024300	0.233286	-2.09983	5.49355e-06	0.000176385	DEG
Potri.001G134000.1|PACid:27040435	0.233982	-2.09553	8.74306e-15	1.15649e-12	DEG
Potri.009G057200.1|PACid:26987936	0.234064	-2.09502	7.93751e-08	3.68431e-06	DEG
Potri.016G113100.1|PACid:27011498	0.234379	-2.09309	1.56095e-12	1.60747e-10	DEG
Potri.002G185200.1|PACid:27021131	0.234458	-2.0926	2.05987e-07	8.90979e-06	DEG
Potri.004G079200.1|PACid:26992319	0.234532	-2.09214	2.12934e-06	7.5106e-05	DEG
Potri.005G230700.1|PACid:27028118	0.234761	-2.09074	1.09419e-08	5.98623e-07	DEG
Potri.014G165100.1|PACid:27032325	0.235017	-2.08916	5.90108e-12	5.55226e-10	DEG
Potri.T108000.1|PACid:27000341	0.235359	-2.08706	0.00158141	0.0248406	DEG
Potri.003G063400.1|PACid:26998115	0.235512	-2.08613	3.0644e-12	2.97924e-10	DEG
Potri.T028800.3|PACid:27000415	0.235627	-2.08542	6.19278e-09	3.56869e-07	DEG
Potri.007G117000.1|PACid:27016577	0.236216	-2.08182	1.72684e-07	7.59071e-06	DEG
Potri.010G081300.4|PACid:26980387	0.236306	-2.08127	0.00149711	0.0236759	DEG
Potri.010G081300.5|PACid:26980386	0.236306	-2.08127	0.00149699	0.0236759	DEG
Potri.001G287400.3|PACid:27041965	0.236368	-2.0809	1.05512e-12	1.123e-10	DEG
Potri.001G287400.4|PACid:27041964	0.236368	-2.0809	1.055e-12	1.123e-10	DEG
Potri.001G287400.1|PACid:27041966	0.236368	-2.0809	1.05439e-12	1.123e-10	DEG
Potri.005G150400.1|PACid:27031026	0.236489	-2.08015	3.11427e-06	0.000105759	DEG
Potri.019G080000.1|PACid:27025916	0.236567	-2.07968	4.27296e-06	0.000141296	DEG
Potri.008G085500.1|PACid:27036343	0.236602	-2.07947	2.58747e-05	0.000712095	DEG
Potri.011G045600.1|PACid:27001603	0.237075	-2.07658	0.000691002	0.0123355	DEG
Potri.002G019800.7|PACid:27021556	0.237501	-2.07399	1.43648e-05	0.000417521	DEG
Potri.005G069100.1|PACid:27031658	0.23768	-2.0729	2.14307e-12	2.12888e-10	DEG
Potri.008G002900.1|PACid:27039697	0.237793	-2.07222	0.00290323	0.0407956	DEG
Potri.016G025000.2|PACid:27012403	0.237895	-2.0716	2.50653e-13	2.85952e-11	DEG
Potri.011G006800.3|PACid:27002063	0.238265	-2.06936	1.62437e-12	1.65643e-10	DEG
Potri.011G006800.2|PACid:27002064	0.238265	-2.06936	1.6212e-12	1.65551e-10	DEG
Potri.011G006800.1|PACid:27002062	0.238265	-2.06936	1.61844e-12	1.655e-10	DEG
Potri.003G009000.1|PACid:26998748	0.238297	-2.06917	1.32417e-05	0.000389688	DEG
Potri.013G124900.2|PACid:26994464	0.238581	-2.06745	1.40325e-10	1.06725e-08	DEG
Potri.018G090200.1|PACid:27008907	0.239114	-2.06423	0.00282135	0.0399216	DEG
Potri.008G202800.1|PACid:27037746	0.239496	-2.06193	0.00222505	0.0330299	DEG
Potri.014G038300.3|PACid:27034612	0.240685	-2.05478	0.00144276	0.02297	DEG
Potri.008G146500.1|PACid:27038408	0.240898	-2.0535	0.000214478	0.00452724	DEG
Potri.007G014200.5|PACid:27016404	0.240922	-2.05336	5.816e-06	0.000185902	DEG
Potri.007G014200.7|PACid:27016406	0.240922	-2.05336	5.81795e-06	0.000185902	DEG
Potri.001G100700.1|PACid:27047897	0.241157	-2.05195	0.000390121	0.00758357	DEG
Potri.009G044200.1|PACid:26988438	0.241755	-2.04839	6.14853e-11	4.86374e-09	DEG
Potri.001G140400.1|PACid:27042230	0.242045	-2.04665	7.03636e-06	0.000221252	DEG
Potri.003G140400.1|PACid:26996917	0.24209	-2.04638	1.06335e-09	7.07731e-08	DEG
Potri.019G090200.1|PACid:27025739	0.242305	-2.04511	0.000383008	0.00746917	DEG
Potri.007G014200.2|PACid:27016401	0.242836	-2.04194	7.28279e-06	0.000228214	DEG
Potri.005G207200.1|PACid:27028384	0.2431	-2.04038	5.11319e-09	3.00587e-07	DEG
Potri.019G048900.3|PACid:27026997	0.243163	-2.04001	0.000110894	0.00257471	DEG
Potri.004G156000.3|PACid:26989264	0.243183	-2.03988	1.56318e-12	1.6075e-10	DEG
Potri.005G099000.1|PACid:27030810	0.243942	-2.03539	7.6912e-05	0.00186626	DEG
Potri.003G164100.1|PACid:26997292	0.244551	-2.03179	0.00268596	0.0383529	DEG
Potri.005G218800.1|PACid:27028519	0.244566	-2.0317	1.04544e-12	1.11765e-10	DEG
Potri.010G185800.1|PACid:26979723	0.244656	-2.03117	9.87533e-14	1.1724e-11	DEG
Potri.001G164800.1|PACid:27047516	0.245508	-2.02616	0.000143439	0.00319393	DEG
Potri.001G164800.2|PACid:27047515	0.245508	-2.02616	0.000143403	0.00319393	DEG
Potri.001G164800.3|PACid:27047517	0.245508	-2.02616	0.000143367	0.00319393	DEG
Potri.001G164800.4|PACid:27047518	0.245508	-2.02616	0.000143302	0.00319393	DEG
Potri.009G160800.1|PACid:26987196	0.245722	-2.0249	3.82666e-10	2.74186e-08	DEG
Potri.018G113400.1|PACid:27010222	0.24582	-2.02433	2.05288e-10	1.51184e-08	DEG
Potri.018G076600.1|PACid:27009709	0.245959	-2.02351	0.000158628	0.0034791	DEG
Potri.013G012400.1|PACid:26996031	0.245999	-2.02327	0.00302871	0.0421451	DEG
Potri.009G159700.1|PACid:26986911	0.246335	-2.0213	0.00138633	0.0222071	DEG
Potri.004G168600.9|PACid:26992986	0.246436	-2.02071	1.017e-06	3.84338e-05	DEG
Potri.004G206600.1|PACid:26991444	0.246575	-2.0199	1.35864e-07	6.06717e-06	DEG
Potri.007G012000.1|PACid:27015179	0.246635	-2.01955	0.00310418	0.0430557	DEG
Potri.010G232200.3|PACid:26980201	0.246693	-2.01921	1.74101e-05	0.000496936	DEG
Potri.004G199400.3|PACid:26992128	0.24703	-2.01724	1.67827e-11	1.46925e-09	DEG
Potri.001G015600.1|PACid:27042785	0.247186	-2.01633	2.22745e-13	2.56115e-11	DEG
Potri.002G093100.1|PACid:27022788	0.247189	-2.01631	5.8069e-05	0.00146099	DEG
Potri.002G093100.2|PACid:27022789	0.247189	-2.01631	5.80399e-05	0.00146076	DEG
Potri.004G050600.1|PACid:26989571	0.247328	-2.0155	3.46666e-11	2.87954e-09	DEG
Potri.001G081500.2|PACid:27041784	0.247833	-2.01256	1.28027e-11	1.13718e-09	DEG
Potri.001G081500.1|PACid:27041785	0.247833	-2.01256	1.27826e-11	1.13678e-09	DEG
Potri.015G065900.1|PACid:27017293	0.247891	-2.01222	1.15014e-09	7.58584e-08	DEG
Potri.016G071900.1|PACid:27012768	0.248086	-2.01109	5.25702e-05	0.00133972	DEG
Potri.T094000.1|PACid:27003427	0.24811	-2.01095	4.51879e-08	2.2143e-06	DEG
Potri.002G029100.2|PACid:27024184	0.248485	-2.00877	2.33911e-12	2.30791e-10	DEG
Potri.001G297500.1|PACid:27040609	0.248683	-2.00762	4.64068e-07	1.87717e-05	DEG
Potri.006G079200.1|PACid:27003466	0.248837	-2.00673	0.000265564	0.00543278	DEG
Potri.003G159200.2|PACid:26999158	0.248956	-2.00604	6.82949e-07	2.68231e-05	DEG
Potri.008G179100.1|PACid:27039033	0.249096	-2.00522	3.55128e-10	2.55206e-08	DEG
Potri.008G179100.2|PACid:27039034	0.249096	-2.00522	3.475e-10	2.49971e-08	DEG
Potri.011G097800.1|PACid:27002802	0.249174	-2.00477	6.91909e-06	0.000218033	DEG
Potri.001G360800.1|PACid:27040871	0.249463	-2.0031	1.15069e-11	1.03086e-09	DEG
Potri.016G128300.1|PACid:27011805	0.249574	-2.00246	1.30153e-06	4.78492e-05	DEG
Potri.010G029700.1|PACid:26981585	0.249861	-2.0008	0.000898601	0.0155069	DEG
Potri.T168400.1|PACid:27024799	4.00563	2.00203	3.16407e-06	0.0001073	DEG
Potri.016G014300.1|PACid:27011817	4.0061	2.0022	1.71576e-11	1.49669e-09	DEG
Potri.002G205300.1|PACid:27022649	4.00663	2.00239	8.06963e-14	9.69059e-12	DEG
Potri.014G157500.2|PACid:27034702	4.00667	2.0024	7.0717e-07	2.76406e-05	DEG
Potri.005G233400.1|PACid:27027469	4.00803	2.00289	3.95043e-09	2.37981e-07	DEG
Potri.005G233400.2|PACid:27027470	4.00803	2.00289	3.95387e-09	2.37991e-07	DEG
Potri.014G102200.1|PACid:27033961	4.0117	2.00421	4.48588e-05	0.00115857	DEG
Potri.001G134700.1|PACid:27047521	4.0162	2.00583	1.71438e-05	0.00048991	DEG
Potri.009G134200.4|PACid:26988635	4.02586	2.0093	0.00023724	0.00493569	DEG
Potri.010G051500.1|PACid:26982713	4.02739	2.00985	0.00149597	0.0236726	DEG
Potri.014G094200.1|PACid:27034607	4.03292	2.01182	0.000601037	0.0109136	DEG
Potri.009G146500.3|PACid:26988180	4.03401	2.01221	0.00231318	0.0340783	DEG
Potri.T097300.1|PACid:26983171	4.04825	2.0173	0.00109521	0.0182944	DEG
Potri.003G145500.1|PACid:26999270	4.05972	2.02138	0.000313045	0.00627233	DEG
Potri.013G015400.1|PACid:26995950	4.07555	2.02699	0.000562994	0.0103567	DEG
Potri.006G036800.1|PACid:27008377	4.07593	2.02713	0.00176831	0.0272635	DEG
Potri.006G036800.5|PACid:27008378	4.07593	2.02713	0.00176843	0.0272635	DEG
Potri.002G125900.1|PACid:27022811	4.07755	2.0277	5.6176e-05	0.00142218	DEG
Potri.004G217200.1|PACid:26992599	4.07882	2.02815	2.59585e-14	3.31347e-12	DEG
Potri.012G033500.1|PACid:27050587	4.08566	2.03057	1.46467e-10	1.11048e-08	DEG
Potri.011G105500.1|PACid:27001892	4.08793	2.03137	2.13952e-07	9.22151e-06	DEG
Potri.005G072200.2|PACid:27031170	4.09139	2.03259	0.000479179	0.00901942	DEG
Potri.005G072200.3|PACid:27031171	4.09312	2.0332	0.000478764	0.00901625	DEG
Potri.011G115100.5|PACid:27001820	4.09442	2.03366	2.16169e-06	7.60587e-05	DEG
Potri.003G069400.1|PACid:26997570	4.09533	2.03398	0.000990243	0.0168219	DEG
Potri.006G175500.1|PACid:27006734	4.09887	2.03523	7.42815e-14	8.96449e-12	DEG
Potri.015G092200.1|PACid:27017789	4.11868	2.04218	0.00178297	0.0274699	DEG
Potri.001G456400.1|PACid:27040950	4.11941	2.04244	4.57102e-06	0.000149863	DEG
Potri.005G078700.1|PACid:27029250	4.12361	2.04391	1.95943e-14	2.5366e-12	DEG
Potri.005G167400.1|PACid:27031738	4.12655	2.04494	2.42148e-09	1.53339e-07	DEG
Potri.008G122100.1|PACid:27039826	4.1266	2.04495	3.16552e-11	2.6658e-09	DEG
Potri.018G062500.2|PACid:27009057	4.12697	2.04508	5.05375e-07	2.03524e-05	DEG
Potri.008G089000.1|PACid:27037495	4.13208	2.04687	5.78944e-11	4.60462e-09	DEG
Potri.018G143100.1|PACid:27009974	4.1468	2.052	2.95903e-14	3.76389e-12	DEG
Potri.012G003500.1|PACid:27049023	4.14923	2.05284	3.85695e-09	2.33119e-07	DEG
Potri.002G004000.2|PACid:27023709	4.15009	2.05314	4.73668e-13	5.23206e-11	DEG
Potri.015G057000.1|PACid:27017877	4.16322	2.0577	2.74564e-08	1.39796e-06	DEG
Potri.018G034700.1|PACid:27010783	4.16469	2.05821	3.11941e-14	3.94044e-12	DEG
Potri.001G364000.1|PACid:27046832	4.16604	2.05868	3.47699e-05	0.000920469	DEG
Potri.016G110100.1|PACid:27013309	4.16977	2.05997	2.23977e-08	1.16067e-06	DEG
Potri.016G110100.2|PACid:27013308	4.16977	2.05997	2.2414e-08	1.16067e-06	DEG
Potri.016G110100.3|PACid:27013310	4.16977	2.05997	2.24145e-08	1.16067e-06	DEG
Potri.002G090700.2|PACid:27021523	4.17347	2.06125	9.01969e-09	5.01947e-07	DEG
Potri.002G090700.5|PACid:27021524	4.17347	2.06125	9.02793e-09	5.02023e-07	DEG
Potri.002G090700.1|PACid:27021522	4.17347	2.06125	9.12409e-09	5.06984e-07	DEG
Potri.006G066600.1|PACid:27007287	4.17794	2.06279	3.44955e-05	0.000914865	DEG
Potri.010G060200.1|PACid:26980629	4.18111	2.06389	2.35159e-14	3.01752e-12	DEG
Potri.007G048800.1|PACid:27014622	4.18156	2.06404	0.000274096	0.00557919	DEG
Potri.001G105200.1|PACid:27047491	4.18747	2.06608	2.43401e-08	1.25063e-06	DEG
Potri.016G115500.3|PACid:27013554	4.18851	2.06644	0.000504336	0.00943215	DEG
Potri.017G052400.1|PACid:26985483	4.19212	2.06768	7.13536e-12	6.63661e-10	DEG
Potri.006G055000.3|PACid:27007018	4.20229	2.07118	3.60184e-05	0.000950077	DEG
Potri.005G251600.3|PACid:27027639	4.21149	2.07433	1.29075e-10	9.88894e-09	DEG
Potri.015G017500.1|PACid:27018546	4.21207	2.07453	5.33686e-15	7.25624e-13	DEG
Potri.003G157100.2|PACid:26999551	4.2221	2.07796	2.46622e-10	1.80075e-08	DEG
Potri.003G157100.1|PACid:26999550	4.2221	2.07796	2.46635e-10	1.80075e-08	DEG
Potri.003G157100.3|PACid:26999552	4.2221	2.07796	2.46909e-10	1.80095e-08	DEG
Potri.008G021400.1|PACid:27038065	4.23748	2.08321	0.000106872	0.00249378	DEG
Potri.008G021400.2|PACid:27038064	4.23748	2.08321	0.000106791	0.00249268	DEG
Potri.008G021400.3|PACid:27038066	4.23748	2.08321	0.000106777	0.00249268	DEG
Potri.002G102100.7|PACid:27022886	4.24539	2.0859	0.00158169	0.0248406	DEG
Potri.008G059200.1|PACid:27037062	4.24649	2.08627	9.068e-15	1.19509e-12	DEG
Potri.010G085700.1|PACid:26980941	4.24867	2.08701	0.0011859	0.0195161	DEG
Potri.002G117800.1|PACid:27024361	4.25759	2.09004	7.57156e-06	0.00023676	DEG
Potri.010G090200.1|PACid:26981256	4.26308	2.0919	1.12788e-15	1.67719e-13	DEG
Potri.006G164600.1|PACid:27004044	4.26683	2.09316	4.808e-10	3.38848e-08	DEG
Potri.005G022600.1|PACid:27030145	4.28893	2.10062	8.75344e-10	5.88504e-08	DEG
Potri.006G230200.3|PACid:27004815	4.29315	2.10204	4.54986e-06	0.000149377	DEG
Potri.006G230200.2|PACid:27004816	4.29315	2.10204	4.55067e-06	0.000149377	DEG
Potri.019G058000.1|PACid:27026104	4.29385	2.10227	0.00132216	0.0213707	DEG
Potri.001G422600.1|PACid:27046165	4.29385	2.10227	0.00132241	0.0213707	DEG
Potri.014G101900.1|PACid:27032162	4.30737	2.10681	1.22981e-13	1.44826e-11	DEG
Potri.010G059600.1|PACid:26980290	4.30855	2.1072	3.51129e-12	3.38665e-10	DEG
Potri.014G170800.1|PACid:27034415	4.31517	2.10942	3.65425e-09	2.2197e-07	DEG
Potri.010G163000.1|PACid:26978362	4.32149	2.11153	7.84166e-13	8.50733e-11	DEG
Potri.013G122900.1|PACid:26995874	4.32701	2.11337	3.20675e-15	4.49395e-13	DEG
Potri.016G100500.2|PACid:27012640	4.33611	2.1164	0.00323893	0.0445944	DEG
Potri.001G175700.1|PACid:27045864	4.33873	2.11727	1.81853e-05	0.000515036	DEG
Potri.015G031200.4|PACid:27018419	4.34644	2.11983	6.21341e-11	4.90443e-09	DEG
Potri.009G115400.1|PACid:26987095	4.35037	2.12114	5.08316e-06	0.000164584	DEG
Potri.011G095600.1|PACid:27002643	4.35728	2.12343	8.6441e-10	5.83565e-08	DEG
Potri.012G042200.1|PACid:27050351	4.368	2.12697	1.73562e-07	7.61554e-06	DEG
Potri.010G156300.3|PACid:26979397	4.36879	2.12723	5.11902e-09	3.00688e-07	DEG
Potri.008G062400.1|PACid:27037068	4.37026	2.12772	7.12572e-10	4.90821e-08	DEG
Potri.003G139000.4|PACid:26996811	4.37329	2.12872	2.58753e-09	1.62027e-07	DEG
Potri.003G133400.1|PACid:26997751	4.37859	2.13047	0.000142383	0.00318207	DEG
Potri.008G030700.1|PACid:27036480	4.37974	2.13085	0.000471266	0.00891414	DEG
Potri.009G032300.1|PACid:26987277	4.38922	2.13397	8.34123e-06	0.00025784	DEG
Potri.003G168800.1|PACid:26999958	4.39053	2.13439	4.70257e-14	5.86921e-12	DEG
Potri.017G150100.1|PACid:26983828	4.39201	2.13488	1.68253e-15	2.45693e-13	DEG
Potri.001G239100.1|PACid:27040297	4.394	2.13554	3.56004e-16	5.60192e-14	DEG
Potri.006G194100.3|PACid:27007502	4.39441	2.13567	0.000487985	0.00915214	DEG
Potri.002G189900.1|PACid:27022343	4.39559	2.13606	4.94141e-15	6.74368e-13	DEG
Potri.008G036300.3|PACid:27039995	4.40403	2.13882	0.000751065	0.0132733	DEG
Potri.008G036300.2|PACid:27039996	4.40403	2.13882	0.000751106	0.0132733	DEG
Potri.008G036300.1|PACid:27039994	4.40403	2.13882	0.000751174	0.0132733	DEG
Potri.008G036300.4|PACid:27039997	4.40606	2.13949	0.000747605	0.0132359	DEG
Potri.001G309100.2|PACid:27040123	4.40739	2.13992	6.00045e-09	3.47983e-07	DEG
Potri.001G309100.1|PACid:27040124	4.40739	2.13992	6.17531e-09	3.56165e-07	DEG
Potri.T093800.1|PACid:27003428	4.40851	2.14029	1.66635e-05	0.000477492	DEG
Potri.003G117700.1|PACid:26996881	4.41032	2.14088	3.2377e-11	2.71718e-09	DEG
Potri.005G084200.1|PACid:27030040	4.41231	2.14154	3.70032e-13	4.15009e-11	DEG
Potri.002G203500.1|PACid:27024543	4.41411	2.14212	4.65743e-09	2.75793e-07	DEG
Potri.005G024800.1|PACid:27028595	4.41588	2.1427	2.84434e-09	1.76894e-07	DEG
Potri.013G122400.1|PACid:26994484	4.41691	2.14304	2.28068e-16	3.75043e-14	DEG
Potri.016G132200.1|PACid:27011586	4.41938	2.14384	9.46339e-14	1.12716e-11	DEG
Potri.010G253500.2|PACid:26980285	4.42166	2.14459	0.000538785	0.00997168	DEG
Potri.016G066100.1|PACid:27011545	4.42521	2.14575	1.61647e-12	1.655e-10	DEG
Potri.016G066100.2|PACid:27011546	4.42521	2.14575	1.61572e-12	1.655e-10	DEG
Potri.002G113800.1|PACid:27024294	4.42707	2.14635	2.44769e-09	1.5473e-07	DEG
Potri.007G090400.1|PACid:27016727	4.42708	2.14635	2.15376e-16	3.57393e-14	DEG
Potri.015G037000.4|PACid:27017923	4.42922	2.14705	3.21236e-11	2.69939e-09	DEG
Potri.010G190300.1|PACid:26981073	4.43183	2.1479	1.06978e-09	7.09428e-08	DEG
Potri.002G156500.1|PACid:27023072	4.44083	2.15083	4.64082e-13	5.13394e-11	DEG
Potri.001G324700.2|PACid:27041359	4.44653	2.15268	1.20574e-06	4.46648e-05	DEG
Potri.003G084200.2|PACid:26998973	4.45622	2.15582	0.000120379	0.00275698	DEG
Potri.003G084200.3|PACid:26998972	4.45622	2.15582	0.000121007	0.0027689	DEG
Potri.001G345300.4|PACid:27040651	4.45705	2.15609	2.14391e-07	9.23499e-06	DEG
Potri.009G082300.1|PACid:26986125	4.45718	2.15613	3.19525e-09	1.97297e-07	DEG
Potri.019G020900.2|PACid:27026879	4.45773	2.15631	3.35204e-11	2.79658e-09	DEG
Potri.019G020900.7|PACid:27026880	4.45773	2.15631	3.34862e-11	2.79658e-09	DEG
Potri.009G053700.20|PACid:26988557	4.479	2.16318	1.84966e-07	8.07709e-06	DEG
Potri.003G129400.3|PACid:26998776	4.48156	2.164	9.16627e-06	0.000280611	DEG
Potri.018G023300.1|PACid:27009663	4.48176	2.16407	1.27904e-12	1.34563e-10	DEG
Potri.002G140300.1|PACid:27021675	4.48409	2.16482	0.000327045	0.00651173	DEG
Potri.010G213000.3|PACid:26981204	4.48475	2.16503	3.24039e-10	2.34248e-08	DEG
Potri.002G055300.1|PACid:27020587	4.51482	2.17467	0.000650686	0.0116987	DEG
Potri.012G003000.1|PACid:27051237	4.51569	2.17495	4.08969e-09	2.45761e-07	DEG
Potri.010G254700.4|PACid:26980812	4.51775	2.17561	0.00311815	0.0432249	DEG
Potri.004G067400.3|PACid:26991641	4.5204	2.17645	4.56291e-10	3.22509e-08	DEG
Potri.004G067400.2|PACid:26991642	4.5204	2.17645	4.5601e-10	3.22509e-08	DEG
Potri.004G067400.1|PACid:26991643	4.5204	2.17645	4.55865e-10	3.22509e-08	DEG
Potri.004G034100.2|PACid:26989470	4.52118	2.1767	0.000528557	0.00981058	DEG
Potri.004G034100.1|PACid:26989469	4.52118	2.1767	0.000529969	0.00982845	DEG
Potri.015G023800.1|PACid:27018854	4.52268	2.17718	1.97274e-12	1.97039e-10	DEG
Potri.004G125400.4|PACid:26991978	4.52588	2.1782	0.0022638	0.0334657	DEG
Potri.004G125400.3|PACid:26991980	4.52588	2.1782	0.00226777	0.0335107	DEG
Potri.004G125400.2|PACid:26991979	4.52588	2.1782	0.00227257	0.0335681	DEG
Potri.004G125400.1|PACid:26991977	4.52588	2.1782	0.00227361	0.0335766	DEG
Potri.013G023200.1|PACid:26995268	4.52676	2.17848	5.23019e-10	3.66832e-08	DEG
Potri.015G023800.3|PACid:27018856	4.53552	2.18127	3.45667e-11	2.87451e-09	DEG
Potri.001G245200.6|PACid:27042459	4.53835	2.18217	4.37217e-09	2.60592e-07	DEG
Potri.001G347700.2|PACid:27042083	4.54054	2.18286	3.63163e-12	3.4889e-10	DEG
Potri.001G263400.1|PACid:27045979	4.54856	2.18541	0.00269068	0.0383925	DEG
Potri.001G281900.1|PACid:27043225	4.5521	2.18653	4.85155e-10	3.41587e-08	DEG
Potri.014G146100.1|PACid:27035460	4.5529	2.18679	2.16628e-10	1.58961e-08	DEG
Potri.019G020900.1|PACid:27026878	4.55711	2.18812	4.32418e-08	2.1275e-06	DEG
Potri.003G187100.1|PACid:26997258	4.55987	2.18899	6.96378e-07	2.72918e-05	DEG
Potri.004G139500.1|PACid:26992796	4.56378	2.19023	0.000141289	0.00316343	DEG
Potri.006G064400.1|PACid:27005642	4.56508	2.19064	6.86201e-11	5.39307e-09	DEG
Potri.T129600.1|PACid:27000451	4.56559	2.1908	1.46559e-06	5.33435e-05	DEG
Potri.003G143000.1|PACid:26996651	4.56662	2.19113	1.02318e-15	1.52772e-13	DEG
Potri.005G181600.2|PACid:27027893	4.57157	2.19269	1.79077e-08	9.4404e-07	DEG
Potri.003G137400.2|PACid:26996220	4.57722	2.19447	1.04506e-11	9.44345e-10	DEG
Potri.003G137400.1|PACid:26996219	4.57722	2.19447	1.04426e-11	9.44345e-10	DEG
Potri.006G109600.1|PACid:27007845	4.5785	2.19488	6.39344e-12	5.98467e-10	DEG
Potri.007G026400.3|PACid:27017055	4.57858	2.1949	1.095e-13	1.29159e-11	DEG
Potri.007G026400.1|PACid:27017056	4.57858	2.1949	1.09453e-13	1.29159e-11	DEG
Potri.010G202500.1|PACid:26979379	4.59488	2.20003	4.10504e-08	2.02514e-06	DEG
Potri.003G151100.1|PACid:26999646	4.61403	2.20603	1.80418e-11	1.56633e-09	DEG
Potri.016G127300.1|PACid:27012183	4.6143	2.20611	0.000529351	0.00982199	DEG
Potri.013G153000.1|PACid:26996020	4.62118	2.20826	3.4594e-05	0.000916809	DEG
Potri.002G081000.1|PACid:27022524	4.62252	2.20868	9.47152e-17	1.64653e-14	DEG
Potri.002G142800.1|PACid:27023656	4.6242	2.2092	1.13859e-14	1.48981e-12	DEG
Potri.002G191600.1|PACid:27021288	4.63552	2.21273	0.00341433	0.0466982	DEG
Potri.005G014300.1|PACid:27029506	4.64169	2.21465	5.43802e-07	2.17202e-05	DEG
Potri.004G026100.1|PACid:26989270	4.65144	2.21768	0.00333595	0.0457576	DEG
Potri.010G225300.1|PACid:26978638	4.65574	2.21901	3.56077e-06	0.000119423	DEG
Potri.003G079500.1|PACid:26997854	4.66585	2.22214	6.87001e-15	9.20367e-13	DEG
Potri.007G024700.1|PACid:27015769	4.66937	2.22323	0.00144618	0.0230145	DEG
Potri.007G053400.1|PACid:27015185	4.67446	2.2248	1.82784e-14	2.37044e-12	DEG
Potri.003G125700.1|PACid:26997994	4.68006	2.22653	3.13232e-07	1.30611e-05	DEG
Potri.007G083400.1|PACid:27016504	4.69413	2.23086	5.83028e-14	7.16644e-12	DEG
Potri.014G162800.1|PACid:27032223	4.69455	2.23099	1.1828e-10	9.0905e-09	DEG
Potri.012G011300.1|PACid:27049926	4.6954	2.23125	1.41249e-05	0.00041186	DEG
Potri.015G085300.1|PACid:27017609	4.7026	2.23346	4.60687e-10	3.25301e-08	DEG
Potri.001G472900.1|PACid:27046007	4.70292	2.23356	0.000956892	0.0163658	DEG
Potri.002G081000.2|PACid:27022525	4.70843	2.23525	0.00261412	0.0374832	DEG
Potri.009G073200.1|PACid:26987114	4.71361	2.23683	3.91072e-12	3.73734e-10	DEG
Potri.003G059200.1|PACid:26998824	4.71477	2.23719	0.00234483	0.0344681	DEG
Potri.T070100.1|PACid:27003327	4.71745	2.23801	3.57617e-10	2.56523e-08	DEG
Potri.010G035100.1|PACid:26979478	4.71973	2.2387	6.85067e-14	8.28126e-12	DEG
Potri.018G053300.4|PACid:27011285	4.72514	2.24036	4.53317e-10	3.22066e-08	DEG
Potri.018G053300.1|PACid:27011284	4.72514	2.24036	4.53521e-10	3.22066e-08	DEG
Potri.006G063700.1|PACid:27007781	4.7325	2.2426	2.44544e-11	2.09009e-09	DEG
Potri.006G063700.2|PACid:27007780	4.7325	2.2426	2.44725e-11	2.09009e-09	DEG
Potri.006G063700.5|PACid:27007783	4.7325	2.2426	2.44795e-11	2.09009e-09	DEG
Potri.006G063700.4|PACid:27007782	4.7325	2.2426	2.45041e-11	2.09009e-09	DEG
Potri.008G170100.1|PACid:27038533	4.7374	2.2441	0.00132908	0.02145	DEG
Potri.016G109700.1|PACid:27011895	4.73829	2.24437	8.40579e-11	6.54996e-09	DEG
Potri.003G069600.1|PACid:26998452	4.75726	2.25013	8.51809e-09	4.78767e-07	DEG
Potri.003G069600.5|PACid:26998451	4.75726	2.25013	8.52446e-09	4.78767e-07	DEG
Potri.003G137400.3|PACid:26996221	4.7633	2.25196	8.21e-18	1.61139e-15	DEG
Potri.011G051600.1|PACid:27001532	4.76919	2.25374	6.51783e-13	7.1134e-11	DEG
Potri.008G004700.5|PACid:27036852	4.77425	2.25527	0.000414563	0.00796329	DEG
Potri.005G017300.1|PACid:27027926	4.7745	2.25535	0.000219594	0.00462319	DEG
Potri.019G038200.1|PACid:27025570	4.77918	2.25676	0.00294482	0.0411897	DEG
Potri.019G038200.3|PACid:27025573	4.77918	2.25676	0.00294157	0.041152	DEG
Potri.019G038200.4|PACid:27025572	4.77918	2.25676	0.00293965	0.0411411	DEG
Potri.019G038200.5|PACid:27025566	4.77918	2.25676	0.00293947	0.0411411	DEG
Potri.019G038200.6|PACid:27025567	4.77918	2.25676	0.00293919	0.0411411	DEG
Potri.019G038200.10|PACid:27025568	4.77918	2.25676	0.00293831	0.0411411	DEG
Potri.019G038200.11|PACid:27025569	4.77918	2.25676	0.00293752	0.0411411	DEG
Potri.019G038200.7|PACid:27025571	4.77918	2.25676	0.00293667	0.0411411	DEG
Potri.019G038200.12|PACid:27025565	4.77918	2.25676	0.00293589	0.0411411	DEG
Potri.019G038200.8|PACid:27025574	4.77918	2.25676	0.00293425	0.0411286	DEG
Potri.019G038200.9|PACid:27025564	4.77919	2.25676	0.00292909	0.0410719	DEG
Potri.006G040300.1|PACid:27003488	4.79986	2.26299	0.00261761	0.0375039	DEG
Potri.T159100.2|PACid:27051332	4.80346	2.26407	0.000152886	0.00337446	DEG
Potri.001G412000.1|PACid:27041048	4.8318	2.27256	0.000129208	0.00293069	DEG
Potri.019G031600.1|PACid:27025140	4.84591	2.27677	3.12104e-09	1.92952e-07	DEG
Potri.001G067600.1|PACid:27046592	4.84748	2.27723	0.000320518	0.00640274	DEG
Potri.017G131800.1|PACid:26984229	4.84826	2.27747	9.11597e-16	1.37234e-13	DEG
Potri.005G038100.1|PACid:27030355	4.85353	2.27903	5.73401e-05	0.00144614	DEG
Potri.008G080800.3|PACid:27036411	4.85736	2.28017	4.21424e-11	3.45724e-09	DEG
Potri.008G080800.5|PACid:27036412	4.85736	2.28017	4.21995e-11	3.45803e-09	DEG
Potri.005G197500.2|PACid:27027449	4.8672	2.28309	1.05612e-05	0.000319165	DEG
Potri.012G001500.2|PACid:27048969	4.86857	2.2835	1.26315e-07	5.67548e-06	DEG
Potri.001G374800.1|PACid:27041123	4.87851	2.28644	7.36331e-08	3.44406e-06	DEG
Potri.016G115500.1|PACid:27013551	4.87916	2.28663	2.63721e-15	3.74612e-13	DEG
Potri.004G106600.1|PACid:26989577	4.89639	2.29172	6.99005e-06	0.000220158	DEG
Potri.012G023700.1|PACid:27050408	4.89779	2.29213	5.51536e-18	1.13755e-15	DEG
Potri.001G303900.1|PACid:27041678	4.91619	2.29754	1.90814e-12	1.91372e-10	DEG
Potri.008G172200.1|PACid:27036616	4.92233	2.29934	5.19022e-06	0.000167679	DEG
Potri.008G172200.2|PACid:27036615	4.92233	2.29934	5.18922e-06	0.000167679	DEG
Potri.002G057300.2|PACid:27020766	4.94756	2.30672	1.07792e-08	5.92191e-07	DEG
Potri.001G331500.4|PACid:27046755	4.94993	2.30741	5.56165e-11	4.43311e-09	DEG
Potri.017G053400.1|PACid:26984611	4.95048	2.30757	5.00891e-14	6.21965e-12	DEG
Potri.006G243600.3|PACid:27005187	4.96475	2.31172	3.85183e-08	1.91185e-06	DEG
Potri.004G180500.1|PACid:26991139	4.96497	2.31179	0.000862573	0.0149543	DEG
Potri.006G279300.1|PACid:27005912	4.96661	2.31226	0.000826342	0.014396	DEG
Potri.002G157400.1|PACid:27022136	4.96714	2.31242	2.84348e-18	6.1062e-16	DEG
Potri.011G044100.1|PACid:27001351	4.97763	2.31546	1.56686e-10	1.17697e-08	DEG
Potri.001G331500.3|PACid:27046753	4.98049	2.31629	4.65858e-11	3.7835e-09	DEG
Potri.001G331500.2|PACid:27046754	4.98049	2.31629	4.6553e-11	3.7835e-09	DEG
Potri.001G331500.1|PACid:27046756	4.98049	2.31629	4.65065e-11	3.7835e-09	DEG
Potri.008G020700.1|PACid:27037917	4.99041	2.31916	0.000406465	0.00782009	DEG
Potri.008G020700.2|PACid:27037918	4.99041	2.31916	0.000406392	0.00782009	DEG
Potri.001G470000.1|PACid:27040987	5.00329	2.32288	2.2258e-16	3.66846e-14	DEG
Potri.002G213100.1|PACid:27021134	5.00631	2.32375	1.82055e-05	0.000515408	DEG
Potri.010G055200.1|PACid:26980999	5.02065	2.32787	4.93597e-05	0.00126541	DEG
Potri.010G055200.2|PACid:26981000	5.02065	2.32787	4.93493e-05	0.00126541	DEG
Potri.016G053000.2|PACid:27011880	5.02322	2.32861	1.23242e-12	1.30221e-10	DEG
Potri.016G053000.1|PACid:27011881	5.02322	2.32861	1.25648e-12	1.32571e-10	DEG
Potri.001G068200.1|PACid:27044661	5.02841	2.3301	1.17005e-11	1.04692e-09	DEG
Potri.017G106300.1|PACid:26985045	5.0308	2.33079	2.29929e-19	5.58521e-17	DEG
Potri.001G091100.4|PACid:27048156	5.03163	2.33102	2.85376e-08	1.44897e-06	DEG
Potri.T159100.1|PACid:27051331	5.03395	2.33169	4.28481e-17	7.78226e-15	DEG
Potri.011G115100.1|PACid:27001816	5.03796	2.33284	2.7671e-18	5.95971e-16	DEG
Potri.008G157900.1|PACid:27036355	5.05358	2.33731	1.4261e-05	0.000415498	DEG
Potri.004G033100.1|PACid:26990696	5.0602	2.3392	1.41046e-07	6.27172e-06	DEG
Potri.016G122800.1|PACid:27013078	5.06081	2.33937	3.07328e-06	0.000104708	DEG
Potri.019G003800.1|PACid:27025106	5.06623	2.34091	0.00112075	0.01865	DEG
Potri.019G003800.2|PACid:27025107	5.06623	2.34091	0.00112187	0.01865	DEG
Potri.002G054900.1|PACid:27022107	5.08337	2.34579	1.34193e-09	8.77942e-08	DEG
Potri.014G099000.1|PACid:27032734	5.08587	2.34649	3.5514e-15	4.92027e-13	DEG
Potri.002G102100.3|PACid:27022883	5.09189	2.3482	1.73698e-12	1.75411e-10	DEG
Potri.002G102100.2|PACid:27022884	5.09189	2.3482	1.73452e-12	1.75406e-10	DEG
Potri.006G237200.2|PACid:27005378	5.09943	2.35034	3.17522e-10	2.29764e-08	DEG
Potri.002G057400.1|PACid:27022572	5.11389	2.35442	1.19997e-17	2.33013e-15	DEG
Potri.010G228600.1|PACid:26981863	5.12198	2.3567	2.11296e-18	4.6468e-16	DEG
Potri.018G075000.4|PACid:27009839	5.12269	2.3569	4.54341e-10	3.22066e-08	DEG
Potri.018G075000.1|PACid:27009840	5.12269	2.3569	4.53996e-10	3.22066e-08	DEG
Potri.006G013900.3|PACid:27003961	5.12726	2.35819	8.69978e-18	1.69839e-15	DEG
Potri.014G170800.4|PACid:27034418	5.13339	2.35991	2.16339e-07	9.2915e-06	DEG
Potri.014G170800.2|PACid:27034417	5.13339	2.35991	2.16319e-07	9.2915e-06	DEG
Potri.003G088400.5|PACid:26999508	5.13696	2.36092	0.000303954	0.00611366	DEG
Potri.006G144500.5|PACid:27008541	5.13981	2.36172	2.94129e-12	2.87103e-10	DEG
Potri.006G177500.1|PACid:27004299	5.15259	2.3653	0.000232861	0.00485768	DEG
Potri.003G067700.2|PACid:26999717	5.15451	2.36584	9.24915e-12	8.46487e-10	DEG
Potri.003G067700.4|PACid:26999714	5.15451	2.36584	9.25439e-12	8.46487e-10	DEG
Potri.003G067700.5|PACid:26999713	5.15451	2.36584	9.26333e-12	8.46487e-10	DEG
Potri.003G067700.1|PACid:26999715	5.15451	2.36584	9.30603e-12	8.48266e-10	DEG
Potri.012G002800.1|PACid:27049521	5.17705	2.37213	3.01549e-12	2.9356e-10	DEG
Potri.010G194600.3|PACid:26980656	5.20029	2.37859	8.6657e-09	4.85951e-07	DEG
Potri.002G156200.1|PACid:27024057	5.20362	2.37952	6.62371e-18	1.32498e-15	DEG
Potri.007G044300.2|PACid:27016273	5.20475	2.37983	0.00145912	0.0231918	DEG
Potri.014G143300.1|PACid:27032873	5.2053	2.37998	9.20229e-14	1.09785e-11	DEG
Potri.006G072900.1|PACid:27003927	5.20584	2.38013	1.91715e-19	4.76112e-17	DEG
Potri.001G355100.1|PACid:27041167	5.20725	2.38052	6.72713e-14	8.17251e-12	DEG
Potri.001G418500.4|PACid:27041270	5.21043	2.3814	3.06017e-05	0.000827833	DEG
Potri.T097800.2|PACid:26983178	5.21148	2.38169	1.05211e-07	4.79214e-06	DEG
Potri.010G129800.1|PACid:26982003	5.22074	2.38425	9.91141e-05	0.00233289	DEG
Potri.010G129800.2|PACid:26982002	5.22074	2.38425	9.90775e-05	0.00233278	DEG
Potri.010G129800.3|PACid:26982004	5.22074	2.38425	9.90334e-05	0.00233249	DEG
Potri.002G033400.1|PACid:27021888	5.22507	2.38545	6.55674e-18	1.31518e-15	DEG
Potri.008G010600.1|PACid:27036556	5.22693	2.38596	2.80732e-15	3.94934e-13	DEG
Potri.008G010600.5|PACid:27036557	5.22693	2.38596	2.80094e-15	3.94797e-13	DEG
Potri.008G010600.7|PACid:27036559	5.22693	2.38596	2.79846e-15	3.94797e-13	DEG
Potri.008G010600.6|PACid:27036558	5.22693	2.38596	2.79612e-15	3.94797e-13	DEG
Potri.013G060000.1|PACid:26993458	5.23224	2.38743	0.0019492	0.0295815	DEG
Potri.001G148900.1|PACid:27042375	5.23575	2.3884	4.4515e-15	6.09789e-13	DEG
Potri.010G156500.1|PACid:26979782	5.23792	2.38899	1.67982e-09	1.08442e-07	DEG
Potri.009G143300.1|PACid:26986764	5.24956	2.3922	0.00254601	0.0366361	DEG
Potri.002G057700.2|PACid:27021105	5.24971	2.39224	1.29867e-12	1.3604e-10	DEG
Potri.002G057700.1|PACid:27021106	5.2498	2.39226	1.30081e-12	1.36069e-10	DEG
Potri.006G155800.1|PACid:27007010	5.25224	2.39293	1.07588e-11	9.67408e-10	DEG
Potri.006G155800.2|PACid:27007011	5.25224	2.39293	1.07562e-11	9.67408e-10	DEG
Potri.003G210900.1|PACid:26996875	5.27643	2.39956	5.4467e-09	3.17636e-07	DEG
Potri.014G141900.1|PACid:27033214	5.2776	2.39988	1.72741e-15	2.51744e-13	DEG
Potri.002G121400.1|PACid:27020764	5.28272	2.40128	8.59845e-15	1.14353e-12	DEG
Potri.008G109100.4|PACid:27037118	5.28784	2.40268	0.00277015	0.0393649	DEG
Potri.T093600.1|PACid:27003442	5.29032	2.40336	1.92678e-05	0.000543585	DEG
Potri.005G024500.1|PACid:27030117	5.30131	2.40635	0.00162323	0.0253566	DEG
Potri.001G148900.3|PACid:27042374	5.30204	2.40655	1.91756e-15	2.78343e-13	DEG
Potri.001G148900.2|PACid:27042376	5.30204	2.40655	1.92235e-15	2.78485e-13	DEG
Potri.002G206100.1|PACid:27023448	5.30934	2.40853	0.000272565	0.00555578	DEG
Potri.006G013900.2|PACid:27003964	5.3125	2.40939	1.53096e-20	4.23408e-18	DEG
Potri.006G204400.1|PACid:27004347	5.34493	2.41817	0.000910064	0.0156656	DEG
Potri.002G057400.4|PACid:27022570	5.35166	2.41999	2.40811e-18	5.24845e-16	DEG
Potri.002G057400.3|PACid:27022573	5.35166	2.41999	2.39957e-18	5.2455e-16	DEG
Potri.002G057400.2|PACid:27022571	5.35166	2.41999	2.39106e-18	5.24259e-16	DEG
Potri.013G127500.1|PACid:26995499	5.35477	2.42082	1.29824e-13	1.52149e-11	DEG
Potri.010G142900.1|PACid:26979173	5.38678	2.42942	1.19345e-19	3.01512e-17	DEG
Potri.015G081300.1|PACid:27018952	5.39033	2.43037	0.00103426	0.0174519	DEG
Potri.008G158000.1|PACid:27036360	5.39398	2.43135	1.20123e-09	7.89429e-08	DEG
Potri.008G158000.2|PACid:27036359	5.39398	2.43135	1.20051e-09	7.89429e-08	DEG
Potri.006G230200.4|PACid:27004814	5.40697	2.43482	1.18581e-08	6.43713e-07	DEG
Potri.006G123800.1|PACid:27007464	5.40876	2.4353	0.000125441	0.00285678	DEG
Potri.009G027300.3|PACid:26987478	5.40941	2.43547	4.33687e-07	1.76535e-05	DEG
Potri.009G027300.2|PACid:26987477	5.40941	2.43547	4.33763e-07	1.76535e-05	DEG
Potri.017G076800.1|PACid:26983907	5.42439	2.43946	1.97839e-10	1.46055e-08	DEG
Potri.003G143900.1|PACid:26996442	5.4302	2.441	7.75933e-14	9.34871e-12	DEG
Potri.007G097000.1|PACid:27014855	5.43715	2.44285	0.00358187	0.0484661	DEG
Potri.001G149100.1|PACid:27046142	5.46632	2.45057	1.74436e-06	6.2524e-05	DEG
Potri.007G043800.1|PACid:27016383	5.47567	2.45304	1.05847e-11	9.55283e-10	DEG
Potri.010G024900.3|PACid:26978487	5.49486	2.45808	3.53355e-05	0.000934089	DEG
Potri.008G175400.1|PACid:27037649	5.49486	2.45808	2.02842e-05	0.000568963	DEG
Potri.010G024900.2|PACid:26978488	5.49486	2.45808	3.5351e-05	0.00093416	DEG
Potri.002G176300.2|PACid:27021729	5.51181	2.46253	0.00247877	0.0359093	DEG
Potri.006G099900.5|PACid:27004388	5.52044	2.46478	1.09381e-19	2.78266e-17	DEG
Potri.006G099900.2|PACid:27004389	5.52044	2.46478	1.08943e-19	2.78122e-17	DEG
Potri.006G099900.1|PACid:27004390	5.52044	2.46478	1.08507e-19	2.77981e-17	DEG
Potri.008G158200.1|PACid:27039343	5.52109	2.46495	0.000550628	0.0101574	DEG
Potri.008G158200.2|PACid:27039344	5.52109	2.46495	0.00055061	0.0101574	DEG
Potri.004G139700.1|PACid:26991276	5.52333	2.46554	4.92935e-12	4.68019e-10	DEG
Potri.008G144800.1|PACid:27039915	5.53007	2.4673	0.000226601	0.00475289	DEG
Potri.001G453800.1|PACid:27046769	5.53862	2.46953	7.9295e-07	3.07792e-05	DEG
Potri.014G149400.2|PACid:27034821	5.54258	2.47056	8.09356e-13	8.76759e-11	DEG
Potri.007G003100.1|PACid:27016516	5.55221	2.47306	7.24356e-18	1.43326e-15	DEG
Potri.004G083300.2|PACid:26992456	5.57317	2.4785	6.33203e-15	8.56149e-13	DEG
Potri.004G083300.1|PACid:26992457	5.57317	2.4785	6.31801e-15	8.55838e-13	DEG
Potri.008G121900.1|PACid:27038185	5.57792	2.47973	2.73583e-19	6.52782e-17	DEG
Potri.006G087200.1|PACid:27007492	5.59026	2.48291	9.97143e-17	1.72932e-14	DEG
Potri.008G065600.6|PACid:27037039	5.59547	2.48426	7.27014e-20	1.90941e-17	DEG
Potri.008G065600.1|PACid:27037041	5.59547	2.48426	7.23938e-20	1.90941e-17	DEG
Potri.008G065600.7|PACid:27037040	5.59547	2.48426	7.2978e-20	1.9098e-17	DEG
Potri.003G111500.3|PACid:26996348	5.60381	2.48641	4.34685e-19	1.00754e-16	DEG
Potri.018G141700.1|PACid:27009132	5.61163	2.48842	5.85893e-07	2.32488e-05	DEG
Potri.010G059700.1|PACid:26981089	5.62177	2.49102	2.44013e-16	3.97682e-14	DEG
Potri.009G038300.5|PACid:26987828	5.62315	2.49138	0.00353741	0.048015	DEG
Potri.009G038300.4|PACid:26987830	5.62315	2.49138	0.00353801	0.048015	DEG
Potri.009G038300.3|PACid:26987829	5.62315	2.49138	0.00354279	0.048071	DEG
Potri.002G145500.1|PACid:27023537	5.63933	2.49552	0.000811581	0.0141693	DEG
Potri.009G051300.1|PACid:26987996	5.6431	2.49649	3.51297e-05	0.000929656	DEG
Potri.007G001200.1|PACid:27015247	5.64945	2.49811	7.82493e-19	1.7688e-16	DEG
Potri.004G086600.1|PACid:26991514	5.64992	2.49823	1.26921e-20	3.55052e-18	DEG
Potri.010G041700.3|PACid:26980554	5.66274	2.5015	1.50595e-06	5.4758e-05	DEG
Potri.015G087700.2|PACid:27018061	5.66939	2.50319	0.000905654	0.0156042	DEG
Potri.001G105900.1|PACid:27040751	5.67677	2.50507	3.71796e-15	5.14128e-13	DEG
Potri.013G000200.2|PACid:26993676	5.7082	2.51304	2.76619e-05	0.000754738	DEG
Potri.005G250700.3|PACid:27027769	5.72376	2.51696	9.39675e-07	3.58643e-05	DEG
Potri.006G052800.3|PACid:27006089	5.72892	2.51826	4.59281e-07	1.8609e-05	DEG
Potri.016G115500.2|PACid:27013552	5.73984	2.52101	1.22404e-10	9.3877e-09	DEG
Potri.003G134200.2|PACid:26999221	5.7427	2.52173	5.69572e-17	1.00937e-14	DEG
Potri.003G134200.1|PACid:26999222	5.7427	2.52173	5.68127e-17	1.00926e-14	DEG
Potri.003G134200.3|PACid:26999223	5.7427	2.52173	5.31399e-17	9.48632e-15	DEG
Potri.T146100.3|PACid:27051492	5.74323	2.52186	0.00209923	0.0315475	DEG
Potri.T146100.4|PACid:27051493	5.74417	2.5221	0.00209718	0.0315259	DEG
Potri.006G134200.4|PACid:27008035	5.74521	2.52236	1.95057e-15	2.81456e-13	DEG
Potri.014G118400.1|PACid:27033915	5.7476	2.52296	6.06048e-18	1.23228e-15	DEG
Potri.014G118400.2|PACid:27033916	5.74822	2.52312	6.01864e-18	1.23195e-15	DEG
Potri.013G125000.1|PACid:26993900	5.77253	2.5292	0.000319881	0.00639176	DEG
Potri.001G197400.5|PACid:27043720	5.7729	2.5293	4.79673e-05	0.00123362	DEG
Potri.012G078900.2|PACid:27050764	5.77719	2.53037	3.57924e-09	2.17891e-07	DEG
Potri.012G078900.1|PACid:27050763	5.77719	2.53037	3.58114e-09	2.17891e-07	DEG
Potri.012G104600.1|PACid:27050272	5.79637	2.53515	0.000474342	0.00895974	DEG
Potri.009G134200.1|PACid:26988632	5.81738	2.54037	3.30451e-07	1.37086e-05	DEG
Potri.009G134200.2|PACid:26988633	5.81738	2.54037	3.30349e-07	1.37086e-05	DEG
Potri.002G034000.3|PACid:27019974	5.82234	2.5416	5.60486e-06	0.000179564	DEG
Potri.005G248900.1|PACid:27027665	5.83286	2.5442	5.37173e-14	6.6496e-12	DEG
Potri.007G115900.1|PACid:27015900	5.83485	2.5447	6.46908e-19	1.47602e-16	DEG
Potri.010G131900.1|PACid:26982124	5.8411	2.54624	8.62546e-15	1.14504e-12	DEG
Potri.001G234200.1|PACid:27045540	5.84953	2.54832	4.8559e-17	8.71115e-15	DEG
Potri.012G033400.2|PACid:27048834	5.85807	2.55043	1.54164e-08	8.25216e-07	DEG
Potri.006G052800.10|PACid:27006097	5.86269	2.55156	0.000484512	0.00910144	DEG
Potri.001G152100.1|PACid:27042435	5.8694	2.55321	0.00236225	0.0346684	DEG
Potri.008G109200.2|PACid:27036339	5.89685	2.55994	5.93758e-14	7.28606e-12	DEG
Potri.008G109200.1|PACid:27036338	5.89685	2.55994	5.96144e-14	7.30306e-12	DEG
Potri.003G159800.1|PACid:26996804	5.91174	2.56358	4.58775e-06	0.000150344	DEG
Potri.001G090700.1|PACid:27048528	5.91419	2.56418	4.80395e-20	1.27546e-17	DEG
Potri.014G022600.1|PACid:27033399	5.91747	2.56498	4.99498e-05	0.0012792	DEG
Potri.007G050300.1|PACid:27015774	5.93629	2.56956	0.000253407	0.00522213	DEG
Potri.006G173900.1|PACid:27007311	5.94166	2.57087	3.01781e-14	3.83199e-12	DEG
Potri.014G135900.3|PACid:27033808	5.94437	2.57152	9.81617e-21	2.77794e-18	DEG
Potri.014G101700.1|PACid:27035485	5.95038	2.57298	9.90288e-06	0.00030039	DEG
Potri.010G166200.1|PACid:26981907	5.96242	2.5759	0.000185224	0.00397874	DEG
Potri.005G239100.2|PACid:27030454	5.96711	2.57703	6.87017e-05	0.0016895	DEG
Potri.003G091000.3|PACid:26997899	5.98171	2.58056	0.00222368	0.0330263	DEG
Potri.003G091000.2|PACid:26997898	5.98171	2.58056	0.00222713	0.033044	DEG
Potri.008G131600.1|PACid:27038669	5.9859	2.58157	0.000647397	0.0116425	DEG
Potri.008G086500.1|PACid:27036912	6.0245	2.59084	2.60957e-07	1.10271e-05	DEG
Potri.004G042700.1|PACid:26991780	6.0351	2.59338	1.80517e-06	6.44501e-05	DEG
Potri.008G102800.6|PACid:27038982	6.04919	2.59674	1.27822e-05	0.000378147	DEG
Potri.008G102800.5|PACid:27038981	6.05036	2.59702	1.28537e-05	0.000379799	DEG
Potri.001G299000.1|PACid:27048456	6.06258	2.59993	4.2491e-10	3.02968e-08	DEG
Potri.010G172400.1|PACid:26980432	6.06667	2.6009	3.90252e-19	9.10336e-17	DEG
Potri.001G157600.1|PACid:27048029	6.07096	2.60192	1.10035e-05	0.000330753	DEG
[truncated: 820 more rows]

## Sheet: Stem
geneID	foldChange	log2FoldChange	pval	padj	Regulation
Potri.002G079400.1|PACid:27019945	0.000104261	-13.2275	3.19209e-58	7.76881e-54	DEG
Potri.002G014300.4|PACid:27023174	0.000235267	-12.0534	3.74499e-38	3.41574e-34	DEG
Potri.005G120700.1|PACid:27028567	0.000236709	-12.0446	1.1743e-35	7.14491e-32	DEG
Potri.007G038300.1|PACid:27016837	0.000368375	-11.4065	2.13098e-29	6.48289e-26	DEG
Potri.019G008100.1|PACid:27026954	0.000385695	-11.3403	1.93731e-06	0.000159649	DEG
Potri.019G009200.1|PACid:27025645	0.000414049	-11.2379	5.556e-06	0.000378768	DEG
Potri.006G166800.1|PACid:27003880	0.000484641	-11.0108	1.31876e-07	1.54058e-05	DEG
Potri.001G044900.1|PACid:27044313	0.000567941	-10.782	1.04048e-18	9.49607e-16	DEG
Potri.001G179200.4|PACid:27042808	0.000655746	-10.5746	9.34483e-19	8.63663e-16	DEG
Potri.014G097600.3|PACid:27034377	0.000684923	-10.5118	3.63753e-18	3.01804e-15	DEG
Potri.006G188300.1|PACid:27006923	0.000691755	-10.4975	2.45854e-06	0.000192809	DEG
Potri.018G067800.3|PACid:27009185	0.000699879	-10.4806	1.03839e-15	6.70939e-13	DEG
Potri.014G019700.1|PACid:27033370	0.000718688	-10.4423	7.9057e-05	0.00345433	DEG
Potri.001G259600.1|PACid:27042943	0.000750151	-10.3805	1.08042e-07	1.28686e-05	DEG
Potri.019G005400.1|PACid:27026798	0.000792759	-10.3008	9.89006e-05	0.00412866	DEG
Potri.010G200500.1|PACid:26978314	0.0008098	-10.2701	1.08511e-15	6.94977e-13	DEG
Potri.011G010500.1|PACid:27001086	0.000826092	-10.2414	2.46444e-15	1.49947e-12	DEG
Potri.T116700.1|PACid:26985737	0.000849063	-10.2018	1.56932e-06	0.000132924	DEG
Potri.006G108100.1|PACid:27004235	0.000913727	-10.0959	6.23377e-06	0.00041377	DEG
Potri.015G074600.5|PACid:27017222	0.000958789	-10.0265	1.72752e-13	7.78591e-11	DEG
Potri.015G074600.1|PACid:27017223	0.000958789	-10.0265	1.73864e-13	7.7861e-11	DEG
Potri.019G008500.1|PACid:27025054	0.000976367	-10.0003	0.000174829	0.00654603	DEG
Potri.014G090100.1|PACid:27034095	0.00102096	-9.93585	8.61885e-13	3.45763e-10	DEG
Potri.005G148400.1|PACid:27030733	0.00102725	-9.92699	1.24851e-07	1.46564e-05	DEG
Potri.019G008000.2|PACid:27026076	0.00103277	-9.91927	0.000204759	0.00743784	DEG
Potri.001G358400.4|PACid:27046795	0.00103983	-9.90943	0.000207713	0.00752269	DEG
Potri.009G058900.1|PACid:26986244	0.001086	-9.84676	6.54135e-07	6.34268e-05	DEG
Potri.006G020800.2|PACid:27005067	0.00109548	-9.83422	0.000286798	0.00976223	DEG
Potri.004G051500.1|PACid:26991972	0.00111818	-9.80464	2.15053e-10	5.04876e-08	DEG
Potri.012G084800.2|PACid:27050822	0.00114955	-9.76471	8.81735e-11	2.27485e-08	DEG
Potri.001G221900.1|PACid:27046521	0.00115404	-9.75909	2.84835e-06	0.000216182	DEG
Potri.001G404800.1|PACid:27040597	0.00115792	-9.75425	0.00033684	0.0110733	DEG
Potri.006G131400.1|PACid:27005232	0.00122286	-9.67552	5.0648e-08	6.49906e-06	DEG
Potri.008G160600.2|PACid:27038658	0.0012304	-9.66665	6.60116e-07	6.39218e-05	DEG
Potri.011G109300.2|PACid:27002212	0.00123145	-9.66543	5.16152e-11	1.42211e-08	DEG
Potri.011G140700.1|PACid:27000993	0.00124813	-9.64602	5.31031e-05	0.00249178	DEG
Potri.001G465800.1|PACid:27046674	0.00129692	-9.5907	3.31932e-09	5.55789e-07	DEG
Potri.006G136400.2|PACid:27004365	0.00132867	-9.5558	9.81788e-10	1.86675e-07	DEG
Potri.018G026400.4|PACid:27009227	0.00132929	-9.55513	2.13833e-10	5.03826e-08	DEG
Potri.018G026400.3|PACid:27009225	0.00132929	-9.55513	2.13885e-10	5.03826e-08	DEG
Potri.018G026400.2|PACid:27009226	0.00132929	-9.55513	2.13915e-10	5.03826e-08	DEG
Potri.006G265700.2|PACid:27007458	0.00134464	-9.53857	0.000422859	0.0132564	DEG
Potri.009G027800.4|PACid:26987428	0.00136282	-9.51919	4.59638e-09	7.37573e-07	DEG
Potri.010G255400.5|PACid:26981476	0.00137391	-9.5075	1.83042e-08	2.60516e-06	DEG
Potri.007G122700.2|PACid:27015386	0.00143534	-9.44439	1.29669e-09	2.40292e-07	DEG
Potri.006G135100.1|PACid:27007622	0.00146714	-9.41278	6.88676e-09	1.07441e-06	DEG
Potri.017G049000.3|PACid:26985399	0.00147422	-9.40583	3.45242e-08	4.57481e-06	DEG
Potri.001G056700.4|PACid:27042506	0.00150749	-9.37364	0.000316305	0.010559	DEG
Potri.002G169700.2|PACid:27023839	0.00153674	-9.34591	9.47484e-05	0.00399185	DEG
Potri.001G221200.1|PACid:27045292	0.00155256	-9.33114	0.000641388	0.0185174	DEG
Potri.008G033900.1|PACid:27037886	0.00159192	-9.29501	0.000683401	0.0194802	DEG
Potri.011G154600.3|PACid:27003118	0.00159641	-9.29095	2.00458e-06	0.000163128	DEG
Potri.018G076600.3|PACid:27009710	0.00160631	-9.28203	7.50599e-09	1.15619e-06	DEG
Potri.013G115900.1|PACid:26994080	0.00161279	-9.27622	0.000129642	0.00509722	DEG
Potri.002G223100.1|PACid:27020605	0.00162639	-9.26412	1.56514e-08	2.2407e-06	DEG
Potri.011G064500.1|PACid:27002055	0.00163733	-9.25444	0.000765039	0.0213687	DEG
Potri.016G093600.1|PACid:27013387	0.00165557	-9.23846	0.000783628	0.0218128	DEG
Potri.006G047500.1|PACid:27004690	0.00165557	-9.23846	0.000783965	0.0218139	DEG
Potri.006G241800.3|PACid:27006675	0.00166699	-9.22854	2.3102e-08	3.23132e-06	DEG
Potri.002G254700.8|PACid:27022181	0.00167281	-9.22351	0.00097707	0.0257355	DEG
Potri.006G275900.1|PACid:27007236	0.00170783	-9.19362	0.000859069	0.0232739	DEG
Potri.001G259700.1|PACid:27041576	0.00172625	-9.17814	0.000887052	0.0238638	DEG
Potri.003G073700.4|PACid:26998011	0.00172657	-9.17788	0.000430386	0.0134365	DEG
Potri.003G022100.1|PACid:26998211	0.00173389	-9.17177	0.000900216	0.0242001	DEG
Potri.004G087500.2|PACid:26989974	0.00173397	-9.1717	0.00107716	0.0278791	DEG
Potri.005G057900.1|PACid:27028480	0.00174333	-9.16394	2.349e-08	3.2793e-06	DEG
Potri.014G159000.3|PACid:27033289	0.00174895	-9.15929	1.43543e-07	1.65568e-05	DEG
Potri.014G159000.2|PACid:27033288	0.00174895	-9.15929	1.42913e-07	1.65103e-05	DEG
Potri.011G044300.1|PACid:27001292	0.00176136	-9.1491	7.93172e-07	7.45326e-05	DEG
Potri.014G189900.3|PACid:27033046	0.00176593	-9.14536	0.000951285	0.0252293	DEG
Potri.014G189900.2|PACid:27033047	0.00176593	-9.14536	0.00095202	0.0252304	DEG
Potri.004G086400.1|PACid:26990031	0.00179509	-9.12173	8.60011e-08	1.04653e-05	DEG
Potri.002G030400.1|PACid:27021023	0.00179965	-9.11807	0.00100804	0.0263895	DEG
Potri.006G158900.3|PACid:27006348	0.00181673	-9.10444	6.00673e-08	7.56154e-06	DEG
Potri.009G117000.1|PACid:26988423	0.00182607	-9.09704	1.84497e-06	0.000153076	DEG
Potri.010G065000.1|PACid:26979863	0.00183034	-9.09367	1.66112e-07	1.88037e-05	DEG
Potri.002G075400.3|PACid:27022648	0.001833	-9.09158	1.02095e-07	1.22401e-05	DEG
Potri.T051700.1|PACid:27027164	0.0018605	-9.0701	9.10639e-05	0.00386561	DEG
Potri.004G182100.1|PACid:26990157	0.00186055	-9.07005	0.00109293	0.0281774	DEG
Potri.019G093900.1|PACid:27026900	0.00187721	-9.0572	6.17525e-05	0.00281879	DEG
Potri.010G002500.8|PACid:26978790	0.00187772	-9.0568	8.16556e-06	0.000515737	DEG
Potri.003G111500.2|PACid:26996347	0.00188168	-9.05376	0.00136921	0.0336265	DEG
Potri.005G161500.2|PACid:27030954	0.00190328	-9.03729	2.06554e-07	2.28502e-05	DEG
Potri.T099700.3|PACid:27014331	0.0019222	-9.02303	0.00143516	0.0349284	DEG
Potri.010G109200.1|PACid:26982254	0.00192327	-9.02222	0.000148413	0.00573034	DEG
Potri.009G034900.5|PACid:26985916	0.00199525	-8.96921	0.00160711	0.0381098	DEG
Potri.014G160000.3|PACid:27033643	0.00201545	-8.95468	1.65721e-07	1.87885e-05	DEG
Potri.019G008300.1|PACid:27025831	0.00203344	-8.94186	0.00139938	0.0342288	DEG
Potri.017G129100.2|PACid:26984260	0.00207718	-8.91116	2.31112e-07	2.5223e-05	DEG
Potri.014G003600.2|PACid:27035142	0.00214249	-8.8665	0.00163792	0.038627	DEG
Potri.013G025900.1|PACid:26994494	0.00215366	-8.85899	2.55832e-06	0.000199395	DEG
Potri.006G059600.2|PACid:27005634	0.0021821	-8.84007	1.00794e-06	9.13063e-05	DEG
Potri.006G200200.3|PACid:27006683	0.00218486	-8.83824	5.33819e-06	0.000367003	DEG
Potri.006G200200.2|PACid:27006682	0.00218486	-8.83824	5.33741e-06	0.000367003	DEG
Potri.011G057800.6|PACid:27002910	0.00219167	-8.83375	1.96361e-06	0.000160727	DEG
Potri.011G009900.2|PACid:27002631	0.00221491	-8.81854	7.95366e-07	7.46428e-05	DEG
Potri.014G141100.2|PACid:27033842	0.0022601	-8.7894	1.56058e-06	0.000132419	DEG
Potri.014G069100.4|PACid:27032652	0.00226358	-8.78718	8.38969e-07	7.75388e-05	DEG
Potri.013G039000.1|PACid:26994012	0.00234268	-8.73762	1.40263e-05	0.000827225	DEG
Potri.013G053200.1|PACid:26993963	0.00246752	-8.66272	9.17773e-05	0.00388235	DEG
Potri.T072300.1|PACid:27024823	0.00247581	-8.65788	1.94225e-06	0.000159729	DEG
Potri.001G245500.6|PACid:27048124	0.00248173	-8.65444	7.03105e-06	0.00045778	DEG
Potri.015G132200.1|PACid:27017681	0.00249715	-8.6455	0.00015543	0.00595091	DEG
Potri.010G187700.3|PACid:26982438	0.00250698	-8.63983	6.21359e-06	0.000412805	DEG
Potri.011G143900.2|PACid:27002964	0.00254142	-8.62015	2.97872e-06	0.00022514	DEG
Potri.002G226800.1|PACid:27020811	0.00254949	-8.61557	7.51425e-06	0.000484235	DEG
Potri.003G167100.1|PACid:26999977	0.00255705	-8.61131	2.5589e-06	0.000199395	DEG
Potri.001G399600.9|PACid:27044161	0.00256027	-8.60949	3.71995e-06	0.000269182	DEG
Potri.003G196100.1|PACid:26996423	0.00256205	-8.60848	6.03408e-06	0.000403456	DEG
Potri.002G226200.2|PACid:27022540	0.002568	-8.60514	4.03267e-06	0.000287537	DEG
Potri.013G091900.1|PACid:26996043	0.00257302	-8.60232	1.61765e-05	0.000925624	DEG
Potri.010G188800.4|PACid:26979936	0.00258657	-8.59474	1.31789e-05	0.000784852	DEG
Potri.019G050500.3|PACid:27026126	0.00260196	-8.58618	1.11818e-05	0.000680916	DEG
Potri.001G264000.1|PACid:27042103	0.00261535	-8.57878	7.87191e-05	0.00344575	DEG
Potri.006G238900.4|PACid:27004439	0.00263298	-8.56909	3.14712e-06	0.000234523	DEG
Potri.006G238900.3|PACid:27004438	0.00263298	-8.56909	3.14783e-06	0.000234523	DEG
Potri.T087000.1|PACid:27000486	0.00264539	-8.56231	4.36176e-06	0.000306511	DEG
Potri.006G152000.2|PACid:27003755	0.00267034	-8.54876	3.99598e-06	0.000286037	DEG
Potri.011G133100.3|PACid:27001390	0.00269675	-8.53456	8.11465e-06	0.00051341	DEG
Potri.T020000.1|PACid:27014275	0.00272652	-8.51872	2.41013e-06	0.000190346	DEG
Potri.008G080800.1|PACid:27036410	0.00275858	-8.50186	1.98805e-05	0.00109178	DEG
Potri.001G453100.1|PACid:27043769	0.0028173	-8.47147	1.84618e-05	0.00102825	DEG
Potri.001G345300.15|PACid:27040656	0.00288137	-8.43903	7.89754e-06	0.000502285	DEG
Potri.010G167200.1|PACid:26978283	0.00290554	-8.42698	8.50733e-05	0.00366017	DEG
Potri.019G124700.1|PACid:27025587	0.00291441	-8.42258	0.000945209	0.0250864	DEG
Potri.011G039800.2|PACid:27000645	0.00292438	-8.41765	5.73311e-05	0.00265267	DEG
Potri.015G100400.3|PACid:27017234	0.00292758	-8.41607	1.48795e-05	0.000861537	DEG
Potri.015G057300.1|PACid:27018993	0.00294314	-8.40843	0.000122761	0.00488722	DEG
Potri.010G089200.1|PACid:26978517	0.00295594	-8.40217	2.76146e-05	0.00144532	DEG
Potri.012G138800.1|PACid:27050047	0.00298212	-8.38944	0.00100008	0.0262281	DEG
Potri.008G004100.2|PACid:27039484	0.00303673	-8.36326	1.7327e-05	0.000978417	DEG
Potri.012G087400.1|PACid:27049064	0.00308754	-8.33933	0.000217955	0.00783148	DEG
Potri.019G038400.3|PACid:27025875	0.00317481	-8.29911	3.72765e-05	0.00184903	DEG
Potri.013G081600.2|PACid:26994814	0.00317832	-8.29752	0.000316424	0.010559	DEG
Potri.009G139800.1|PACid:26987709	0.00318549	-8.29427	6.18482e-05	0.00282057	DEG
Potri.018G091100.2|PACid:27010143	0.0031877	-8.29327	1.95468e-05	0.00107955	DEG
Potri.018G042100.1|PACid:27011226	0.00318998	-8.29224	2.17957e-05	0.00118759	DEG
Potri.009G121500.1|PACid:26987791	0.00320269	-8.2865	0.000302922	0.0102137	DEG
Potri.019G005000.1|PACid:27026728	0.00321597	-8.28053	1.95255e-05	0.00107919	DEG
Potri.002G230000.1|PACid:27023460	0.00321742	-8.27988	2.57767e-05	0.0013638	DEG
Potri.001G197400.3|PACid:27043719	0.00322258	-8.27757	1.96771e-05	0.00108429	DEG
Potri.011G024800.3|PACid:27002299	0.00323538	-8.27185	0.00221356	0.0485197	DEG
Potri.001G258900.1|PACid:27048170	0.00327455	-8.25449	2.77675e-05	0.0014471	DEG
Potri.003G137100.2|PACid:26997918	0.00327479	-8.25438	0.000122218	0.00487091	DEG
Potri.001G260200.1|PACid:27046926	0.00327978	-8.25219	0.00211466	0.0469437	DEG
Potri.008G195900.5|PACid:27037235	0.00328611	-8.24941	0.000861557	0.0233067	DEG
Potri.005G173200.4|PACid:27031553	0.00328744	-8.24882	0.000137243	0.00536429	DEG
Potri.008G191400.1|PACid:27037383	0.00338455	-8.20682	0.000255696	0.00892752	DEG
Potri.019G009800.1|PACid:27024873	0.00338627	-8.20609	4.05711e-06	0.000288997	DEG
Potri.004G150300.1|PACid:26989122	0.00339734	-8.20138	0.00010382	0.00428744	DEG
Potri.009G015400.9|PACid:26988036	0.00339925	-8.20057	0.000132193	0.00519194	DEG
Potri.013G008400.3|PACid:26994058	0.0034003	-8.20012	2.88851e-05	0.00149574	DEG
Potri.001G205800.1|PACid:27046418	0.00344112	-8.1829	0.000370162	0.0119428	DEG
Potri.001G205800.9|PACid:27046419	0.00344113	-8.1829	0.000370092	0.0119428	DEG
Potri.004G103700.2|PACid:26992172	0.00345651	-8.17647	0.000120921	0.00483506	DEG
Potri.015G006200.1|PACid:27017535	0.00345881	-8.17551	0.000229623	0.00818226	DEG
Potri.004G014100.2|PACid:26989421	0.0034766	-8.16811	0.0001157	0.0046646	DEG
Potri.017G049100.1|PACid:26984989	0.0035656	-8.13164	4.50948e-05	0.00215619	DEG
Potri.004G018800.1|PACid:26991231	0.00357105	-8.12943	0.000296137	0.0100333	DEG
Potri.018G035400.1|PACid:27010990	0.00358107	-8.12539	4.44186e-05	0.00212944	DEG
Potri.006G027000.1|PACid:27008001	0.00360314	-8.11653	0.00117659	0.0297666	DEG
Potri.015G117300.2|PACid:27017683	0.00363523	-8.10374	5.66662e-05	0.00262746	DEG
Potri.015G117300.1|PACid:27017684	0.00363523	-8.10374	5.66783e-05	0.00262746	DEG
Potri.013G143700.1|PACid:26993901	0.003692	-8.08138	7.81761e-07	7.37451e-05	DEG
Potri.006G272600.1|PACid:27006826	0.00369562	-8.07997	0.00131023	0.0325277	DEG
Potri.001G450200.1|PACid:27043063	0.00377496	-8.04932	0.000274092	0.00942199	DEG
Potri.016G025800.2|PACid:27013918	0.0037816	-8.04679	6.07386e-05	0.00277864	DEG
Potri.018G105700.1|PACid:27011414	0.00380908	-8.03634	7.3813e-05	0.00327021	DEG
Potri.006G276500.1|PACid:27004725	0.0038166	-8.0335	7.75388e-05	0.00340429	DEG
Potri.015G079000.1|PACid:27017880	0.00384713	-8.022	0.000811503	0.0223417	DEG
Potri.001G083300.1|PACid:27042951	0.00386263	-8.0162	0.000129028	0.00508128	DEG
Potri.002G200500.2|PACid:27020086	0.00390764	-7.99949	0.000125982	0.00498554	DEG
Potri.006G166700.1|PACid:27005372	0.00391157	-7.99804	3.14685e-06	0.000234523	DEG
Potri.003G070400.2|PACid:26998145	0.00397286	-7.97561	9.40437e-05	0.00396444	DEG
Potri.018G099000.3|PACid:27009997	0.00401269	-7.96121	0.0001415	0.00549539	DEG
Potri.017G023400.3|PACid:26984897	0.00402741	-7.95593	9.67675e-05	0.00405585	DEG
Potri.007G111500.1|PACid:27016414	0.0040302	-7.95493	8.53273e-05	0.00366471	DEG
Potri.006G152000.3|PACid:27003756	0.00403369	-7.95368	0.000173838	0.00652234	DEG
Potri.002G010000.1|PACid:27019906	0.00403393	-7.9536	0.00148308	0.0358202	DEG
Potri.011G152200.2|PACid:27001976	0.00406206	-7.94357	0.00032079	0.0106796	DEG
Potri.010G216600.3|PACid:26982273	0.00407444	-7.93918	0.000134443	0.00527181	DEG
Potri.008G182900.4|PACid:27035885	0.0041316	-7.91908	0.000991495	0.0260684	DEG
Potri.001G276200.3|PACid:27046357	0.00417403	-7.90434	0.000203443	0.00740108	DEG
Potri.001G276200.2|PACid:27046356	0.00417403	-7.90434	0.000203585	0.00740255	DEG
Potri.018G005300.1|PACid:27010276	0.0041996	-7.89553	0.000279064	0.00954794	DEG
Potri.007G012700.1|PACid:27014732	0.00423646	-7.88293	0.000135808	0.00531677	DEG
Potri.014G017500.4|PACid:27033558	0.00427146	-7.87105	0.000515903	0.0155139	DEG
Potri.010G134200.5|PACid:26979542	0.00430476	-7.85985	0.00110629	0.0283714	DEG
Potri.001G111500.7|PACid:27044289	0.00430482	-7.85983	0.000171729	0.00645647	DEG
Potri.015G082900.3|PACid:27018375	0.0043204	-7.85462	0.000327143	0.0108374	DEG
Potri.014G107200.1|PACid:27034477	0.00439733	-7.82916	0.00141609	0.0345334	DEG
Potri.007G102300.1|PACid:27016828	0.00440364	-7.82709	0.000180411	0.00671597	DEG
Potri.T073000.1|PACid:27035654	0.00442847	-7.81898	0.000274888	0.00944488	DEG
Potri.018G068500.1|PACid:27010866	0.00445417	-7.81063	0.000650022	0.0187293	DEG
Potri.003G133100.5|PACid:26998590	0.00445612	-7.81	0.000383774	0.0123005	DEG
Potri.007G139700.1|PACid:27014649	0.00447213	-7.80482	0.000193664	0.00710553	DEG
Potri.007G139700.3|PACid:27014648	0.00447213	-7.80482	0.000193479	0.0071023	DEG
Potri.009G160600.2|PACid:26986207	0.00452126	-7.78906	0.000210388	0.0076045	DEG
Potri.005G085600.1|PACid:27029432	0.00455285	-7.77901	0.000212823	0.00767731	DEG
Potri.008G028800.3|PACid:27037544	0.00457594	-7.77172	0.00045624	0.0140614	DEG
Potri.012G036400.1|PACid:27050044	0.00460036	-7.76404	0.000265598	0.00919494	DEG
Potri.011G025200.1|PACid:27002819	0.00461971	-7.75798	0.00023686	0.00838287	DEG
Potri.007G015700.1|PACid:27015697	0.0046559	-7.74672	0.000399406	0.0126735	DEG
Potri.009G058200.1|PACid:26987851	0.004689	-7.7365	0.000256989	0.00896489	DEG
Potri.010G216200.5|PACid:26982955	0.00469641	-7.73423	0.000315913	0.0105564	DEG
Potri.010G193100.1|PACid:26979149	0.00473462	-7.72254	0.000320072	0.010671	DEG
Potri.014G024700.1|PACid:27032751	0.00475242	-7.71712	0.000298325	0.0100981	DEG
Potri.003G163600.4|PACid:26998037	0.00480421	-7.70148	0.000931742	0.0248554	DEG
Potri.009G006200.3|PACid:26988372	0.00488598	-7.67714	0.000345391	0.0113085	DEG
Potri.004G047300.3|PACid:26990424	0.00490303	-7.67211	0.000513708	0.0154861	DEG
Potri.007G057800.1|PACid:27015656	0.00490563	-7.67135	0.00179187	0.0411027	DEG
Potri.015G038200.1|PACid:27017252	0.00493197	-7.66362	0.000446384	0.013832	DEG
Potri.001G166800.2|PACid:27048042	0.00494006	-7.66126	9.4298e-10	1.80708e-07	DEG
Potri.003G099400.2|PACid:26997692	0.00495726	-7.65624	0.000501933	0.0151813	DEG
Potri.011G140400.1|PACid:27002201	0.00496208	-7.65484	6.54928e-18	5.37284e-15	DEG
Potri.002G178900.1|PACid:27021519	0.0049884	-7.64721	0.000397367	0.0126229	DEG
Potri.006G257900.1|PACid:27004186	0.00501937	-7.63828	0.000383681	0.0123005	DEG
Potri.008G125800.3|PACid:27037166	0.00503271	-7.63445	0.000557238	0.0165053	DEG
Potri.T127200.1|PACid:27027254	0.00503939	-7.63254	8.25884e-06	0.000520728	DEG
Potri.012G127900.1|PACid:27049716	0.00511925	-7.60985	0.000486537	0.0148138	DEG
Potri.016G092700.1|PACid:27012201	0.00514725	-7.60198	0.000501925	0.0151813	DEG
Potri.015G040100.3|PACid:27017961	0.00515191	-7.60068	0.000611704	0.0178406	DEG
Potri.012G016200.1|PACid:27049425	0.00520208	-7.5867	0.000476244	0.0145611	DEG
Potri.003G161300.1|PACid:26998726	0.00520209	-7.58669	0.000879322	0.0236908	DEG
Potri.010G152000.1|PACid:26983111	0.00520966	-7.5846	0.000490436	0.0149014	DEG
Potri.005G097700.1|PACid:27030371	0.00531069	-7.55689	0.00056963	0.0168382	DEG
Potri.019G005900.1|PACid:27026096	0.00531875	-7.5547	0.00125967	0.0314759	DEG
Potri.008G216800.4|PACid:27038287	0.00542028	-7.52742	0.0010883	0.0280779	DEG
Potri.002G071100.2|PACid:27024728	0.00547241	-7.51361	0.000696629	0.0197373	DEG
Potri.T176800.1|PACid:27024826	0.00549656	-7.50726	0.000783247	0.0218105	DEG
Potri.016G054700.1|PACid:27013876	0.00551642	-7.50205	0.000661	0.0189857	DEG
Potri.015G105500.1|PACid:27017275	0.00555599	-7.49174	0.000755272	0.0211444	DEG
Potri.013G067200.2|PACid:26995588	0.0056218	-7.47475	0.000866724	0.0233862	DEG
Potri.009G005800.2|PACid:26988451	0.00569494	-7.4561	0.000738858	0.0207586	DEG
Potri.008G174400.1|PACid:27038032	0.00572308	-7.44899	0.000799334	0.0220674	DEG
Potri.009G054500.1|PACid:26986022	0.00573513	-7.44596	2.53369e-05	0.00134442	DEG
Potri.001G360300.2|PACid:27047430	0.00580281	-7.42903	0.000926311	0.0247633	DEG
Potri.001G160400.1|PACid:27042146	0.00586473	-7.41372	0.00125627	0.0314123	DEG
Potri.015G096900.3|PACid:27018904	0.0058951	-7.40627	0.000981121	0.025805	DEG
Potri.004G091600.2|PACid:26990197	0.00590068	-7.4049	0.000928921	0.0247892	DEG
Potri.001G186100.6|PACid:27044645	0.00592746	-7.39837	0.00116206	0.0294966	DEG
Potri.008G014400.4|PACid:27038128	0.00594602	-7.39386	0.000944661	0.0250809	DEG
Potri.012G016200.6|PACid:27049430	0.00598031	-7.38557	0.000972828	0.0256608	DEG
Potri.016G032000.3|PACid:27012327	0.00602002	-7.37602	0.00108819	0.0280779	DEG
Potri.011G089300.2|PACid:27001423	0.00604288	-7.37055	0.00113311	0.028917	DEG
Potri.003G010400.3|PACid:26999391	0.00604313	-7.37049	0.00104827	0.0273251	DEG
Potri.010G044200.1|PACid:26981153	0.00605544	-7.36755	0.00109505	0.0282221	DEG
Potri.001G457000.1|PACid:27046028	0.00607585	-7.3627	0.000923865	0.0247085	DEG
Potri.004G169500.1|PACid:26991550	0.00624976	-7.32198	0.00153181	0.036743	DEG
Potri.014G000700.1|PACid:27035279	0.00630617	-7.30902	0.00177641	0.0408609	DEG
Potri.001G032500.1|PACid:27044302	0.00640004	-7.2877	4.67826e-38	3.41574e-34	DEG
Potri.015G078600.1|PACid:27017203	0.00641489	-7.28436	0.00156389	0.0373152	DEG
Potri.015G023900.1|PACid:27018499	0.00652541	-7.25972	9.31849e-06	0.000578055	DEG
Potri.013G144300.1|PACid:26993861	0.00653615	-7.25734	0.00188216	0.042824	DEG
Potri.010G158800.1|PACid:26982813	0.00656367	-7.25128	0.00151885	0.0364968	DEG
Potri.014G028200.3|PACid:27033010	0.00656432	-7.25114	0.00180824	0.0414131	DEG
Potri.014G119000.1|PACid:27033332	0.00656534	-7.25091	0.00156585	0.0373376	DEG
Potri.015G081000.1|PACid:27018017	0.00660022	-7.24327	0.00154658	0.0369743	DEG
Potri.004G135700.1|PACid:26992936	0.00661994	-7.23897	0.00174366	0.0403753	DEG
Potri.008G211400.1|PACid:27038251	0.00670713	-7.22009	0.00174412	0.0403753	DEG
Potri.008G211400.2|PACid:27038252	0.00670713	-7.22009	0.00174399	0.0403753	DEG
Potri.019G025600.5|PACid:27026604	0.00678126	-7.20423	6.27233e-05	0.00284979	DEG
Potri.018G051300.1|PACid:27010937	0.00680771	-7.19861	6.78016e-07	6.54814e-05	DEG
Potri.T127300.1|PACid:27027257	0.00687651	-7.18411	2.40905e-06	0.000190346	DEG
Potri.004G137600.1|PACid:26990210	0.00689407	-7.18043	0.00208576	0.0464349	DEG
Potri.002G120700.1|PACid:27020924	0.00692447	-7.17408	0.000604872	0.0176866	DEG
Potri.001G001400.1|PACid:27044362	0.00693451	-7.17199	0.00214983	0.0474933	DEG
Potri.015G062200.3|PACid:27017305	0.0070186	-7.1546	0.00230016	0.0499976	DEG
Potri.018G045100.1|PACid:27009880	0.00710454	-7.13704	0.00226735	0.0494906	DEG
Potri.006G082700.1|PACid:27007588	0.00728424	-7.10101	2.53915e-31	9.75743e-28	DEG
Potri.001G223300.1|PACid:27041710	0.00743415	-7.07162	0.000863447	0.0233406	DEG
Potri.007G111800.1|PACid:27015462	0.00772569	-7.01612	9.87642e-05	0.00412533	DEG
Potri.001G237600.1|PACid:27046915	0.00775881	-7.00995	1.21466e-07	1.43042e-05	DEG
Potri.001G205800.2|PACid:27046422	0.00814189	-6.94042	9.48809e-14	4.4984e-11	DEG
Potri.011G076400.1|PACid:27002317	0.00825543	-6.92044	0.00215882	0.0476054	DEG
Potri.012G145200.1|PACid:27049177	0.00844809	-6.88716	9.06971e-05	0.00385228	DEG
Potri.003G176700.1|PACid:26999765	0.00868898	-6.8466	2.96615e-06	0.000224422	DEG
Potri.018G051400.1|PACid:27010427	0.00924582	-6.75698	3.54978e-05	0.00177521	DEG
Potri.005G064400.1|PACid:27028512	0.0097135	-6.68579	0.000516959	0.0155392	DEG
Potri.003G168700.1|PACid:26997617	0.0101485	-6.62258	2.10624e-30	6.99013e-27	DEG
Potri.002G104600.1|PACid:27022652	0.0104761	-6.57675	1.72452e-51	3.14781e-47	DEG
Potri.016G034800.1|PACid:27012591	0.010776	-6.53604	0.00173598	0.0402551	DEG
Potri.005G063000.1|PACid:27028210	0.0108981	-6.51978	2.30581e-06	0.000183793	DEG
Potri.008G113400.1|PACid:27039563	0.0109399	-6.51426	3.48469e-06	0.000255193	DEG
Potri.016G114300.1|PACid:27013956	0.0110545	-6.49922	0.000485304	0.0147824	DEG
Potri.008G132700.1|PACid:27037579	0.0119929	-6.38168	1.06032e-09	2.00044e-07	DEG
Potri.001G006600.1|PACid:27040395	0.0125806	-6.31265	0.00068646	0.0195256	DEG
Potri.012G022500.1|PACid:27049737	0.0129985	-6.26552	0.000411606	0.0129537	DEG
Potri.019G031200.3|PACid:27025898	0.0130249	-6.26259	7.16279e-11	1.85453e-08	DEG
Potri.019G031200.2|PACid:27025899	0.0130249	-6.26259	7.16041e-11	1.85453e-08	DEG
Potri.007G138600.1|PACid:27014943	0.0131716	-6.24642	0.000833574	0.0227776	DEG
Potri.003G058600.1|PACid:26996494	0.0147434	-6.08379	0.00121843	0.0306447	DEG
Potri.009G061100.1|PACid:26985942	0.0151769	-6.04198	1.16108e-06	0.000102881	DEG
Potri.001G167800.1|PACid:27040802	0.01538	-6.0228	1.56895e-05	0.000901999	DEG
Potri.004G032900.1|PACid:26990262	0.0154397	-6.01721	0.00174948	0.0404865	DEG
Potri.001G093700.1|PACid:27043736	0.0155049	-6.01113	2.97157e-05	0.0015249	DEG
Potri.012G040900.1|PACid:27049625	0.015524	-6.00936	6.82002e-05	0.00306808	DEG
Potri.006G030000.1|PACid:27004979	0.0155383	-6.00803	0.00179891	0.0412285	DEG
Potri.003G146800.1|PACid:26996976	0.0156755	-5.99535	8.68565e-05	0.00371291	DEG
Potri.003G212900.2|PACid:26997753	0.0158187	-5.98222	8.31117e-05	0.00359706	DEG
Potri.009G148100.1|PACid:26985966	0.0158532	-5.97908	1.22542e-36	8.13375e-33	DEG
Potri.006G104300.1|PACid:27005384	0.0164828	-5.92289	0.00116432	0.0295174	DEG
Potri.005G078300.1|PACid:27027645	0.01666	-5.90747	1.51295e-08	2.1745e-06	DEG
Potri.006G122900.1|PACid:27005991	0.017042	-5.87476	0.000139708	0.00543738	DEG
Potri.011G131500.1|PACid:27003037	0.0173842	-5.84608	0.00203788	0.0455856	DEG
Potri.016G111000.1|PACid:27011874	0.0173842	-5.84608	0.00203751	0.0455856	DEG
Potri.011G140600.1|PACid:27000596	0.017477	-5.8384	5.62984e-06	0.000382729	DEG
Potri.015G129400.1|PACid:27018251	0.0174804	-5.83811	0.000164297	0.00622191	DEG
Potri.001G015600.1|PACid:27042785	0.0176367	-5.82528	0.000212612	0.00767348	DEG
Potri.010G152000.2|PACid:26983112	0.0176919	-5.82077	0.000168778	0.0063619	DEG
Potri.001G200800.1|PACid:27047653	0.0177573	-5.81544	3.13591e-05	0.0016003	DEG
Potri.012G065200.1|PACid:27048818	0.017841	-5.80866	0.00217055	0.0477776	DEG
Potri.014G077500.1|PACid:27032142	0.01796	-5.79907	0.0014684	0.0355597	DEG
Potri.011G129900.1|PACid:27001305	0.0188288	-5.73092	0.00026048	0.0090607	DEG
Potri.006G137800.1|PACid:27004902	0.0191916	-5.70338	9.57453e-05	0.00402224	DEG
Potri.013G136300.1|PACid:26993450	0.0193473	-5.69173	0.00118906	0.029999	DEG
Potri.006G122000.1|PACid:27005336	0.0199136	-5.6501	6.85333e-09	1.07148e-06	DEG
Potri.005G141200.1|PACid:27031031	0.0201794	-5.63097	0.000369556	0.0119338	DEG
Potri.013G080300.1|PACid:26994688	0.020653	-5.59751	0.000916039	0.0245171	DEG
Potri.003G214700.1|PACid:26997282	0.0207377	-5.5916	0.000608341	0.0177738	DEG
Potri.014G143100.1|PACid:27033200	0.0207497	-5.59076	3.40151e-06	0.000250357	DEG
Potri.013G154700.1|PACid:26995726	0.0209806	-5.5748	4.25041e-06	0.000301004	DEG
Potri.009G084400.1|PACid:26987430	0.0211901	-5.56047	0.00093395	0.0248784	DEG
Potri.001G222900.1|PACid:27043751	0.0214378	-5.5437	0.000865566	0.023376	DEG
Potri.006G097500.1|PACid:27006947	0.0214699	-5.54154	7.43101e-27	1.75019e-23	DEG
Potri.006G141400.1|PACid:27006190	0.0221498	-5.49657	8.9761e-07	8.23332e-05	DEG
Potri.006G100600.1|PACid:27006515	0.022924	-5.447	0.00111838	0.028601	DEG
Potri.001G453000.1|PACid:27043406	0.0232314	-5.42778	0.000962917	0.0254361	DEG
Potri.004G082000.1|PACid:26992550	0.0236385	-5.40272	1.21369e-14	6.81657e-12	DEG
Potri.012G055700.2|PACid:27050575	0.0243232	-5.36152	2.00634e-06	0.000163128	DEG
Potri.019G048700.5|PACid:27025715	0.0245118	-5.35038	1.04968e-09	1.98549e-07	DEG
Potri.016G035300.1|PACid:27012384	0.0248697	-5.32946	2.18272e-06	0.000175514	DEG
Potri.001G219300.2|PACid:27043657	0.0252222	-5.30916	0.00157376	0.0374893	DEG
Potri.002G060800.1|PACid:27024130	0.0255632	-5.28979	0.000698845	0.0197924	DEG
Potri.001G326200.1|PACid:27042151	0.0256039	-5.28749	0.00170319	0.0397427	DEG
Potri.001G326200.2|PACid:27042152	0.0256039	-5.28749	0.00170278	0.0397427	DEG
Potri.009G050700.2|PACid:26988291	0.0260491	-5.26262	0.0014637	0.0354693	DEG
Potri.009G050700.3|PACid:26988290	0.0260491	-5.26262	0.00146332	0.0354693	DEG
Potri.009G050700.4|PACid:26988292	0.0260491	-5.26262	0.00146206	0.0354532	DEG
Potri.019G050200.1|PACid:27025604	0.0260732	-5.26129	1.14525e-06	0.000101973	DEG
Potri.012G128900.1|PACid:27049083	0.0266293	-5.23084	4.64512e-12	1.59793e-09	DEG
Potri.012G022600.2|PACid:27050367	0.0268053	-5.22134	3.45175e-05	0.00173331	DEG
Potri.019G120300.1|PACid:27026638	0.0270093	-5.2104	0.000745393	0.0208919	DEG
Potri.016G015500.1|PACid:27013587	0.0273834	-5.19055	1.62847e-18	1.39882e-15	DEG
Potri.001G070500.1|PACid:27044167	0.0276776	-5.17514	0.000446522	0.013832	DEG
Potri.T094200.1|PACid:27003423	0.0278265	-5.1674	0.00013908	0.00542271	DEG
Potri.002G069400.1|PACid:27020583	0.0278528	-5.16603	3.73033e-05	0.00184903	DEG
Potri.008G151800.1|PACid:27035973	0.0278647	-5.16542	0.000663692	0.0190405	DEG
Potri.009G097800.2|PACid:26986186	0.0282804	-5.14405	3.25484e-05	0.00165376	DEG
Potri.006G010000.1|PACid:27005458	0.0287054	-5.12253	0.00128628	0.0320202	DEG
Potri.001G288600.1|PACid:27044948	0.0291358	-5.10106	1.06591e-06	9.54911e-05	DEG
Potri.006G179700.1|PACid:27005137	0.029681	-5.07432	0.000308384	0.0103474	DEG
Potri.005G118700.1|PACid:27031238	0.0297211	-5.07237	6.10134e-06	0.000406087	DEG
Potri.T131500.1|PACid:26993234	0.029793	-5.06888	5.10475e-05	0.0024046	DEG
Potri.004G187500.1|PACid:26992092	0.0310887	-5.00747	3.6902e-23	6.12347e-20	DEG
Potri.004G038100.1|PACid:26989507	0.0311541	-5.00444	7.5459e-07	7.15518e-05	DEG
Potri.006G033500.1|PACid:27007800	0.0325139	-4.9428	7.49184e-12	2.42036e-09	DEG
Potri.017G081000.1|PACid:26985165	0.0326855	-4.9352	2.51566e-05	0.00133777	DEG
Potri.017G112300.1|PACid:26984012	0.0330652	-4.91854	0.00014931	0.00575583	DEG
Potri.T012400.1|PACid:27051434	0.0333298	-4.90704	6.09854e-22	9.27652e-19	DEG
Potri.009G108900.1|PACid:26988116	0.0337132	-4.89054	0.000163772	0.00621167	DEG
Potri.005G192100.1|PACid:27027964	0.0337351	-4.8896	8.19966e-09	1.25247e-06	DEG
Potri.007G066800.1|PACid:27015485	0.0338558	-4.88445	0.000481095	0.0146849	DEG
Potri.002G027400.1|PACid:27021760	0.0339858	-4.87892	0.000496972	0.0150499	DEG
Potri.009G153600.1|PACid:26988584	0.0340498	-4.87621	3.98362e-07	4.08505e-05	DEG
Potri.019G069300.1|PACid:27025376	0.0343697	-4.86272	1.39908e-18	1.21608e-15	DEG
Potri.003G112800.1|PACid:26997321	0.0352365	-4.82679	4.27061e-06	0.000301562	DEG
Potri.001G176600.1|PACid:27044510	0.0353154	-4.82356	0.000100939	0.00418742	DEG
Potri.001G444300.1|PACid:27040862	0.0353264	-4.82311	3.72208e-05	0.00184871	DEG
Potri.010G112800.5|PACid:26981875	0.0355099	-4.81564	1.66999e-07	1.88456e-05	DEG
Potri.014G166600.2|PACid:27034920	0.0359893	-4.79629	6.8641e-05	0.00308052	DEG
Potri.014G166600.1|PACid:27034921	0.0359893	-4.79629	6.86453e-05	0.00308052	DEG
Potri.008G195100.1|PACid:27039037	0.0360788	-4.7927	0.00198421	0.0446715	DEG
Potri.014G071700.1|PACid:27032242	0.0363922	-4.78023	3.06396e-06	0.00022921	DEG
Potri.010G197300.1|PACid:26979450	0.0366239	-4.77107	0.000144999	0.0056087	DEG
Potri.019G045100.1|PACid:27024895	0.0368475	-4.76229	4.53716e-05	0.00216376	DEG
Potri.008G118000.1|PACid:27038831	0.0373227	-4.7438	0.00167335	0.0392597	DEG
Potri.006G097000.1|PACid:27004626	0.0374888	-4.7374	0.0018261	0.0417828	DEG
Potri.002G028800.1|PACid:27024128	0.0378165	-4.72484	0.000645459	0.0186272	DEG
Potri.006G130400.1|PACid:27004377	0.0378245	-4.72453	0.00156726	0.037359	DEG
Potri.019G021800.1|PACid:27026342	0.0378405	-4.72393	0.00165623	0.0389834	DEG
Potri.006G248100.6|PACid:27005929	0.0380073	-4.71758	4.33256e-07	4.41806e-05	DEG
Potri.008G220800.2|PACid:27038196	0.0384106	-4.70235	1.85938e-05	0.00103396	DEG
Potri.010G139300.1|PACid:26981596	0.0385237	-4.69811	0.000159372	0.0060827	DEG
Potri.001G440200.1|PACid:27047795	0.0385557	-4.69691	3.70857e-07	3.85169e-05	DEG
Potri.009G140600.1|PACid:26986148	0.038592	-4.69556	0.000377825	0.0121426	DEG
Potri.015G003000.5|PACid:27018758	0.0388698	-4.68521	2.19431e-07	2.41285e-05	DEG
Potri.T012700.1|PACid:27051382	0.0397225	-4.6539	1.01068e-30	3.51395e-27	DEG
Potri.001G127300.3|PACid:27048751	0.0397936	-4.65132	1.74398e-06	0.000145857	DEG
Potri.006G222200.1|PACid:27008668	0.0401868	-4.63713	0.00215723	0.0476054	DEG
Potri.001G153100.1|PACid:27046937	0.040434	-4.62829	0.000196158	0.00717538	DEG
Potri.002G128700.8|PACid:27022546	0.0404519	-4.62765	1.55283e-06	0.00013214	DEG
Potri.002G128700.6|PACid:27022547	0.0405188	-4.62526	1.58356e-06	0.00013382	DEG
Potri.018G126000.1|PACid:27009121	0.0405343	-4.62471	1.02504e-08	1.53363e-06	DEG
Potri.015G041300.2|PACid:27018997	0.0405732	-4.62333	1.67765e-07	1.88815e-05	DEG
Potri.009G132100.1|PACid:26986212	0.0407223	-4.61804	0.000400952	0.012695	DEG
Potri.014G158400.1|PACid:27032740	0.0407716	-4.61629	0.00018844	0.0069642	DEG
Potri.001G163000.1|PACid:27045043	0.0407831	-4.61588	0.000909936	0.0243985	DEG
Potri.008G084800.1|PACid:27037429	0.0408394	-4.6139	8.35256e-07	7.74521e-05	DEG
Potri.008G084800.4|PACid:27037430	0.0408394	-4.6139	8.35573e-07	7.74521e-05	DEG
Potri.008G084800.3|PACid:27037428	0.0408394	-4.6139	8.35732e-07	7.74521e-05	DEG
Potri.008G084800.2|PACid:27037427	0.0408394	-4.6139	8.35896e-07	7.74521e-05	DEG
Potri.002G070900.1|PACid:27022427	0.041167	-4.60237	1.98246e-10	4.71484e-08	DEG
Potri.011G122400.1|PACid:27003106	0.0412373	-4.59991	7.47459e-05	0.00330153	DEG
Potri.003G066400.1|PACid:26999518	0.0417699	-4.58139	6.66437e-05	0.00300857	DEG
Potri.013G127000.2|PACid:26993588	0.0420279	-4.57251	0.000976218	0.0257243	DEG
Potri.013G127000.3|PACid:26993589	0.042028	-4.57251	0.000975112	0.0257118	DEG
Potri.001G377900.1|PACid:27040601	0.0421604	-4.56797	6.57204e-08	8.17452e-06	DEG
Potri.014G050500.2|PACid:27033224	0.042174	-4.5675	0.00015295	0.00586281	DEG
Potri.005G067000.2|PACid:27028463	0.0424326	-4.55868	0.00207361	0.0462433	DEG
Potri.009G153800.1|PACid:26988499	0.0425403	-4.55503	3.08835e-10	7.05632e-08	DEG
Potri.012G007900.1|PACid:27050667	0.0430821	-4.53677	3.37733e-14	1.73654e-11	DEG
Potri.001G041700.1|PACid:27047033	0.0430985	-4.53622	2.22507e-09	3.91468e-07	DEG
Potri.010G168100.1|PACid:26979295	0.0434609	-4.52414	0.00119075	0.0300311	DEG
Potri.013G052900.1|PACid:26994989	0.0435248	-4.52202	0.000940425	0.0250139	DEG
Potri.006G230800.7|PACid:27004090	0.044022	-4.50563	0.00170228	0.0397427	DEG
Potri.006G103900.1|PACid:27005627	0.0452835	-4.46487	1.1166e-11	3.49899e-09	DEG
Potri.010G150500.1|PACid:26979570	0.045421	-4.4605	4.44449e-07	4.50702e-05	DEG
Potri.001G289500.1|PACid:27046496	0.0461709	-4.43687	1.57688e-05	0.000905846	DEG
Potri.009G104900.1|PACid:26988766	0.0462724	-4.4337	0.00117876	0.0298009	DEG
Potri.013G099500.1|PACid:26995097	0.0467402	-4.41919	0.000323219	0.0107195	DEG
Potri.003G192500.1|PACid:26999735	0.046923	-4.41356	5.72341e-20	6.13804e-17	DEG
Potri.019G023100.1|PACid:27024865	0.0471112	-4.40778	0.000524183	0.0157175	DEG
Potri.001G015400.1|PACid:27044198	0.0471476	-4.40667	0.00149643	0.0360996	DEG
Potri.008G210900.1|PACid:27037396	0.0478455	-4.38547	1.42811e-20	1.7142e-17	DEG
Potri.008G220700.1|PACid:27038439	0.0485309	-4.36495	0.00115732	0.0294219	DEG
Potri.002G100700.1|PACid:27022009	0.048704	-4.35982	0.000745048	0.0208903	DEG
Potri.002G093900.1|PACid:27020652	0.0487939	-4.35716	1.41276e-05	0.000831183	DEG
Potri.003G192800.1|PACid:26998839	0.0494465	-4.33799	8.256e-06	0.000520728	DEG
Potri.007G084200.1|PACid:27016386	0.0498949	-4.32496	9.98662e-05	0.00416659	DEG
Potri.008G223500.1|PACid:27037322	0.0506263	-4.30397	0.000622094	0.0181177	DEG
Potri.010G229000.1|PACid:26980068	0.050666	-4.30284	1.17923e-09	2.20203e-07	DEG
Potri.001G220900.1|PACid:27045777	0.0506868	-4.30225	4.6544e-05	0.00221101	DEG
Potri.017G081100.1|PACid:26985235	0.0510159	-4.29291	1.27439e-19	1.31052e-16	DEG
Potri.008G011500.2|PACid:27037094	0.051118	-4.29003	0.000999144	0.0262129	DEG
Potri.006G132700.1|PACid:27008651	0.0514198	-4.28153	0.000912175	0.0244496	DEG
Potri.008G113800.1|PACid:27037587	0.0520376	-4.2643	9.87049e-05	0.00412521	DEG
Potri.001G015700.1|PACid:27041354	0.0520669	-4.26349	0.0021312	0.0472103	DEG
Potri.019G016900.1|PACid:27026994	0.0527616	-4.24437	1.80102e-11	5.4338e-09	DEG
Potri.008G189400.1|PACid:27036606	0.0529348	-4.23964	0.000108472	0.00443688	DEG
Potri.001G449500.1|PACid:27047222	0.0535584	-4.22274	3.20185e-23	5.43667e-20	DEG
Potri.004G172800.1|PACid:26991303	0.0536947	-4.21908	0.000129881	0.00510388	DEG
Potri.015G039200.1|PACid:27018610	0.0539559	-4.21208	0.000335277	0.0110363	DEG
Potri.005G240800.1|PACid:27028716	0.054207	-4.20538	0.00219637	0.0482402	DEG
Potri.010G025700.2|PACid:26981189	0.0543724	-4.20098	0.000729561	0.0205428	DEG
Potri.009G017800.1|PACid:26987913	0.0543786	-4.20082	0.00212793	0.0471665	DEG
Potri.009G054200.2|PACid:26988783	0.0548219	-4.1891	0.00138274	0.0338785	DEG
Potri.018G021900.1|PACid:27009009	0.0549123	-4.18673	0.000384544	0.012309	DEG
Potri.013G120800.1|PACid:26993889	0.0552099	-4.17893	4.95226e-06	0.000343055	DEG
Potri.002G012900.1|PACid:27022475	0.0552191	-4.17869	0.00016509	0.00624544	DEG
Potri.002G029100.3|PACid:27024185	0.0554634	-4.17232	0.000906514	0.0243268	DEG
Potri.015G027600.1|PACid:27019632	0.0556701	-4.16695	1.13186e-14	6.40622e-12	DEG
Potri.016G051600.1|PACid:27012272	0.0569914	-4.13311	2.42407e-05	0.00129959	DEG
Potri.010G132300.1|PACid:26979745	0.0571266	-4.12969	1.08549e-13	5.11322e-11	DEG
Potri.016G121600.1|PACid:27011598	0.0572614	-4.12629	1.16399e-05	0.000705279	DEG
Potri.017G130200.3|PACid:26985011	0.0580478	-4.10662	0.000313029	0.0104748	DEG
Potri.016G039100.1|PACid:27012772	0.0582557	-4.10146	0.000262346	0.00910825	DEG
Potri.006G035000.1|PACid:27005110	0.0586358	-4.09207	0.0011256	0.0287555	DEG
Potri.004G068500.1|PACid:26991316	0.0588681	-4.08637	6.26566e-14	3.04983e-11	DEG
Potri.015G040900.1|PACid:27018223	0.058984	-4.08353	1.80134e-06	0.000150034	DEG
Potri.016G038000.1|PACid:27013204	0.05913	-4.07997	4.93352e-10	1.05137e-07	DEG
Potri.004G001000.1|PACid:26992536	0.0591517	-4.07944	0.00136923	0.0336265	DEG
Potri.009G083100.1|PACid:26988323	0.0591882	-4.07855	0.00139121	0.0340517	DEG
Potri.001G106100.1|PACid:27045368	0.0592653	-4.07667	0.00119607	0.0301238	DEG
Potri.006G220100.1|PACid:27007896	0.0595016	-4.07093	3.53277e-07	3.69539e-05	DEG
Potri.004G044700.1|PACid:26991547	0.05953	-4.07024	1.22853e-24	2.4243e-21	DEG
Potri.012G130400.2|PACid:27048958	0.0598083	-4.06351	0.000430444	0.0134365	DEG
Potri.005G215800.1|PACid:27027822	0.0598977	-4.06135	0.000353401	0.0115109	DEG
Potri.011G053600.1|PACid:27001272	0.0600828	-4.0569	1.91347e-06	0.000158041	DEG
Potri.001G160300.4|PACid:27045200	0.0607763	-4.04035	0.000646915	0.0186471	DEG
Potri.014G068700.1|PACid:27034667	0.0609224	-4.03688	3.34312e-19	3.21172e-16	DEG
Potri.002G085100.2|PACid:27020000	0.0612892	-4.02822	0.000742196	0.0208263	DEG
Potri.002G085100.1|PACid:27019999	0.0612893	-4.02822	0.000742621	0.0208302	DEG
Potri.003G206000.1|PACid:26996855	0.0614686	-4.02401	0.00115775	0.0294224	DEG
Potri.012G088300.1|PACid:27050029	0.0616327	-4.02016	0.000740364	0.0207829	DEG
Potri.009G126000.1|PACid:26988296	0.0617448	-4.01754	0.00170431	0.0397434	DEG
Potri.002G100600.1|PACid:27021232	0.0619435	-4.0129	1.1896e-05	0.000717817	DEG
Potri.016G032000.1|PACid:27012325	0.0619681	-4.01233	0.0004825	0.0147216	DEG
Potri.006G054700.1|PACid:27005434	0.0622929	-4.00479	7.28647e-21	9.50013e-18	DEG
Potri.001G015500.1|PACid:27045237	0.0627264	-3.99478	1.64968e-05	0.00094084	DEG
Potri.010G040800.1|PACid:26980486	0.0629944	-3.98863	7.54918e-05	0.00332642	DEG
Potri.002G248500.1|PACid:27022625	0.0630922	-3.98639	3.05115e-06	0.00022872	DEG
Potri.008G046200.7|PACid:27039602	0.063351	-3.98049	0.000202525	0.00737872	DEG
Potri.019G016500.1|PACid:27026270	0.0639141	-3.96772	7.0977e-17	5.34252e-14	DEG
Potri.017G085000.1|PACid:26984525	0.0640643	-3.96434	0.00229454	0.04992	DEG
Potri.004G136000.1|PACid:26990972	0.0641481	-3.96245	4.09008e-07	4.18834e-05	DEG
Potri.003G066600.1|PACid:26997334	0.0642056	-3.96116	1.84629e-05	0.00102825	DEG
Potri.007G052300.1|PACid:27015445	0.0642662	-3.9598	6.07174e-06	0.000405029	DEG
Potri.012G070700.1|PACid:27049595	0.0642683	-3.95975	0.00116369	0.0295174	DEG
Potri.019G045400.1|PACid:27025022	0.0643944	-3.95692	6.33601e-23	1.02802e-19	DEG
Potri.009G031800.2|PACid:26987988	0.0646827	-3.95048	1.16912e-06	0.00010322	DEG
Potri.008G212300.1|PACid:27038712	0.0665937	-3.90847	0.000451791	0.0139656	DEG
Potri.T094100.1|PACid:27003426	0.0668745	-3.9024	0.00053652	0.0160282	DEG
Potri.004G199900.1|PACid:26991383	0.0673346	-3.89251	2.88858e-07	3.11527e-05	DEG
Potri.004G097900.1|PACid:26992341	0.0674285	-3.8905	0.00188465	0.0428672	DEG
Potri.010G069400.1|PACid:26978721	0.0674945	-3.88909	0.00156008	0.0372364	DEG
Potri.012G055700.1|PACid:27050574	0.0678446	-3.88162	7.30009e-06	0.000472705	DEG
Potri.T152100.1|PACid:27000457	0.068143	-3.87529	1.43044e-12	5.58506e-10	DEG
Potri.002G007300.1|PACid:27020167	0.0689856	-3.85756	1.44484e-07	1.66129e-05	DEG
Potri.006G278000.1|PACid:27008520	0.0691624	-3.85387	3.27787e-05	0.00166315	DEG
Potri.001G016900.1|PACid:27043178	0.0692216	-3.85263	0.000314091	0.0105051	DEG
Potri.017G130600.1|PACid:26983278	0.0694045	-3.84883	1.52399e-09	2.77568e-07	DEG
Potri.011G149500.1|PACid:27002244	0.0695827	-3.84513	3.47413e-07	3.64449e-05	DEG
Potri.014G012800.1|PACid:27035271	0.0702998	-3.83033	0.000736637	0.0207101	DEG
Potri.017G051300.1|PACid:26983644	0.0704336	-3.82759	1.70651e-08	2.43831e-06	DEG
Potri.016G085900.1|PACid:27013845	0.0705636	-3.82493	0.000262201	0.00910756	DEG
Potri.016G085900.2|PACid:27013843	0.0705636	-3.82493	0.000262172	0.00910756	DEG
Potri.016G085900.3|PACid:27013844	0.0705636	-3.82493	0.00026207	0.00910756	DEG
Potri.010G076200.3|PACid:26982963	0.0714194	-3.80754	0.000451105	0.0139502	DEG
Potri.005G097800.1|PACid:27031421	0.0720503	-3.79485	0.000251752	0.00882015	DEG
Potri.T028900.1|PACid:27000387	0.0725226	-3.78543	4.52681e-05	0.00216024	DEG
Potri.001G054800.1|PACid:27043363	0.0728249	-3.77943	5.47917e-06	0.000375282	DEG
Potri.017G025000.1|PACid:26985006	0.0731563	-3.77287	1.70716e-05	0.000966991	DEG
Potri.011G129700.1|PACid:27001809	0.0732937	-3.77017	2.00461e-08	2.83648e-06	DEG
Potri.001G107600.1|PACid:27045682	0.0734373	-3.76734	4.00084e-11	1.12785e-08	DEG
Potri.010G010100.1|PACid:26978748	0.0737235	-3.76173	7.52118e-10	1.5254e-07	DEG
Potri.004G051500.3|PACid:26991973	0.0741764	-3.7529	5.91599e-12	1.96338e-09	DEG
Potri.010G114300.2|PACid:26983023	0.0763776	-3.71071	2.79222e-06	0.000213475	DEG
Potri.012G111600.1|PACid:27050042	0.0765665	-3.70714	6.23979e-05	0.00283714	DEG
Potri.005G064300.1|PACid:27028188	0.0770648	-3.69778	3.8981e-06	0.000280682	DEG
Potri.013G100700.1|PACid:26995210	0.0774988	-3.68968	8.61963e-12	2.74823e-09	DEG
Potri.005G256600.2|PACid:27027306	0.0780325	-3.67978	0.00208496	0.0464349	DEG
Potri.004G188200.1|PACid:26990858	0.0780567	-3.67933	0.00198575	0.0446797	DEG
Potri.001G403300.1|PACid:27040978	0.0782118	-3.67647	1.96319e-06	0.000160727	DEG
Potri.006G141200.1|PACid:27005240	0.0784536	-3.67202	4.73597e-07	4.75364e-05	DEG
Potri.016G013000.1|PACid:27012286	0.0786595	-3.66824	6.38087e-16	4.19718e-13	DEG
Potri.005G057600.1|PACid:27028467	0.078745	-3.66667	0.00216592	0.0477189	DEG
Potri.006G228200.1|PACid:27007552	0.0787968	-3.66572	4.86115e-05	0.00230024	DEG
Potri.003G134500.1|PACid:26997797	0.0793033	-3.65648	1.33993e-17	1.05196e-14	DEG
Potri.001G222700.4|PACid:27048485	0.0793348	-3.6559	0.000629544	0.0182498	DEG
Potri.008G000500.1|PACid:27036982	0.0794826	-3.65322	0.00224742	0.049129	DEG
Potri.010G082700.1|PACid:26979407	0.0795398	-3.65218	4.94755e-09	7.90449e-07	DEG
Potri.001G463100.1|PACid:27044911	0.080326	-3.63799	1.46154e-05	0.000856432	DEG
Potri.001G387700.1|PACid:27042824	0.0813929	-3.61895	0.000304836	0.0102567	DEG
Potri.016G006600.1|PACid:27012553	0.0817547	-3.61255	5.64945e-06	0.000383349	DEG
Potri.010G198800.8|PACid:26979366	0.0817673	-3.61233	0.00079126	0.0219335	DEG
Potri.004G140900.1|PACid:26989962	0.0824999	-3.59946	5.25894e-13	2.15714e-10	DEG
Potri.009G040200.1|PACid:26987117	0.0825507	-3.59858	0.000373203	0.0120144	DEG
Potri.014G029100.1|PACid:27032146	0.082639	-3.59703	0.000735652	0.0206904	DEG
Potri.014G097700.1|PACid:27034912	0.082895	-3.59257	6.23373e-05	0.00283714	DEG
Potri.018G014800.1|PACid:27010267	0.0830354	-3.59013	0.00107289	0.0277937	DEG
Potri.001G261900.1|PACid:27045925	0.0844475	-3.5658	5.39927e-07	5.34894e-05	DEG
Potri.001G083900.1|PACid:27043265	0.0844691	-3.56543	2.65154e-06	0.000204216	DEG
Potri.003G195500.1|PACid:26997853	0.0847665	-3.56036	6.25418e-07	6.08848e-05	DEG
Potri.005G108900.1|PACid:27028263	0.0850826	-3.55499	3.06415e-07	3.24706e-05	DEG
Potri.014G158400.2|PACid:27032741	0.0855692	-3.54676	3.98736e-14	2.00779e-11	DEG
Potri.002G251700.1|PACid:27022792	0.0856161	-3.54597	0.000213834	0.00770996	DEG
Potri.012G049300.1|PACid:27050423	0.0858598	-3.54187	9.07305e-11	2.33257e-08	DEG
Potri.010G128300.1|PACid:26981419	0.0863879	-3.53303	8.5122e-18	6.90557e-15	DEG
Potri.005G232300.1|PACid:27030633	0.0864449	-3.53207	5.21589e-15	3.12154e-12	DEG
Potri.006G239700.1|PACid:27006886	0.0866096	-3.52933	1.31641e-14	7.17279e-12	DEG
Potri.005G258900.1|PACid:27030507	0.087133	-3.52064	0.00119253	0.0300657	DEG
Potri.010G229000.2|PACid:26980070	0.0875432	-3.51386	0.000468735	0.0143797	DEG
Potri.013G028300.1|PACid:26995206	0.0878474	-3.50886	4.25537e-06	0.000301063	DEG
Potri.019G126400.1|PACid:27026692	0.0882627	-3.50205	8.29339e-05	0.00359149	DEG
Potri.018G042000.2|PACid:27009110	0.0883425	-3.50075	1.52853e-06	0.000130361	DEG
Potri.004G175100.1|PACid:26992753	0.0884343	-3.49925	0.00176111	0.0406268	DEG
Potri.004G175100.2|PACid:26992754	0.0884343	-3.49925	0.00176067	0.0406268	DEG
Potri.011G015900.1|PACid:27002192	0.0891649	-3.48738	9.60998e-06	0.000592612	DEG
Potri.018G043900.1|PACid:27010756	0.0893463	-3.48445	0.000774385	0.0215967	DEG
Potri.006G263100.1|PACid:27007448	0.0893529	-3.48434	0.000660039	0.0189655	DEG
Potri.013G112300.1|PACid:26993641	0.0901843	-3.47098	9.72135e-05	0.0040722	DEG
Potri.005G237700.1|PACid:27029737	0.090237	-3.47014	6.32918e-05	0.00287383	DEG
Potri.013G100800.2|PACid:26995347	0.0902628	-3.46972	7.15431e-08	8.80873e-06	DEG
Potri.006G107700.1|PACid:27007639	0.090492	-3.46607	2.49688e-05	0.00132875	DEG
Potri.015G062200.2|PACid:27017308	0.0908134	-3.46095	0.00206488	0.0460908	DEG
Potri.T012500.1|PACid:27051432	0.0922756	-3.43791	1.24751e-15	7.8521e-13	DEG
Potri.001G061100.1|PACid:27042566	0.092908	-3.42805	1.9833e-05	0.00109041	DEG
Potri.004G136700.1|PACid:26992270	0.0929295	-3.42772	2.06326e-16	1.47691e-13	DEG
Potri.011G050800.1|PACid:27002457	0.0930266	-3.42621	0.00143466	0.0349279	DEG
Potri.016G064300.2|PACid:27011954	0.0931232	-3.42472	3.97976e-07	4.08505e-05	DEG
Potri.001G314800.3|PACid:27045859	0.0932293	-3.42307	0.00177741	0.0408609	DEG
Potri.015G104800.1|PACid:27019192	0.0937297	-3.41535	0.000221518	0.00793606	DEG
Potri.001G086800.1|PACid:27041978	0.0943423	-3.40595	1.5849e-05	0.000908305	DEG
Potri.004G080900.2|PACid:26991749	0.0950079	-3.39581	4.12839e-07	4.22166e-05	DEG
Potri.001G307700.1|PACid:27043104	0.0957498	-3.38459	0.000840178	0.0229409	DEG
Potri.013G008200.1|PACid:26994551	0.0959734	-3.38122	6.59708e-15	3.8228e-12	DEG
Potri.011G146700.1|PACid:27001201	0.096013	-3.38063	0.00022533	0.00805038	DEG
Potri.011G146700.2|PACid:27001202	0.096013	-3.38063	0.00022537	0.00805038	DEG
Potri.003G196500.2|PACid:26998747	0.0963002	-3.37632	0.000400933	0.012695	DEG
Potri.003G196500.1|PACid:26998746	0.0963063	-3.37623	0.00040095	0.012695	DEG
Potri.001G096500.1|PACid:27047118	0.0968466	-3.36815	0.000495272	0.0150047	DEG
Potri.008G065000.1|PACid:27036742	0.0973452	-3.36075	5.46885e-09	8.68037e-07	DEG
Potri.006G126800.1|PACid:27008396	0.0978818	-3.35282	6.05474e-05	0.00277163	DEG
Potri.013G041700.1|PACid:26995030	0.0983803	-3.34549	0.00138183	0.0338676	DEG
Potri.012G007800.1|PACid:27050186	0.0983816	-3.34547	5.23839e-12	1.76254e-09	DEG
Potri.019G034900.1|PACid:27026895	0.0994791	-3.32946	0.000534767	0.0159884	DEG
Potri.005G077700.1|PACid:27029865	0.0997758	-3.32517	2.19638e-05	0.00119586	DEG
Potri.009G104600.1|PACid:26986391	0.100143	-3.31987	0.000367037	0.011863	DEG
Potri.001G410400.1|PACid:27044231	0.100158	-3.31966	1.95204e-10	4.67294e-08	DEG
Potri.008G180900.1|PACid:27038511	0.100217	-3.3188	5.2136e-05	0.00244955	DEG
Potri.014G036900.1|PACid:27033282	0.100251	-3.31831	1.65211e-06	0.00013881	DEG
Potri.012G088100.1|PACid:27049541	0.10077	-3.31086	0.000267443	0.00923255	DEG
Potri.014G126900.1|PACid:27032624	0.101003	-3.30753	0.00148362	0.0358212	DEG
Potri.008G098800.1|PACid:27038309	0.10107	-3.30657	2.79567e-05	0.00145452	DEG
Potri.T162900.1|PACid:26993274	0.101151	-3.30542	5.18212e-14	2.57389e-11	DEG
Potri.002G114800.1|PACid:27022873	0.101186	-3.30493	2.97928e-08	4.00601e-06	DEG
Potri.015G093100.3|PACid:27017366	0.101511	-3.30029	4.84666e-06	0.000337339	DEG
Potri.015G093100.7|PACid:27017365	0.101511	-3.30029	4.84578e-06	0.000337339	DEG
Potri.001G308300.2|PACid:27044442	0.102033	-3.2929	2.948e-05	0.00151686	DEG
Potri.010G100700.1|PACid:26978636	0.102033	-3.29289	8.45808e-05	0.00364121	DEG
Potri.011G152400.1|PACid:27002833	0.102238	-3.28999	3.97256e-07	4.08505e-05	DEG
Potri.012G097400.1|PACid:27049543	0.102346	-3.28848	1.10302e-15	7.003e-13	DEG
Potri.014G022900.1|PACid:27033429	0.102447	-3.28705	2.65294e-13	1.13941e-10	DEG
Potri.014G123700.1|PACid:27033742	0.102521	-3.28601	6.22844e-05	0.00283714	DEG
Potri.006G065500.1|PACid:27006903	0.10287	-3.28111	9.60894e-05	0.00403437	DEG
Potri.001G028200.1|PACid:27041760	0.103477	-3.27262	7.61785e-16	4.96609e-13	DEG
Potri.013G127100.2|PACid:26996054	0.104025	-3.265	0.000769636	0.0214807	DEG
Potri.014G124200.1|PACid:27034358	0.104122	-3.26365	7.94575e-05	0.00346233	DEG
Potri.011G114500.1|PACid:27001282	0.104378	-3.26011	2.12755e-09	3.77954e-07	DEG
Potri.004G129000.1|PACid:26989236	0.105599	-3.24333	0.00185329	0.0422989	DEG
Potri.005G039800.1|PACid:27028145	0.105885	-3.23943	1.74259e-05	0.000982482	DEG
Potri.018G009300.1|PACid:27011289	0.106387	-3.23261	0.000799421	0.0220674	DEG
Potri.001G082600.1|PACid:27043664	0.107364	-3.21942	0.00137108	0.0336492	DEG
Potri.006G051700.1|PACid:27006006	0.108076	-3.20988	1.57407e-14	8.32811e-12	DEG
Potri.005G084500.1|PACid:27029915	0.109789	-3.1872	0.000237056	0.00838574	DEG
Potri.004G221700.4|PACid:26990485	0.110202	-3.18178	0.000813967	0.0223842	DEG
Potri.008G032500.1|PACid:27035836	0.110301	-3.18048	8.61613e-05	0.00368932	DEG
Potri.002G230300.1|PACid:27019894	0.110429	-3.17881	1.8327e-07	2.04604e-05	DEG
Potri.010G141600.1|PACid:26982694	0.110629	-3.1762	1.11908e-08	1.6641e-06	DEG
Potri.001G240900.1|PACid:27046804	0.110926	-3.17233	1.42568e-09	2.622e-07	DEG
Potri.006G117200.1|PACid:27004305	0.110997	-3.17141	3.32634e-09	5.55789e-07	DEG
Potri.002G009300.3|PACid:27021144	0.111231	-3.16837	5.23977e-05	0.00246026	DEG
Potri.007G057200.1|PACid:27014916	0.112142	-3.1566	1.0194e-05	0.000624408	DEG
Potri.017G030100.1|PACid:26985504	0.112891	-3.14699	0.000625189	0.0181681	DEG
Potri.010G170000.2|PACid:26982829	0.112946	-3.14629	6.88845e-14	3.30886e-11	DEG
Potri.010G170000.1|PACid:26982830	0.112946	-3.14629	6.88467e-14	3.30886e-11	DEG
Potri.009G041000.2|PACid:26986621	0.113009	-3.14549	2.43322e-05	0.00130034	DEG
Potri.009G041000.3|PACid:26986620	0.113009	-3.14548	2.43252e-05	0.00130034	DEG
Potri.009G160900.1|PACid:26988820	0.113601	-3.13795	4.27697e-11	1.19645e-08	DEG
Potri.T052100.2|PACid:27027147	0.113822	-3.13515	3.2908e-08	4.39252e-06	DEG
Potri.007G077500.1|PACid:27015347	0.114087	-3.13179	0.000787019	0.0218905	DEG
Potri.016G014500.1|PACid:27012292	0.114484	-3.12678	1.85005e-05	0.00102956	DEG
Potri.016G034100.1|PACid:27012269	0.114866	-3.12197	2.01375e-07	2.2311e-05	DEG
Potri.012G128700.1|PACid:27049629	0.11631	-3.10395	0.000150667	0.0057959	DEG
Potri.001G352700.2|PACid:27040219	0.116533	-3.10119	0.00152327	0.0365609	DEG
Potri.015G084500.1|PACid:27018869	0.116608	-3.10026	0.000104913	0.00432282	DEG
Potri.004G102600.1|PACid:26992358	0.116696	-3.09917	0.00102499	0.0267661	DEG
Potri.011G155600.1|PACid:27003133	0.116866	-3.09707	4.02419e-06	0.000287491	DEG
Potri.001G440300.1|PACid:27044106	0.117156	-3.0935	5.09267e-07	5.06582e-05	DEG
Potri.001G403300.2|PACid:27040979	0.11718	-3.0932	6.71171e-11	1.75015e-08	DEG
Potri.010G078600.3|PACid:26982012	0.117199	-3.09297	0.00185811	0.0423958	DEG
Potri.014G138100.1|PACid:27033304	0.117276	-3.09202	0.000119895	0.0047993	DEG
Potri.016G051500.1|PACid:27013561	0.117308	-3.09163	3.36421e-06	0.000248393	DEG
Potri.016G051500.3|PACid:27013560	0.117308	-3.09163	3.36462e-06	0.000248393	DEG
Potri.005G232800.1|PACid:27031051	0.117346	-3.09116	8.26018e-05	0.00357936	DEG
Potri.005G176700.1|PACid:27031177	0.117549	-3.08867	2.84445e-06	0.00021611	DEG
Potri.009G046900.1|PACid:26986437	0.117752	-3.08617	4.30227e-10	9.32112e-08	DEG
Potri.002G242300.1|PACid:27020144	0.118233	-3.0803	0.00010197	0.00422301	DEG
Potri.002G257900.1|PACid:27023699	0.118533	-3.07663	5.43712e-08	6.91604e-06	DEG
Potri.009G164100.2|PACid:26987184	0.118909	-3.07207	0.00220801	0.0484124	DEG
Potri.003G207000.1|PACid:26996795	0.119176	-3.06883	5.18456e-09	8.24706e-07	DEG
Potri.003G176600.1|PACid:26999089	0.119288	-3.06748	5.50049e-07	5.43447e-05	DEG
Potri.001G349400.5|PACid:27043400	0.11929	-3.06745	0.00043189	0.0134701	DEG
Potri.017G107300.1|PACid:26983691	0.119572	-3.06405	0.00154502	0.0369743	DEG
Potri.005G006500.1|PACid:27029142	0.119822	-3.06104	0.000334624	0.0110302	DEG
Potri.002G261900.1|PACid:27024073	0.119978	-3.05916	0.00154693	0.0369743	DEG
Potri.013G109400.1|PACid:26995757	0.120575	-3.05199	0.000192361	0.00707548	DEG
Potri.009G148000.1|PACid:26988345	0.120661	-3.05097	0.00118211	0.0298545	DEG
Potri.005G115600.1|PACid:27027540	0.120694	-3.05058	0.000302999	0.0102137	DEG
Potri.005G130700.1|PACid:27028678	0.120707	-3.05042	0.000449373	0.0139026	DEG
Potri.003G126800.1|PACid:26998479	0.120758	-3.04981	2.97708e-07	3.18718e-05	DEG
Potri.001G004600.2|PACid:27047326	0.121201	-3.04452	6.71614e-08	8.31081e-06	DEG
Potri.006G143200.1|PACid:27005952	0.121689	-3.03872	0.000461943	0.0142132	DEG
Potri.T162900.2|PACid:26993275	0.123096	-3.02214	2.02786e-12	7.51573e-10	DEG
Potri.010G200400.1|PACid:26981293	0.123258	-3.02024	0.00229643	0.0499461	DEG
Potri.019G040100.2|PACid:27025789	0.123293	-3.01984	0.000883776	0.0237844	DEG
Potri.002G033000.2|PACid:27022765	0.123636	-3.01583	0.00134815	0.0332317	DEG
Potri.T011100.1|PACid:27051418	0.12371	-3.01496	1.48794e-10	3.6952e-08	DEG
Potri.003G081200.1|PACid:26999605	0.123793	-3.01399	6.28646e-11	1.68748e-08	DEG
Potri.006G114200.1|PACid:27003958	0.123914	-3.01259	1.31332e-13	6.03079e-11	DEG
Potri.003G126500.1|PACid:26999466	0.124992	-3.00009	0.00106824	0.0277267	DEG
Potri.001G004600.1|PACid:27047327	0.125251	-2.9971	9.40354e-08	1.13778e-05	DEG
Potri.011G152200.1|PACid:27001975	0.125923	-2.98939	8.18948e-05	0.00355916	DEG
Potri.007G140200.1|PACid:27016441	0.126918	-2.97804	1.29714e-06	0.000112347	DEG
Potri.T170200.1|PACid:27014119	0.127389	-2.97269	3.97589e-14	2.00779e-11	DEG
Potri.006G134600.1|PACid:27005162	0.127397	-2.9726	4.47296e-07	4.52332e-05	DEG
Potri.001G013400.1|PACid:27046789	0.127821	-2.9678	0.000605618	0.0177014	DEG
Potri.010G153600.1|PACid:26982823	0.12857	-2.95937	1.06916e-10	2.73904e-08	DEG
Potri.011G079500.1|PACid:27001579	0.128608	-2.95895	5.06912e-16	3.39552e-13	DEG
Potri.010G126900.1|PACid:26981763	0.128932	-2.95532	0.000190287	0.00701686	DEG
Potri.002G101300.1|PACid:27024005	0.129526	-2.94869	0.00188834	0.0429379	DEG
Potri.007G096200.1|PACid:27015235	0.130875	-2.93373	0.000189047	0.0069782	DEG
Potri.004G032300.2|PACid:26992003	0.131014	-2.93221	0.00219499	0.0482402	DEG
Potri.004G032300.1|PACid:26992004	0.131014	-2.93221	0.00219653	0.0482402	DEG
Potri.015G074600.2|PACid:27017224	0.131134	-2.93089	4.75973e-07	4.7671e-05	DEG
Potri.006G008500.1|PACid:27004462	0.131416	-2.92778	2.27816e-16	1.59938e-13	DEG
Potri.013G029900.2|PACid:26995286	0.131497	-2.9269	0.0016851	0.039434	DEG
Potri.009G041000.1|PACid:26986619	0.131535	-2.92648	4.23831e-08	5.53403e-06	DEG
Potri.006G261700.1|PACid:27004266	0.131803	-2.92354	0.00119401	0.0300926	DEG
Potri.014G111200.2|PACid:27032639	0.132028	-2.92108	2.43401e-05	0.00130034	DEG
Potri.014G111200.1|PACid:27032638	0.132028	-2.92108	2.43458e-05	0.00130034	DEG
Potri.008G079400.2|PACid:27037011	0.132658	-2.91422	0.00219836	0.0482588	DEG
Potri.010G134100.2|PACid:26979301	0.133445	-2.90569	1.21535e-09	2.25792e-07	DEG
Potri.010G134100.3|PACid:26979302	0.133445	-2.90569	1.21266e-09	2.25792e-07	DEG
Potri.006G068500.7|PACid:27004732	0.133693	-2.90301	0.000405074	0.0127812	DEG
Potri.006G068500.5|PACid:27004733	0.133693	-2.90301	0.000405023	0.0127812	DEG
Potri.006G068500.6|PACid:27004734	0.133693	-2.90301	0.000405023	0.0127812	DEG
Potri.006G068500.4|PACid:27004736	0.133693	-2.90301	0.000404977	0.0127812	DEG
Potri.006G068500.3|PACid:27004735	0.133693	-2.90301	0.000404949	0.0127812	DEG
Potri.006G068500.2|PACid:27004730	0.133693	-2.90301	0.000404898	0.0127812	DEG
Potri.006G068500.9|PACid:27004729	0.133693	-2.90301	0.000404802	0.0127812	DEG
Potri.006G068500.8|PACid:27004731	0.133693	-2.90301	0.000404753	0.0127812	DEG
Potri.017G083000.1|PACid:26984806	0.13389	-2.90088	1.89492e-05	0.00105292	DEG
Potri.001G049700.1|PACid:27041617	0.134482	-2.89452	0.00019992	0.0072911	DEG
Potri.001G367700.1|PACid:27041611	0.13497	-2.88929	0.000536841	0.0160312	DEG
Potri.002G209700.1|PACid:27023841	0.135047	-2.88847	0.000150348	0.00578698	DEG
Potri.009G118800.1|PACid:26988652	0.135208	-2.88675	0.00110231	0.0283192	DEG
Potri.009G118800.2|PACid:26988653	0.135208	-2.88675	0.00110085	0.0283015	DEG
Potri.010G153700.1|PACid:26981882	0.135764	-2.88083	0.000232515	0.00826917	DEG
Potri.016G103500.1|PACid:27012126	0.135943	-2.87893	8.44293e-07	7.79322e-05	DEG
Potri.002G233600.1|PACid:27023580	0.136394	-2.87414	1.65326e-05	0.00094084	DEG
Potri.004G043500.1|PACid:26991511	0.136775	-2.87013	8.93103e-05	0.00381111	DEG
Potri.012G047800.1|PACid:27048979	0.137501	-2.86249	3.56155e-09	5.85674e-07	DEG
Potri.008G020900.1|PACid:27039316	0.138232	-2.85484	8.41102e-10	1.6825e-07	DEG
Potri.017G009900.1|PACid:26985497	0.138468	-2.85238	2.01275e-08	2.8425e-06	DEG
Potri.017G038700.1|PACid:26983346	0.138504	-2.852	4.27068e-06	0.000301562	DEG
Potri.014G109200.1|PACid:27035213	0.138736	-2.84958	9.33804e-05	0.00394103	DEG
Potri.004G080200.1|PACid:26991829	0.139335	-2.84337	9.67606e-05	0.00405585	DEG
Potri.010G012000.1|PACid:26982050	0.139656	-2.84005	4.61792e-10	9.97539e-08	DEG
Potri.016G119300.5|PACid:27012745	0.139962	-2.83689	3.8642e-05	0.00189883	DEG
Potri.005G167300.1|PACid:27029613	0.14009	-2.83558	9.80632e-12	3.09952e-09	DEG
Potri.014G017400.1|PACid:27033058	0.140107	-2.8354	0.00187283	0.0426764	DEG
Potri.001G191200.1|PACid:27048104	0.140154	-2.83492	0.000221133	0.00792643	DEG
Potri.T162900.3|PACid:26993276	0.140337	-2.83303	2.08089e-11	6.22673e-09	DEG
Potri.005G162800.1|PACid:27030150	0.140349	-2.83291	3.47567e-05	0.00174292	DEG
Potri.018G132200.1|PACid:27009111	0.140596	-2.83037	0.00062274	0.0181191	DEG
Potri.008G214900.4|PACid:27039657	0.140606	-2.83027	0.000435221	0.0135497	DEG
Potri.018G045500.1|PACid:27010787	0.140712	-2.82919	3.05608e-06	0.000228855	DEG
Potri.001G255400.1|PACid:27047386	0.140922	-2.82703	0.00158959	0.0378171	DEG
Potri.002G146300.1|PACid:27021466	0.141052	-2.8257	8.02644e-12	2.57033e-09	DEG
Potri.005G051600.1|PACid:27028543	0.141219	-2.824	0.000169614	0.00638649	DEG
Potri.004G136600.1|PACid:26992340	0.141492	-2.82121	8.40535e-06	0.000528804	DEG
Potri.004G037100.1|PACid:26992926	0.143144	-2.80446	0.00102117	0.0266948	DEG
Potri.001G313000.1|PACid:27042750	0.143985	-2.79601	3.81763e-05	0.00188081	DEG
Potri.008G070800.1|PACid:27038996	0.144457	-2.79128	2.54534e-08	3.48021e-06	DEG
Potri.001G012700.1|PACid:27047696	0.144488	-2.79098	2.23498e-07	2.45387e-05	DEG
Potri.007G132000.1|PACid:27016017	0.144709	-2.78877	1.60172e-07	1.82444e-05	DEG
Potri.014G027100.1|PACid:27033077	0.14475	-2.78836	6.93817e-05	0.00310783	DEG
Potri.005G259300.1|PACid:27031664	0.144873	-2.78713	0.000159049	0.00607354	DEG
Potri.001G067000.1|PACid:27041081	0.144995	-2.78593	0.00147809	0.0357468	DEG
Potri.015G087800.1|PACid:27017230	0.145082	-2.78506	1.55635e-08	2.23249e-06	DEG
Potri.005G239300.1|PACid:27027846	0.145683	-2.7791	4.58424e-12	1.5863e-09	DEG
Potri.001G238900.1|PACid:27048126	0.146182	-2.77416	0.00216956	0.0477702	DEG
Potri.013G047600.1|PACid:26995830	0.146522	-2.77081	4.73977e-07	4.75364e-05	DEG
Potri.002G124100.1|PACid:27024395	0.14675	-2.76856	1.19596e-05	0.000721062	DEG
Potri.005G176200.1|PACid:27031575	0.148042	-2.75592	8.27755e-09	1.26173e-06	DEG
Potri.003G071800.1|PACid:26999564	0.148073	-2.75562	2.37783e-13	1.04586e-10	DEG
Potri.005G108400.1|PACid:27028376	0.148486	-2.7516	4.49017e-09	7.22116e-07	DEG
Potri.T035400.1|PACid:27027059	0.148581	-2.75068	0.00226341	0.0494193	DEG
Potri.015G035500.1|PACid:27018624	0.149528	-2.74152	2.34978e-06	0.00018628	DEG
Potri.017G139400.2|PACid:26984073	0.149946	-2.73749	9.77837e-05	0.00409139	DEG
Potri.015G038700.1|PACid:27018178	0.150342	-2.73368	5.89075e-11	1.59889e-08	DEG
Potri.013G041300.1|PACid:26996014	0.150761	-2.72966	9.10005e-09	1.37277e-06	DEG
Potri.008G014300.1|PACid:27039184	0.150788	-2.7294	0.000128675	0.00507504	DEG
Potri.005G153800.3|PACid:27028309	0.15108	-2.72662	0.000253286	0.00886114	DEG
Potri.001G317700.1|PACid:27046635	0.151232	-2.72516	2.56856e-05	0.00136095	DEG
Potri.007G088700.1|PACid:27014624	0.151509	-2.72253	0.00191831	0.0434973	DEG
Potri.002G129700.1|PACid:27024096	0.152479	-2.71332	3.93795e-05	0.00193097	DEG
Potri.005G188700.1|PACid:27029538	0.15281	-2.71019	2.81565e-13	1.18832e-10	DEG
Potri.001G185700.1|PACid:27043872	0.153159	-2.70689	3.64307e-14	1.86008e-11	DEG
Potri.002G082000.1|PACid:27021319	0.153217	-2.70635	0.000841144	0.0229587	DEG
Potri.017G015800.1|PACid:26984621	0.153799	-2.70089	0.000277831	0.00952679	DEG
Potri.007G063300.1|PACid:27015008	0.153815	-2.70073	0.000374066	0.0120369	DEG
Potri.005G211100.1|PACid:27027591	0.153846	-2.70044	0.000163943	0.00621184	DEG
Potri.003G034900.4|PACid:26999104	0.154377	-2.69547	0.00014374	0.00556461	DEG
Potri.015G120100.1|PACid:27019178	0.154555	-2.69381	0.000202446	0.00737872	DEG
Potri.008G064200.1|PACid:27037287	0.154632	-2.69309	1.44463e-07	1.66129e-05	DEG
Potri.002G101200.1|PACid:27020737	0.15491	-2.6905	0.000810403	0.0223417	DEG
Potri.014G087700.1|PACid:27034746	0.15502	-2.68948	9.44452e-14	4.4984e-11	DEG
Potri.008G038200.1|PACid:27036707	0.155144	-2.68832	2.32175e-06	0.00018466	DEG
Potri.007G023200.2|PACid:27015322	0.155536	-2.68468	4.40086e-05	0.00211395	DEG
Potri.013G095500.1|PACid:26994497	0.155577	-2.6843	0.000693569	0.0196582	DEG
Potri.014G133500.1|PACid:27032850	0.1557	-2.68316	6.61557e-08	8.21467e-06	DEG
Potri.015G093600.1|PACid:27018734	0.156106	-2.6794	0.000419138	0.013168	DEG
Potri.008G098900.1|PACid:27037466	0.156168	-2.67883	0.00107491	0.0278306	DEG
Potri.001G280700.1|PACid:27045490	0.156686	-2.67405	0.000352184	0.0114795	DEG
Potri.001G415600.1|PACid:27040741	0.156962	-2.67151	0.0011496	0.0292764	DEG
Potri.004G034200.1|PACid:26989691	0.15716	-2.6697	0.00227064	0.0495328	DEG
Potri.014G077400.1|PACid:27033373	0.157759	-2.6642	1.51061e-09	2.76427e-07	DEG
Potri.007G007400.1|PACid:27015790	0.157884	-2.66306	5.3342e-08	6.79696e-06	DEG
Potri.015G062200.1|PACid:27017306	0.158523	-2.65724	0.00118115	0.0298407	DEG
Potri.012G058300.1|PACid:27050926	0.158541	-2.65708	0.00169797	0.039697	DEG
Potri.017G042800.1|PACid:26985337	0.158685	-2.65576	0.000657029	0.0189014	DEG
Potri.010G192400.1|PACid:26979095	0.158706	-2.65557	1.34941e-10	3.36262e-08	DEG
Potri.010G005600.1|PACid:26981799	0.159644	-2.64707	0.00114285	0.0291148	DEG
Potri.005G213500.1|PACid:27030916	0.159863	-2.64509	5.54146e-05	0.00258199	DEG
Potri.001G424300.1|PACid:27047745	0.159952	-2.64429	8.26047e-05	0.00357936	DEG
Potri.008G137900.2|PACid:27039202	0.160094	-2.64301	2.49504e-05	0.00132874	DEG
Potri.013G032300.1|PACid:26995200	0.160378	-2.64046	9.91278e-07	9.00201e-05	DEG
Potri.017G139600.1|PACid:26984336	0.160885	-2.6359	9.09726e-06	0.000565773	DEG
Potri.008G112800.1|PACid:27035869	0.161269	-2.63246	0.000368387	0.0119013	DEG
Potri.001G451800.1|PACid:27043714	0.161482	-2.63055	0.00213755	0.0473222	DEG
Potri.004G139900.1|PACid:26989234	0.161785	-2.62785	0.000387985	0.0123892	DEG
Potri.014G161000.2|PACid:27033039	0.161821	-2.62753	2.99653e-05	0.00153642	DEG
Potri.012G123900.1|PACid:27049518	0.162792	-2.6189	3.07401e-08	4.11822e-06	DEG
Potri.004G098300.1|PACid:26990901	0.163396	-2.61355	1.98879e-05	0.00109178	DEG
Potri.013G060800.1|PACid:26993812	0.163547	-2.61222	2.79002e-06	0.000213475	DEG
Potri.T051300.1|PACid:27027139	0.164111	-2.60725	8.12981e-05	0.00353533	DEG
Potri.001G275800.1|PACid:27045419	0.164124	-2.60714	0.000253714	0.00887185	DEG
Potri.014G082100.1|PACid:27035083	0.164285	-2.60573	4.0805e-09	6.59136e-07	DEG
Potri.019G118300.1|PACid:27026745	0.164413	-2.6046	5.67961e-06	0.000385037	DEG
Potri.008G100300.2|PACid:27036032	0.165065	-2.5989	1.24858e-07	1.46564e-05	DEG
Potri.014G112100.1|PACid:27032063	0.16515	-2.59815	0.000501562	0.0151813	DEG
Potri.019G056500.3|PACid:27026950	0.165707	-2.5933	0.000299724	0.0101267	DEG
Potri.009G114600.1|PACid:26988063	0.166643	-2.58517	6.45411e-10	1.33741e-07	DEG
Potri.002G244000.2|PACid:27020950	0.167095	-2.58126	4.43275e-06	0.000310901	DEG
Potri.002G094000.1|PACid:27024514	0.167468	-2.57804	1.14658e-10	2.92711e-08	DEG
Potri.002G250900.2|PACid:27024008	0.167518	-2.57762	2.21159e-05	0.00120073	DEG
Potri.016G092600.2|PACid:27012619	0.167792	-2.57525	6.07657e-10	1.27126e-07	DEG
Potri.013G145600.1|PACid:26995945	0.168063	-2.57292	1.46923e-08	2.11583e-06	DEG
Potri.011G146700.3|PACid:27001203	0.168642	-2.56796	3.29358e-06	0.000243889	DEG
Potri.001G008500.2|PACid:27040277	0.168709	-2.56739	0.000428424	0.0133906	DEG
Potri.016G092600.1|PACid:27012618	0.168836	-2.56631	6.70088e-10	1.37817e-07	DEG
Potri.003G205800.1|PACid:26998130	0.169202	-2.56318	1.33425e-05	0.000792657	DEG
Potri.007G040400.1|PACid:27016328	0.170048	-2.55598	3.07634e-11	8.86384e-09	DEG
Potri.005G139500.1|PACid:27030523	0.171484	-2.54386	0.000957133	0.0253384	DEG
Potri.007G025600.1|PACid:27016309	0.172176	-2.53804	0.000903459	0.0242784	DEG
Potri.002G111900.1|PACid:27022489	0.172402	-2.53615	6.75204e-07	6.52963e-05	DEG
Potri.010G102900.1|PACid:26980100	0.172743	-2.5333	2.08271e-08	2.93562e-06	DEG
Potri.001G036900.1|PACid:27046169	0.172908	-2.53193	0.000252131	0.00882919	DEG
Potri.002G225500.2|PACid:27024762	0.174043	-2.52249	1.22969e-08	1.80288e-06	DEG
Potri.003G112700.1|PACid:26998123	0.174781	-2.51638	0.000738933	0.0207586	DEG
Potri.001G242100.1|PACid:27047137	0.174804	-2.51619	6.24656e-08	7.84991e-06	DEG
Potri.004G100000.2|PACid:26989254	0.175519	-2.5103	8.78928e-06	0.000549899	DEG
Potri.016G143200.1|PACid:27012084	0.175656	-2.50917	4.74659e-10	1.02231e-07	DEG
Potri.013G008500.4|PACid:26994668	0.175706	-2.50876	1.18179e-06	0.000103959	DEG
Potri.013G008500.3|PACid:26994665	0.175706	-2.50876	1.18332e-06	0.000103963	DEG
Potri.013G008500.2|PACid:26994666	0.175706	-2.50876	1.18509e-06	0.000103963	DEG
Potri.013G008500.1|PACid:26994667	0.175706	-2.50876	1.18753e-06	0.000103963	DEG
Potri.009G085100.2|PACid:26988829	0.176452	-2.50265	2.4585e-12	8.97511e-10	DEG
Potri.001G016600.1|PACid:27042229	0.176943	-2.49864	0.00111012	0.0284398	DEG
Potri.T068000.1|PACid:26996168	0.178105	-2.4892	0.000927661	0.0247828	DEG
Potri.016G091100.1|PACid:27012784	0.179119	-2.48101	0.000582181	0.0171467	DEG
Potri.008G114000.1|PACid:27035962	0.179401	-2.47874	1.10372e-05	0.00067323	DEG
Potri.008G114000.2|PACid:27035961	0.179401	-2.47874	1.10362e-05	0.00067323	DEG
Potri.016G137000.1|PACid:27013649	0.181026	-2.46573	8.71833e-07	8.00694e-05	DEG
Potri.001G275500.1|PACid:27041517	0.181158	-2.46468	0.000186228	0.00688807	DEG
Potri.002G206400.1|PACid:27021726	0.181933	-2.45852	2.40859e-07	2.62475e-05	DEG
Potri.004G053000.1|PACid:26991010	0.18196	-2.45831	8.40784e-05	0.00362814	DEG
Potri.004G053000.2|PACid:26991011	0.18196	-2.45831	8.40444e-05	0.00362814	DEG
Potri.001G108300.1|PACid:27045186	0.182142	-2.45686	3.7093e-06	0.00026885	DEG
Potri.001G059100.1|PACid:27041632	0.18215	-2.4568	1.21337e-06	0.000105971	DEG
Potri.014G027900.1|PACid:27035103	0.182594	-2.45329	2.17299e-07	2.39301e-05	DEG
Potri.017G001600.2|PACid:26983867	0.182824	-2.45147	0.000638828	0.0184651	DEG
Potri.010G083300.1|PACid:26981048	0.182911	-2.45079	1.24949e-05	0.000749008	DEG
Potri.007G007100.1|PACid:27016411	0.183233	-2.44825	0.000233349	0.00829077	DEG
Potri.007G092400.1|PACid:27014874	0.183455	-2.4465	3.19374e-05	0.00162498	DEG
Potri.004G161400.1|PACid:26992070	0.184134	-2.44117	1.53013e-06	0.000130361	DEG
Potri.001G217700.1|PACid:27041564	0.184319	-2.43973	0.000172237	0.00647224	DEG
Potri.015G008000.1|PACid:27017215	0.184574	-2.43773	2.93925e-05	0.00151343	DEG
Potri.008G013500.1|PACid:27038080	0.184646	-2.43716	0.000286648	0.00976166	DEG
Potri.014G082900.1|PACid:27032134	0.184841	-2.43564	0.00192586	0.0436144	DEG
Potri.013G064300.3|PACid:26993393	0.184895	-2.43522	2.69544e-05	0.00141482	DEG
Potri.013G064300.4|PACid:26993394	0.184895	-2.43522	2.6821e-05	0.00140985	DEG
Potri.001G414700.1|PACid:27045074	0.184997	-2.43443	5.96453e-07	5.84548e-05	DEG
Potri.002G175200.1|PACid:27023614	0.185676	-2.42914	0.00122351	0.0307511	DEG
Potri.018G142100.1|PACid:27008839	0.186214	-2.42497	0.00177056	0.0407547	DEG
Potri.002G014100.1|PACid:27020002	0.186267	-2.42456	0.00116228	0.0294966	DEG
Potri.002G067600.1|PACid:27022937	0.186343	-2.42397	0.00153186	0.036743	DEG
Potri.016G143900.1|PACid:27013611	0.186488	-2.42285	9.67519e-05	0.00405585	DEG
Potri.005G089700.1|PACid:27030085	0.186781	-2.42058	0.000251427	0.00881628	DEG
Potri.003G139600.1|PACid:26999950	0.18761	-2.41419	1.05614e-08	1.57693e-06	DEG
Potri.005G129700.1|PACid:27030080	0.187653	-2.41386	0.00140525	0.0343264	DEG
Potri.007G076700.2|PACid:27014508	0.187731	-2.41326	0.00214615	0.0474407	DEG
Potri.012G079500.1|PACid:27048911	0.187743	-2.41317	2.59869e-05	0.00137112	DEG
Potri.018G023200.1|PACid:27010826	0.187842	-2.41241	0.000906593	0.0243268	DEG
Potri.010G195800.1|PACid:26981517	0.188148	-2.41006	0.000114674	0.00462837	DEG
Potri.011G126700.1|PACid:27000727	0.188596	-2.40663	5.58031e-10	1.17756e-07	DEG
Potri.014G147300.1|PACid:27033865	0.189035	-2.40327	0.000342614	0.0112327	DEG
Potri.019G049200.1|PACid:27025533	0.189234	-2.40176	4.87144e-06	0.000338741	DEG
Potri.012G128100.1|PACid:27050692	0.190364	-2.39317	2.30414e-10	5.39205e-08	DEG
Potri.006G041100.1|PACid:27007390	0.190564	-2.39165	0.000234945	0.00833531	DEG
Potri.014G012200.1|PACid:27032210	0.191448	-2.38497	4.11127e-06	0.000292285	DEG
Potri.015G073200.1|PACid:27019534	0.19156	-2.38414	7.00276e-05	0.00312717	DEG
Potri.010G150800.1|PACid:26980492	0.191736	-2.3828	3.38055e-10	7.57696e-08	DEG
Potri.009G064300.1|PACid:26986090	0.19239	-2.37789	3.69431e-10	8.17373e-08	DEG
Potri.016G046200.1|PACid:27014003	0.192486	-2.37718	8.94419e-05	0.00381241	DEG
Potri.016G046200.2|PACid:27014004	0.192486	-2.37718	8.94451e-05	0.00381241	DEG
Potri.005G238600.1|PACid:27030667	0.192742	-2.37526	1.36125e-07	1.58263e-05	DEG
Potri.004G153800.1|PACid:26991930	0.192827	-2.37462	5.71412e-07	5.62271e-05	DEG
Potri.011G110200.1|PACid:27002102	0.193145	-2.37224	3.7223e-07	3.86046e-05	DEG
Potri.001G163600.1|PACid:27046905	0.193311	-2.371	6.46607e-10	1.33741e-07	DEG
Potri.010G109900.1|PACid:26978458	0.193694	-2.36815	0.000669515	0.0191699	DEG
Potri.001G030200.1|PACid:27040420	0.194697	-2.3607	2.49122e-05	0.00132767	DEG
Potri.007G009200.1|PACid:27015000	0.195361	-2.35579	1.72335e-12	6.41974e-10	DEG
Potri.013G079600.2|PACid:26994300	0.195401	-2.35549	3.7047e-08	4.86495e-06	DEG
Potri.008G202800.1|PACid:27037746	0.195456	-2.35508	1.81509e-05	0.00101685	DEG
Potri.012G044600.1|PACid:27050310	0.19555	-2.35439	5.3982e-05	0.00252977	DEG
Potri.019G015100.1|PACid:27025031	0.195858	-2.35212	1.8305e-10	4.44082e-08	DEG
Potri.012G143600.1|PACid:27050291	0.195889	-2.35189	1.58622e-09	2.87381e-07	DEG
Potri.005G072800.1|PACid:27029948	0.195891	-2.35188	8.3963e-06	0.000528804	DEG
Potri.016G035900.1|PACid:27012280	0.19722	-2.34212	0.00135273	0.0333109	DEG
Potri.016G035900.2|PACid:27012279	0.19722	-2.34212	0.00135264	0.0333109	DEG
Potri.005G239200.1|PACid:27027849	0.197283	-2.34166	8.88182e-10	1.77183e-07	DEG
Potri.002G120400.2|PACid:27022121	0.197348	-2.34119	2.43873e-06	0.000191665	DEG
Potri.014G100100.4|PACid:27032913	0.197514	-2.33997	0.000628401	0.0182311	DEG
Potri.014G100100.1|PACid:27032914	0.197515	-2.33997	0.000630093	0.018256	DEG
Potri.018G097000.1|PACid:27009999	0.197665	-2.33887	0.00229202	0.0498948	DEG
Potri.008G159800.1|PACid:27039559	0.198267	-2.33448	4.35673e-08	5.64654e-06	DEG
Potri.014G024400.1|PACid:27033827	0.199892	-2.32271	0.000270328	0.00932332	DEG
Potri.012G031200.1|PACid:27050298	0.199928	-2.32245	0.000152968	0.00586281	DEG
Potri.016G036100.1|PACid:27012712	0.200772	-2.31637	0.000672529	0.0192411	DEG
Potri.016G066300.1|PACid:27013085	0.200821	-2.31602	0.00164981	0.0388574	DEG
Potri.008G097300.1|PACid:27036122	0.20163	-2.31022	0.000472679	0.0144642	DEG
Potri.004G016400.1|PACid:26990069	0.202296	-2.30546	2.5829e-06	0.00020105	DEG
Potri.011G122900.1|PACid:27001031	0.202369	-2.30494	3.90728e-09	6.3679e-07	DEG
Potri.012G126000.2|PACid:27050833	0.202747	-2.30225	2.96492e-11	8.62462e-09	DEG
Potri.003G113600.1|PACid:26996327	0.202915	-2.30105	3.57413e-07	3.72797e-05	DEG
Potri.018G031100.1|PACid:27009566	0.202944	-2.30085	0.0012017	0.0302551	DEG
Potri.007G003200.6|PACid:27014488	0.202969	-2.30067	0.000155963	0.00596712	DEG
Potri.008G017100.1|PACid:27036150	0.203349	-2.29797	2.48456e-08	3.43426e-06	DEG
Potri.005G190800.1|PACid:27031573	0.203487	-2.29699	0.000100793	0.00418373	DEG
Potri.001G407100.1|PACid:27043870	0.203694	-2.29553	7.59619e-08	9.33705e-06	DEG
Potri.009G115600.1|PACid:26986318	0.203867	-2.2943	1.49303e-07	1.70596e-05	DEG
Potri.006G121100.1|PACid:27004607	0.204163	-2.29221	1.07497e-06	9.61848e-05	DEG
Potri.006G096600.1|PACid:27008713	0.20449	-2.2899	6.24059e-05	0.00283714	DEG
Potri.006G096600.3|PACid:27008712	0.20449	-2.2899	6.23952e-05	0.00283714	DEG
Potri.001G468800.1|PACid:27041105	0.206127	-2.2784	0.00043487	0.0135457	DEG
Potri.014G102700.1|PACid:27032513	0.206561	-2.27536	0.000897432	0.0241341	DEG
Potri.015G147500.1|PACid:27019250	0.206733	-2.27416	3.80339e-10	8.36436e-08	DEG
Potri.015G030700.1|PACid:27017329	0.20761	-2.26805	1.91587e-05	0.00106133	DEG
Potri.014G024700.3|PACid:27032754	0.20764	-2.26785	0.000118742	0.00476357	DEG
Potri.009G134000.1|PACid:26986805	0.20841	-2.26251	3.94596e-07	4.0693e-05	DEG
Potri.009G067100.1|PACid:26986143	0.209435	-2.25543	3.56399e-07	3.72272e-05	DEG
Potri.001G216000.1|PACid:27046353	0.209692	-2.25366	8.98918e-07	8.23497e-05	DEG
Potri.002G158200.2|PACid:27024312	0.209867	-2.25245	0.00064081	0.018515	DEG
Potri.002G158200.1|PACid:27024313	0.209884	-2.25233	0.000641401	0.0185174	DEG
Potri.005G233600.1|PACid:27028604	0.209962	-2.2518	5.26134e-11	1.44416e-08	DEG
Potri.006G279700.1|PACid:27005820	0.210424	-2.24863	6.74945e-05	0.00304196	DEG
Potri.010G198800.1|PACid:26979359	0.210487	-2.2482	1.33772e-11	4.17396e-09	DEG
Potri.006G250100.1|PACid:27003556	0.210537	-2.24785	7.80731e-05	0.00342443	DEG
Potri.006G250100.2|PACid:27003557	0.210537	-2.24785	7.80913e-05	0.00342443	DEG
Potri.001G021000.1|PACid:27041738	0.211286	-2.24273	0.00127121	0.0317098	DEG
Potri.005G198300.1|PACid:27030206	0.212762	-2.23269	0.000331645	0.0109567	DEG
Potri.008G043400.2|PACid:27036120	0.212786	-2.23253	4.43047e-05	0.00212575	DEG
Potri.001G275200.1|PACid:27043059	0.212813	-2.23234	2.85442e-06	0.000216417	DEG
Potri.009G078200.1|PACid:26986419	0.21295	-2.23142	2.37703e-05	0.00127801	DEG
Potri.011G092500.1|PACid:27002688	0.21303	-2.23087	6.89656e-07	6.61959e-05	DEG
Potri.001G421300.1|PACid:27047812	0.213485	-2.22779	9.75916e-08	1.17776e-05	DEG
Potri.006G092000.1|PACid:27003886	0.213873	-2.22517	1.90607e-09	3.40263e-07	DEG
Potri.005G073100.2|PACid:27031657	0.214194	-2.22301	0.000272984	0.00939513	DEG
Potri.004G156000.3|PACid:26989264	0.214205	-2.22294	7.69895e-06	0.000493091	DEG
Potri.019G071000.6|PACid:27026050	0.214373	-2.2218	4.44056e-06	0.00031115	DEG
Potri.007G022000.2|PACid:27015287	0.214892	-2.21832	0.00108523	0.028048	DEG
Potri.017G110000.1|PACid:26983608	0.215187	-2.21634	0.000469239	0.0143891	DEG
Potri.003G063400.1|PACid:26998115	0.21618	-2.20969	3.34454e-08	4.45013e-06	DEG
Potri.003G183100.1|PACid:26999729	0.216213	-2.20947	1.17733e-06	0.000103817	DEG
Potri.010G005400.2|PACid:26979729	0.21625	-2.20923	3.00552e-05	0.00153995	DEG
Potri.002G161900.1|PACid:27021819	0.216785	-2.20566	0.000232058	0.00826097	DEG
Potri.009G067200.1|PACid:26987275	0.216857	-2.20519	5.2826e-08	6.74298e-06	DEG
Potri.001G201400.1|PACid:27043843	0.217244	-2.20261	0.0013071	0.0324611	DEG
Potri.010G057100.1|PACid:26979992	0.21745	-2.20124	3.31847e-09	5.55789e-07	DEG
Potri.016G029100.1|PACid:27013036	0.217918	-2.19814	5.70208e-08	7.20287e-06	DEG
Potri.010G163800.1|PACid:26980433	0.219947	-2.18478	1.63671e-05	0.000934331	DEG
Potri.010G082400.4|PACid:26978606	0.219978	-2.18457	0.0017409	0.0403391	DEG
Potri.007G024600.1|PACid:27015447	0.220088	-2.18385	6.89011e-05	0.0030901	DEG
Potri.008G009500.1|PACid:27036198	0.220308	-2.18241	2.36345e-09	4.13819e-07	DEG
Potri.016G006800.1|PACid:27013631	0.220835	-2.17896	0.000278312	0.00953497	DEG
Potri.003G200200.2|PACid:26996333	0.221181	-2.1767	0.000633589	0.018339	DEG
Potri.012G084400.1|PACid:27049535	0.221188	-2.17666	6.73852e-08	8.31081e-06	DEG
Potri.001G452400.1|PACid:27041516	0.221641	-2.1737	2.5043e-06	0.000196098	DEG
Potri.009G116400.3|PACid:26985818	0.221674	-2.17349	1.37581e-05	0.000814603	DEG
Potri.004G162400.1|PACid:26992915	0.221782	-2.17279	2.31741e-06	0.000184516	DEG
Potri.001G345100.4|PACid:27040550	0.22179	-2.17274	2.32487e-06	0.000184707	DEG
Potri.015G115400.2|PACid:27019443	0.221865	-2.17225	3.71168e-06	0.00026885	DEG
Potri.006G262100.4|PACid:27005693	0.222078	-2.17086	0.000224321	0.00802465	DEG
Potri.016G016400.1|PACid:27012842	0.222256	-2.16971	0.000190558	0.00702334	DEG
Potri.007G022000.1|PACid:27015286	0.223312	-2.16287	0.00159378	0.037892	DEG
Potri.009G119000.1|PACid:26988414	0.223387	-2.16239	0.000760872	0.0212686	DEG
Potri.006G027300.2|PACid:27005541	0.223474	-2.16182	1.30349e-08	1.90344e-06	DEG
Potri.017G095000.2|PACid:26983859	0.22391	-2.15901	0.000596552	0.0174924	DEG
Potri.004G173900.2|PACid:26992534	0.223922	-2.15893	4.03051e-10	8.79378e-08	DEG
Potri.004G173900.1|PACid:26992535	0.223922	-2.15893	4.03478e-10	8.79378e-08	DEG
Potri.001G048800.1|PACid:27040412	0.224001	-2.15842	0.00176068	0.0406268	DEG
Potri.004G236500.1|PACid:26989952	0.224281	-2.15662	2.80818e-06	0.000214246	DEG
Potri.007G055100.1|PACid:27014708	0.22464	-2.15431	1.97601e-05	0.00108722	DEG
Potri.013G106100.1|PACid:26994006	0.225317	-2.14997	0.000762977	0.0213193	DEG
Potri.006G236200.1|PACid:27005510	0.226412	-2.14298	5.29813e-06	0.000364936	DEG
Potri.016G085800.1|PACid:27013235	0.226566	-2.142	2.15684e-05	0.00117696	DEG
Potri.006G260100.1|PACid:27005570	0.226954	-2.13953	0.00128448	0.0319862	DEG
Potri.013G027200.1|PACid:26995685	0.227242	-2.1377	2.74416e-06	0.000210241	DEG
Potri.008G110100.1|PACid:27039465	0.227298	-2.13735	0.0004652	0.0142893	DEG
Potri.005G076900.1|PACid:27030342	0.22745	-2.13638	0.00198214	0.0446398	DEG
Potri.018G101300.1|PACid:27009737	0.227715	-2.1347	0.00198477	0.0446715	DEG
Potri.019G089700.1|PACid:27025680	0.22844	-2.13011	0.000121597	0.00485145	DEG
Potri.002G246400.1|PACid:27022766	0.229844	-2.12127	0.000806474	0.0222452	DEG
Potri.013G129900.1|PACid:26994472	0.230345	-2.11813	1.73502e-05	0.000978971	DEG
Potri.003G173900.1|PACid:26997267	0.230401	-2.11778	0.000488132	0.0148438	DEG
Potri.013G008900.1|PACid:26994574	0.230441	-2.11753	0.000219973	0.00789622	DEG
Potri.015G023200.1|PACid:27019482	0.230658	-2.11617	0.000703347	0.0198736	DEG
Potri.005G021100.4|PACid:27028492	0.230683	-2.11601	0.000337952	0.0110998	DEG
Potri.003G198500.1|PACid:26999828	0.231212	-2.11271	2.34295e-05	0.00126622	DEG
Potri.006G267700.1|PACid:27004001	0.232263	-2.10617	3.44288e-10	7.66387e-08	DEG
Potri.003G151000.1|PACid:26997802	0.232521	-2.10457	0.000507847	0.0153347	DEG
Potri.004G002000.1|PACid:26990316	0.232723	-2.10331	0.000691965	0.0196356	DEG
Potri.002G169100.1|PACid:27021303	0.233093	-2.10102	0.000776447	0.0216386	DEG
Potri.002G015100.1|PACid:27022970	0.233743	-2.09701	6.72387e-09	1.05576e-06	DEG
Potri.007G040000.1|PACid:27014725	0.235396	-2.08684	0.000337827	0.0110998	DEG
Potri.008G097200.5|PACid:27038385	0.235795	-2.0844	1.66994e-07	1.88456e-05	DEG
Potri.005G061500.1|PACid:27031850	0.236456	-2.08036	0.000663328	0.0190376	DEG
Potri.004G173200.1|PACid:26991061	0.236923	-2.07751	2.2813e-06	0.000182436	DEG
Potri.007G093200.1|PACid:27016769	0.236976	-2.07719	0.000238372	0.00842006	DEG
Potri.001G384600.1|PACid:27045579	0.238121	-2.07023	0.000827629	0.0226321	DEG
Potri.005G232600.1|PACid:27029985	0.23839	-2.06861	3.40733e-05	0.00171336	DEG
Potri.001G431300.1|PACid:27042448	0.238925	-2.06537	0.00151377	0.0364047	DEG
Potri.012G144500.1|PACid:27049182	0.239056	-2.06458	0.00104529	0.0272571	DEG
Potri.001G029600.2|PACid:27041374	0.239562	-2.06153	0.00168168	0.0393792	DEG
Potri.002G217600.1|PACid:27021102	0.239613	-2.06122	1.51516e-05	0.000874515	DEG
Potri.011G103200.1|PACid:27001850	0.23965	-2.061	0.00110276	0.0283209	DEG
Potri.011G165200.1|PACid:27002140	0.239927	-2.05933	2.40158e-05	0.00128931	DEG
Potri.T012300.1|PACid:27051417	0.240046	-2.05862	0.00212696	0.0471593	DEG
Potri.008G056500.1|PACid:27039664	0.240212	-2.05762	0.000628263	0.0182311	DEG
Potri.007G071100.1|PACid:27016713	0.240428	-2.05632	2.61089e-06	0.000201937	DEG
Potri.016G112000.1|PACid:27013139	0.24048	-2.05601	0.000979476	0.0257803	DEG
Potri.001G309600.1|PACid:27047620	0.240645	-2.05502	0.000934899	0.0248942	DEG
Potri.005G161500.1|PACid:27030953	0.241508	-2.04986	8.14428e-07	7.61381e-05	DEG
Potri.017G029000.1|PACid:26984355	0.241871	-2.04769	3.12159e-07	3.30314e-05	DEG
Potri.001G467600.1|PACid:27048632	0.243081	-2.04049	4.91385e-06	0.000340717	DEG
Potri.013G133800.1|PACid:26994640	0.24334	-2.03896	0.000366644	0.0118555	DEG
Potri.001G173100.1|PACid:27041742	0.243567	-2.03761	0.000540417	0.0161182	DEG
Potri.006G185200.2|PACid:27003830	0.243897	-2.03566	0.000448271	0.0138771	DEG
Potri.012G047200.2|PACid:27051252	0.244189	-2.03393	1.31192e-07	1.53505e-05	DEG
Potri.012G043200.1|PACid:27050040	0.244239	-2.03364	2.85879e-08	3.85108e-06	DEG
Potri.014G034800.1|PACid:27034589	0.244562	-2.03173	0.00215774	0.0476054	DEG
Potri.001G342600.1|PACid:27047546	0.244683	-2.03101	1.44441e-05	0.000847753	DEG
Potri.002G208400.1|PACid:27022753	0.244706	-2.03088	3.8339e-07	3.95933e-05	DEG
Potri.005G174000.1|PACid:27029224	0.244806	-2.03029	4.03818e-08	5.28387e-06	DEG
Potri.018G068600.1|PACid:27010757	0.244901	-2.02973	0.00214093	0.0473685	DEG
Potri.001G154300.1|PACid:27047661	0.245565	-2.02582	7.22749e-07	6.88728e-05	DEG
Potri.003G164100.1|PACid:26997292	0.24598	-2.02339	7.57178e-06	0.000487082	DEG
Potri.015G006100.1|PACid:27019227	0.245997	-2.02329	5.1001e-07	5.06631e-05	DEG
Potri.001G467300.1|PACid:27047486	0.246106	-2.02265	1.49235e-05	0.000863402	DEG
Potri.015G091700.1|PACid:27017582	0.246304	-2.02149	0.000998364	0.0262019	DEG
Potri.008G190000.1|PACid:27038248	0.246673	-2.01933	9.05038e-06	0.000563818	DEG
Potri.015G013700.1|PACid:27018794	0.24723	-2.01607	7.06907e-09	1.09583e-06	DEG
Potri.001G073600.1|PACid:27048455	0.247666	-2.01353	3.48455e-06	0.000255193	DEG
Potri.010G129300.1|PACid:26978745	0.248444	-2.00901	8.64509e-07	7.94967e-05	DEG
Potri.006G079200.1|PACid:27003466	0.248452	-2.00896	0.000238704	0.00842745	DEG
Potri.002G234600.1|PACid:27024560	0.248938	-2.00614	7.84756e-07	7.39264e-05	DEG
Potri.017G071000.1|PACid:26984048	0.248995	-2.00581	0.00194448	0.0439952	DEG
Potri.011G139800.1|PACid:27000617	0.249475	-2.00303	7.21429e-06	0.000467795	DEG
Potri.008G140500.1|PACid:27038703	0.249493	-2.00293	2.30182e-06	0.000183675	DEG
Potri.016G031300.1|PACid:27013889	4.00992	2.00357	1.8164e-05	0.00101685	DEG
Potri.017G108500.1|PACid:26983826	4.01837	2.00661	2.58396e-05	0.00136613	DEG
Potri.011G046400.3|PACid:27001621	4.01996	2.00718	5.59528e-08	7.08021e-06	DEG
Potri.005G108700.2|PACid:27031480	4.02522	2.00907	9.87197e-09	1.48005e-06	DEG
Potri.002G065600.1|PACid:27020073	4.02891	2.01039	5.97905e-07	5.85186e-05	DEG
Potri.010G045900.2|PACid:26982986	4.03207	2.01152	7.17773e-06	0.000465838	DEG
Potri.001G105900.3|PACid:27040753	4.03444	2.01237	3.90402e-10	8.55988e-08	DEG
Potri.014G028200.2|PACid:27033008	4.03851	2.01382	1.34427e-08	1.95128e-06	DEG
Potri.014G028200.4|PACid:27033009	4.03851	2.01382	1.33943e-08	1.94812e-06	DEG
Potri.008G024100.2|PACid:27038129	4.04197	2.01506	7.91581e-05	0.00345668	DEG
Potri.018G104900.1|PACid:27010728	4.04514	2.01619	6.37033e-08	7.99169e-06	DEG
Potri.009G073200.1|PACid:26987114	4.04601	2.0165	1.44848e-07	1.66148e-05	DEG
Potri.005G185400.5|PACid:27027600	4.04914	2.01762	0.000321674	0.0106951	DEG
Potri.016G133900.1|PACid:27013905	4.05271	2.01889	1.30715e-09	2.41618e-07	DEG
Potri.003G097300.1|PACid:26997420	4.05893	2.0211	5.13052e-06	0.00035473	DEG
Potri.019G020700.1|PACid:27026825	4.06009	2.02151	3.18885e-09	5.42722e-07	DEG
Potri.018G095100.2|PACid:27010433	4.06038	2.02161	0.000277719	0.00952679	DEG
Potri.004G075400.2|PACid:26989608	4.06122	2.02191	0.000597132	0.0174981	DEG
Potri.002G057700.1|PACid:27021106	4.06294	2.02252	3.95274e-06	0.000283336	DEG
Potri.002G057700.2|PACid:27021105	4.06294	2.02252	3.95435e-06	0.000283336	DEG
Potri.014G094200.2|PACid:27034609	4.07107	2.02541	2.65022e-09	4.5637e-07	DEG
Potri.018G134200.3|PACid:27010319	4.07231	2.02585	0.00185271	0.0422989	DEG
Potri.018G095800.3|PACid:27010376	4.07473	2.02671	0.00161959	0.0383311	DEG
Potri.012G003000.1|PACid:27051237	4.07826	2.02795	9.29038e-07	8.48959e-05	DEG
Potri.003G137400.3|PACid:26996221	4.07887	2.02817	2.95599e-09	5.04265e-07	DEG
Potri.016G066100.2|PACid:27011546	4.08083	2.02886	3.64392e-07	3.79534e-05	DEG
Potri.016G066100.1|PACid:27011545	4.08083	2.02886	3.65792e-07	3.8045e-05	DEG
Potri.008G178100.1|PACid:27039695	4.09434	2.03363	7.62062e-05	0.00335386	DEG
Potri.003G113100.1|PACid:26997624	4.09702	2.03458	0.00067031	0.0191852	DEG
Potri.003G134900.2|PACid:26998025	4.10013	2.03567	0.000121353	0.00484436	DEG
Potri.001G091100.4|PACid:27048156	4.1078	2.03837	6.65926e-06	0.000437279	DEG
Potri.T097300.1|PACid:26983171	4.11017	2.0392	0.00194206	0.043954	DEG
Potri.006G090600.3|PACid:27006689	4.11688	2.04155	1.41455e-05	0.000831566	DEG
Potri.008G119600.1|PACid:27039837	4.13651	2.04842	6.73457e-08	8.31081e-06	DEG
Potri.010G212200.1|PACid:26980971	4.14237	2.05046	2.45752e-07	2.6701e-05	DEG
Potri.010G209200.1|PACid:26979115	4.14923	2.05284	0.000101707	0.0042145	DEG
Potri.014G026700.1|PACid:27033628	4.15118	2.05352	1.44979e-07	1.66148e-05	DEG
Potri.006G201000.1|PACid:27006015	4.17958	2.06336	1.01681e-05	0.000623342	DEG
Potri.008G137700.1|PACid:27035770	4.18062	2.06372	2.05613e-06	0.000166805	DEG
Potri.010G062900.1|PACid:26983000	4.18331	2.06464	4.4415e-09	7.15866e-07	DEG
Potri.016G066700.1|PACid:27013522	4.18413	2.06493	3.82764e-05	0.0018832	DEG
Potri.018G127800.1|PACid:27009812	4.18431	2.06499	5.61369e-06	0.000381987	DEG
Potri.004G012700.1|PACid:26991669	4.18729	2.06602	4.26966e-05	0.00206588	DEG
Potri.001G154500.1|PACid:27041207	4.18829	2.06636	0.000942914	0.0250528	DEG
Potri.005G158400.1|PACid:27031879	4.1887	2.0665	1.1029e-09	2.06696e-07	DEG
Potri.014G104200.5|PACid:27032876	4.19548	2.06884	3.34176e-09	5.55789e-07	DEG
Potri.014G104200.2|PACid:27032874	4.19548	2.06884	3.33708e-09	5.55789e-07	DEG
Potri.014G104200.1|PACid:27032875	4.19548	2.06884	3.33212e-09	5.55789e-07	DEG
Potri.005G020600.6|PACid:27029333	4.19952	2.07022	0.00167016	0.0392597	DEG
Potri.014G083200.1|PACid:27033834	4.21184	2.07445	1.4478e-06	0.000124363	DEG
Potri.005G157300.1|PACid:27029798	4.21233	2.07462	3.33841e-07	3.52236e-05	DEG
Potri.010G115600.2|PACid:26981200	4.22834	2.08009	8.69503e-05	0.00371475	DEG
Potri.016G090400.1|PACid:27013695	4.23106	2.08102	0.000214511	0.00771911	DEG
Potri.012G011300.1|PACid:27049926	4.23381	2.08195	8.50357e-08	1.03651e-05	DEG
Potri.002G180800.7|PACid:27020033	4.23668	2.08293	0.000158846	0.00606898	DEG
Potri.001G026200.1|PACid:27047881	4.24066	2.08429	4.21882e-06	0.000299348	DEG
Potri.005G258800.1|PACid:27029522	4.24766	2.08667	3.07639e-05	0.00157294	DEG
Potri.013G011400.5|PACid:26994680	4.25701	2.08984	0.00060001	0.0175656	DEG
Potri.006G086400.2|PACid:27006755	4.26091	2.09116	1.46443e-05	0.000857215	DEG
Potri.008G151100.2|PACid:27037817	4.26284	2.09182	5.99322e-05	0.00274704	DEG
Potri.014G168600.1|PACid:27034077	4.2674	2.09336	2.80878e-08	3.79071e-06	DEG
Potri.016G125000.1|PACid:27014016	4.26776	2.09348	0.000493054	0.0149662	DEG
Potri.005G017300.1|PACid:27027926	4.27756	2.09679	6.15329e-09	9.72446e-07	DEG
Potri.001G073100.5|PACid:27043515	4.27795	2.09692	2.16269e-06	0.000174161	DEG
Potri.010G142300.2|PACid:26981838	4.28041	2.09775	6.56616e-05	0.00297035	DEG
Potri.003G034200.1|PACid:26997414	4.28153	2.09813	0.000327778	0.0108486	DEG
Potri.013G047300.3|PACid:26994077	4.28414	2.099	0.00182575	0.0417828	DEG
Potri.009G128700.2|PACid:26988841	4.28867	2.10053	4.88686e-07	4.88105e-05	DEG
Potri.014G146800.1|PACid:27034236	4.29329	2.10208	2.24953e-06	0.000180093	DEG
Potri.002G021400.1|PACid:27024051	4.29334	2.1021	0.000570264	0.0168501	DEG
Potri.011G035900.3|PACid:27003023	4.3063	2.10645	0.00079723	0.0220315	DEG
Potri.008G194800.1|PACid:27037486	4.30815	2.10707	3.59874e-10	7.98648e-08	DEG
Potri.005G079600.1|PACid:27031745	4.3185	2.11053	0.00172964	0.0401929	DEG
Potri.005G225800.1|PACid:27027433	4.324	2.11237	1.66957e-06	0.000140115	DEG
Potri.001G050400.4|PACid:27048083	4.32525	2.11278	0.000926592	0.0247633	DEG
Potri.009G123700.1|PACid:26987874	4.33703	2.11671	0.000305062	0.0102596	DEG
Potri.019G031600.1|PACid:27025140	4.34479	2.11928	5.15242e-09	8.21383e-07	DEG
Potri.006G109600.1|PACid:27007845	4.35597	2.12299	3.20538e-09	5.44265e-07	DEG
Potri.002G108500.1|PACid:27022920	4.35829	2.12376	5.92974e-05	0.00272466	DEG
Potri.017G013300.1|PACid:26984791	4.35984	2.12428	1.37737e-06	0.000119013	DEG
Potri.013G083600.1|PACid:26995006	4.37088	2.12792	4.38676e-05	0.00210995	DEG
Potri.009G112400.1|PACid:26987580	4.37118	2.12802	2.18758e-09	3.86736e-07	DEG
Potri.015G099200.1|PACid:27017289	4.37478	2.12921	0.00197765	0.0445936	DEG
Potri.007G134800.1|PACid:27016454	4.38789	2.13353	4.03097e-09	6.52578e-07	DEG
Potri.001G149100.1|PACid:27046142	4.39381	2.13547	2.42897e-07	2.64301e-05	DEG
Potri.009G134100.4|PACid:26988253	4.39851	2.13701	0.000143261	0.00555196	DEG
Potri.013G073600.1|PACid:26995806	4.40269	2.13839	0.000579592	0.0170912	DEG
Potri.019G068900.1|PACid:27025083	4.40658	2.13966	3.99512e-08	5.23691e-06	DEG
Potri.010G228600.4|PACid:26981867	4.41029	2.14087	4.13221e-05	0.00200869	DEG
Potri.T118800.1|PACid:26996117	4.41848	2.14355	1.01273e-07	1.21615e-05	DEG
Potri.012G069700.3|PACid:27049578	4.41954	2.1439	0.00064599	0.0186352	DEG
Potri.001G073100.2|PACid:27043514	4.42189	2.14466	1.73592e-07	1.94693e-05	DEG
Potri.005G031500.1|PACid:27030634	4.43274	2.1482	1.50699e-05	0.000870487	DEG
Potri.001G374600.1|PACid:27040414	4.44029	2.15065	0.00134777	0.0332317	DEG
Potri.005G030500.1|PACid:27028198	4.44206	2.15123	1.07554e-05	0.000657141	DEG
Potri.005G229800.1|PACid:27031470	4.44927	2.15357	0.00121521	0.0305741	DEG
Potri.013G021900.1|PACid:26995137	4.45098	2.15412	0.000249811	0.00876475	DEG
Potri.018G129200.1|PACid:27009482	4.46013	2.15709	1.52445e-09	2.77568e-07	DEG
Potri.016G112600.1|PACid:27012940	4.47919	2.16324	7.14516e-06	0.00046455	DEG
Potri.003G143900.1|PACid:26996442	4.4865	2.16559	5.78497e-07	5.68477e-05	DEG
Potri.015G043900.1|PACid:27017362	4.48711	2.16579	1.64513e-06	0.000138542	DEG
Potri.015G020000.1|PACid:27018472	4.49702	2.16897	6.78393e-05	0.00305561	DEG
Potri.001G234200.1|PACid:27045540	4.50005	2.16994	3.92083e-11	1.10958e-08	DEG
Potri.001G090700.1|PACid:27048528	4.50842	2.17262	2.40907e-10	5.60171e-08	DEG
Potri.002G191600.1|PACid:27021288	4.52718	2.17861	2.26801e-07	2.4864e-05	DEG
Potri.002G012500.2|PACid:27020068	4.5512	2.18625	0.000170823	0.00642571	DEG
Potri.011G028400.1|PACid:27001837	4.55237	2.18662	1.02483e-06	9.25777e-05	DEG
Potri.007G003100.1|PACid:27016516	4.56058	2.18922	2.35474e-09	4.13285e-07	DEG
Potri.008G069600.1|PACid:27037456	4.57608	2.19411	0.000815813	0.0224266	DEG
Potri.002G129400.2|PACid:27022872	4.58378	2.19654	0.000114225	0.00461789	DEG
Potri.018G123000.1|PACid:27009862	4.58587	2.1972	4.24453e-08	5.53403e-06	DEG
Potri.004G217200.3|PACid:26992601	4.5965	2.20054	5.50029e-07	5.43447e-05	DEG
Potri.004G135300.1|PACid:26989473	4.60072	2.20186	6.96766e-09	1.08471e-06	DEG
Potri.010G157900.2|PACid:26982518	4.60921	2.20452	2.30545e-07	2.51988e-05	DEG
Potri.001G134700.1|PACid:27047521	4.61554	2.2065	0.00217551	0.047858	DEG
Potri.008G205000.1|PACid:27036195	4.61696	2.20694	4.54245e-07	4.58725e-05	DEG
Potri.010G166200.1|PACid:26981907	4.61804	2.20728	0.0010731	0.0277937	DEG
Potri.014G170800.4|PACid:27034418	4.63496	2.21256	1.95824e-05	0.00107989	DEG
Potri.014G170800.2|PACid:27034417	4.63496	2.21256	1.95803e-05	0.00107989	DEG
Potri.008G085000.1|PACid:27035742	4.63748	2.21334	3.00555e-08	4.03389e-06	DEG
Potri.010G107900.1|PACid:26981577	4.65254	2.21802	0.000585686	0.0172361	DEG
Potri.012G082400.1|PACid:27049643	4.6558	2.21903	8.81407e-08	1.07079e-05	DEG
Potri.003G157100.1|PACid:26999550	4.66594	2.22217	5.66315e-05	0.00262746	DEG
Potri.003G157100.2|PACid:26999551	4.66594	2.22217	5.66247e-05	0.00262746	DEG
Potri.003G157100.3|PACid:26999552	4.66594	2.22217	5.66095e-05	0.00262746	DEG
Potri.010G225600.1|PACid:26981393	4.67048	2.22357	0.000188477	0.0069642	DEG
Potri.005G215600.1|PACid:27028833	4.67251	2.2242	3.38308e-10	7.57696e-08	DEG
Potri.007G140500.1|PACid:27015819	4.67274	2.22427	1.28572e-08	1.88125e-06	DEG
Potri.009G121300.2|PACid:26987714	4.68019	2.22657	4.92111e-12	1.67119e-09	DEG
Potri.009G134700.1|PACid:26985779	4.6802	2.22657	1.34799e-10	3.36262e-08	DEG
Potri.007G010200.2|PACid:27015640	4.68308	2.22746	1.12946e-07	1.3344e-05	DEG
Potri.006G175500.1|PACid:27006734	4.69372	2.23073	1.19665e-10	3.03373e-08	DEG
Potri.002G231900.1|PACid:27019961	4.69769	2.23195	0.00108677	0.0280682	DEG
Potri.003G072900.1|PACid:26996958	4.69875	2.23228	0.00172615	0.0401374	DEG
Potri.010G159900.1|PACid:26982930	4.69944	2.23249	0.000307219	0.0103131	DEG
Potri.004G068100.1|PACid:26989588	4.70595	2.23448	1.00088e-05	0.000616165	DEG
Potri.006G232900.4|PACid:27004199	4.70846	2.23525	0.00224407	0.0490706	DEG
Potri.014G044100.1|PACid:27033938	4.71115	2.23608	0.00136395	0.0335533	DEG
Potri.003G112600.3|PACid:26999516	4.71951	2.23864	6.33084e-06	0.00041945	DEG
Potri.008G175300.1|PACid:27037204	4.72305	2.23972	2.60361e-07	2.82044e-05	DEG
Potri.011G039400.1|PACid:27002583	4.73672	2.24389	0.00221895	0.0486085	DEG
Potri.014G099000.1|PACid:27032734	4.74187	2.24546	4.95316e-10	1.05137e-07	DEG
Potri.003G137400.1|PACid:26996219	4.74228	2.24558	7.08525e-10	1.44906e-07	DEG
Potri.003G137400.2|PACid:26996220	4.74228	2.24558	7.06459e-10	1.4489e-07	DEG
Potri.001G231900.2|PACid:27044807	4.74296	2.24579	2.96828e-05	0.0015249	DEG
Potri.016G025500.1|PACid:27013198	4.74994	2.24791	2.32508e-10	5.42369e-08	DEG
Potri.003G112600.8|PACid:26999517	4.75144	2.24837	5.54547e-06	0.00037848	DEG
Potri.001G061000.1|PACid:27044365	4.76513	2.25252	3.14448e-10	7.13006e-08	DEG
Potri.T079200.1|PACid:27035710	4.78042	2.25714	3.80815e-07	3.93831e-05	DEG
Potri.006G092400.1|PACid:27007021	4.79943	2.26286	2.5849e-08	3.52769e-06	DEG
Potri.007G050300.1|PACid:27015774	4.79961	2.26292	4.7866e-09	7.66412e-07	DEG
Potri.002G020500.2|PACid:27023246	4.80366	2.26413	0.000825867	0.0225924	DEG
Potri.009G095300.1|PACid:26986287	4.82314	2.26997	3.44045e-10	7.66387e-08	DEG
Potri.019G007600.1|PACid:27025198	4.82314	2.26997	0.00160103	0.0380272	DEG
Potri.013G062600.2|PACid:26994103	4.82833	2.27152	0.000686636	0.0195256	DEG
Potri.013G062600.1|PACid:26994102	4.82833	2.27152	0.00068675	0.0195256	DEG
Potri.002G176300.1|PACid:27021728	4.82865	2.27162	1.55946e-11	4.74419e-09	DEG
Potri.001G331500.3|PACid:27046753	4.83739	2.27423	6.45841e-08	8.05312e-06	DEG
Potri.001G331500.2|PACid:27046754	4.83739	2.27423	6.45348e-08	8.05312e-06	DEG
Potri.001G331500.1|PACid:27046756	4.83739	2.27423	6.44785e-08	8.05312e-06	DEG
Potri.001G331500.4|PACid:27046755	4.83745	2.27425	6.46341e-08	8.05312e-06	DEG
Potri.001G268500.1|PACid:27043928	4.83806	2.27443	2.01504e-05	0.00110508	DEG
Potri.003G134900.1|PACid:26998024	4.84331	2.27599	2.1859e-09	3.86736e-07	DEG
Potri.009G053700.23|PACid:26988556	4.85133	2.27838	2.22593e-06	0.0001784	DEG
Potri.015G045100.1|PACid:27017952	4.85165	2.27848	0.00125054	0.0312877	DEG
Potri.001G412900.1|PACid:27047257	4.85279	2.27882	5.55171e-07	5.47638e-05	DEG
Potri.007G027200.1|PACid:27016472	4.86017	2.28101	6.77618e-06	0.00044412	DEG
Potri.008G133200.1|PACid:27038404	4.87612	2.28573	1.45183e-07	1.66148e-05	DEG
Potri.002G197900.1|PACid:27023519	4.9021	2.2934	1.51694e-07	1.73057e-05	DEG
Potri.018G126400.1|PACid:27009640	4.90283	2.29362	2.49782e-11	7.35378e-09	DEG
Potri.012G048200.1|PACid:27049022	4.90675	2.29477	1.5187e-11	4.67868e-09	DEG
Potri.005G219500.1|PACid:27031925	4.91038	2.29584	2.70768e-11	7.90782e-09	DEG
Potri.002G088000.6|PACid:27023335	4.9131	2.29663	0.000880377	0.0237104	DEG
Potri.006G055400.1|PACid:27003844	4.91916	2.29841	3.42957e-08	4.55279e-06	DEG
Potri.002G153400.1|PACid:27024191	4.92539	2.30024	2.91781e-05	0.00150664	DEG
Potri.010G115500.1|PACid:26982550	4.94075	2.30473	5.75296e-12	1.91799e-09	DEG
Potri.T052300.1|PACid:27027153	4.95879	2.30999	0.000928914	0.0247892	DEG
Potri.006G040300.1|PACid:27003488	4.97109	2.31356	7.03476e-06	0.00045778	DEG
Potri.007G085800.2|PACid:27016758	4.97455	2.31456	1.22969e-05	0.000737742	DEG
Potri.001G181000.1|PACid:27045584	4.9789	2.31583	2.1635e-06	0.000174161	DEG
Potri.005G230500.6|PACid:27028779	4.98259	2.3169	1.39823e-05	0.000825293	DEG
Potri.003G085300.2|PACid:26998301	4.98701	2.31817	1.10261e-06	9.85368e-05	DEG
Potri.016G035200.1|PACid:27012834	4.98767	2.31837	7.39703e-07	7.02314e-05	DEG
Potri.006G134300.3|PACid:27008618	5.01439	2.32607	2.52248e-09	4.37468e-07	DEG
Potri.006G134300.2|PACid:27008617	5.01439	2.32607	2.51983e-09	4.37468e-07	DEG
Potri.001G375500.1|PACid:27040235	5.0154	2.32637	1.11332e-11	3.49899e-09	DEG
Potri.006G038700.1|PACid:27007821	5.01791	2.32709	1.27491e-06	0.000110553	DEG
Potri.012G041900.2|PACid:27049832	5.02532	2.32922	3.37386e-09	5.58583e-07	DEG
Potri.012G041900.1|PACid:27049831	5.02532	2.32922	3.37166e-09	5.58583e-07	DEG
Potri.003G119600.2|PACid:26997989	5.02578	2.32935	4.02517e-09	6.52578e-07	DEG
Potri.003G119600.1|PACid:26997990	5.02578	2.32935	4.02156e-09	6.52578e-07	DEG
Potri.018G094900.1|PACid:27011033	5.03336	2.33152	0.000134151	0.00526517	DEG
Potri.003G133400.1|PACid:26997751	5.03613	2.33232	4.57613e-06	0.000319729	DEG
Potri.001G334500.1|PACid:27041892	5.03731	2.33265	2.12416e-08	2.98827e-06	DEG
Potri.010G107000.1|PACid:26978894	5.03927	2.33322	0.000658197	0.0189201	DEG
Potri.001G441800.1|PACid:27047826	5.04214	2.33404	4.26255e-05	0.00206381	DEG
Potri.014G135900.2|PACid:27033807	5.05188	2.33682	3.4718e-11	9.86328e-09	DEG
Potri.014G135900.3|PACid:27033808	5.05189	2.33682	3.45161e-11	9.84423e-09	DEG
Potri.001G441300.1|PACid:27047757	5.05903	2.33886	0.000191799	0.00705839	DEG
Potri.005G248900.1|PACid:27027665	5.06094	2.33941	8.37719e-08	1.02453e-05	DEG
Potri.009G127800.1|PACid:26985762	5.07066	2.34217	8.51827e-05	0.00366065	DEG
Potri.009G127800.2|PACid:26985761	5.07066	2.34217	8.51213e-05	0.00366017	DEG
Potri.002G021500.1|PACid:27020058	5.07496	2.3434	2.76277e-10	6.38348e-08	DEG
Potri.001G322900.1|PACid:27043798	5.08607	2.34655	0.000957729	0.0253449	DEG
Potri.005G250700.3|PACid:27027769	5.09208	2.34826	1.16615e-05	0.000706003	DEG
Potri.008G010600.1|PACid:27036556	5.09281	2.34846	3.00994e-07	3.20749e-05	DEG
Potri.008G010600.5|PACid:27036557	5.09281	2.34846	3.01183e-07	3.20749e-05	DEG
Potri.008G010600.7|PACid:27036559	5.09281	2.34846	3.01342e-07	3.20749e-05	DEG
Potri.008G010600.6|PACid:27036558	5.09281	2.34846	3.01363e-07	3.20749e-05	DEG
Potri.015G128700.1|PACid:27017826	5.09793	2.34991	1.68762e-10	4.14877e-08	DEG
Potri.001G112600.1|PACid:27047413	5.10681	2.35242	4.22044e-10	9.17104e-08	DEG
Potri.010G090200.1|PACid:26981256	5.11343	2.35429	2.29657e-12	8.4261e-10	DEG
Potri.018G013900.4|PACid:27011120	5.1157	2.35493	2.92052e-05	0.00150668	DEG
Potri.002G113800.1|PACid:27024294	5.11948	2.356	2.4556e-09	4.27901e-07	DEG
Potri.014G094200.3|PACid:27034608	5.12	2.35614	5.83347e-06	0.000393277	DEG
Potri.003G129400.3|PACid:26998776	5.12167	2.35661	0.00168298	0.0393971	DEG
Potri.002G050800.1|PACid:27024396	5.14128	2.36213	1.10407e-09	2.06696e-07	DEG
Potri.001G441400.1|PACid:27043785	5.14301	2.36261	0.000129127	0.00508246	DEG
Potri.002G254800.1|PACid:27023766	5.15486	2.36593	0.0018397	0.0420676	DEG
Potri.013G130000.1|PACid:26993383	5.17833	2.37249	1.71483e-09	3.08386e-07	DEG
Potri.009G027300.5|PACid:26987480	5.18147	2.37336	0.000595856	0.0174867	DEG
Potri.009G027300.4|PACid:26987479	5.18147	2.37336	0.000595877	0.0174867	DEG
Potri.019G100000.1|PACid:27025317	5.18809	2.3752	5.84861e-11	1.59337e-08	DEG
Potri.002G147100.1|PACid:27020043	5.19425	2.37692	1.86407e-08	2.64788e-06	DEG
Potri.005G186200.1|PACid:27029398	5.19556	2.37728	6.29593e-10	1.31338e-07	DEG
Potri.011G106400.1|PACid:27002813	5.19674	2.37761	5.86449e-06	0.000395004	DEG
Potri.001G060800.2|PACid:27045339	5.19711	2.37771	0.00210324	0.0467613	DEG
Potri.006G204300.1|PACid:27005290	5.19735	2.37778	4.09705e-11	1.15053e-08	DEG
Potri.014G168600.4|PACid:27034079	5.20098	2.37878	0.00012462	0.00494772	DEG
Potri.006G067700.5|PACid:27005686	5.21033	2.38138	0.000303481	0.0102205	DEG
Potri.015G042800.7|PACid:27017344	5.21488	2.38263	1.78848e-11	5.41836e-09	DEG
Potri.001G050100.1|PACid:27046076	5.22842	2.38637	1.71575e-12	6.41974e-10	DEG
Potri.001G218800.1|PACid:27042544	5.23903	2.3893	1.77189e-08	2.52678e-06	DEG
Potri.010G070800.5|PACid:26981529	5.24453	2.39081	0.000732894	0.0206287	DEG
Potri.003G111500.3|PACid:26996348	5.25294	2.39313	1.64169e-06	0.000138412	DEG
Potri.001G298300.1|PACid:27041069	5.27374	2.39883	6.80572e-12	2.24844e-09	DEG
Potri.009G020700.2|PACid:26988352	5.28464	2.4018	1.36643e-09	2.51938e-07	DEG
Potri.005G226600.1|PACid:27029009	5.2874	2.40256	7.5119e-06	0.000484235	DEG
Potri.008G175400.1|PACid:27037649	5.299	2.40572	1.25359e-05	0.000750846	DEG
Potri.003G139000.4|PACid:26996811	5.32441	2.41262	1.62363e-12	6.23928e-10	DEG
Potri.001G408700.1|PACid:27042008	5.33711	2.41606	0.000163469	0.00620664	DEG
Potri.004G052400.1|PACid:26992061	5.34408	2.41794	0.000100052	0.00416957	DEG
Potri.012G126100.2|PACid:27050765	5.34468	2.4181	1.23264e-06	0.000107525	DEG
Potri.012G126100.1|PACid:27050766	5.34469	2.41811	1.24734e-06	0.000108678	DEG
Potri.008G051200.1|PACid:27039987	5.34824	2.41906	0.000517998	0.0155576	DEG
Potri.014G168600.3|PACid:27034080	5.35248	2.42021	0.00012569	0.00497939	DEG
Potri.002G166300.1|PACid:27023680	5.35571	2.42108	5.75085e-09	9.10818e-07	DEG
Potri.002G157400.1|PACid:27022136	5.35741	2.42154	4.26431e-12	1.48262e-09	DEG
Potri.002G062600.7|PACid:27020662	5.35766	2.4216	2.67072e-08	3.62448e-06	DEG
Potri.001G156700.5|PACid:27041455	5.3629	2.42301	7.45693e-10	1.51658e-07	DEG
Potri.001G156700.4|PACid:27041456	5.3629	2.42301	7.4566e-10	1.51658e-07	DEG
Potri.014G019500.2|PACid:27034714	5.37367	2.42591	0.00162536	0.038455	DEG
Potri.002G185700.1|PACid:27020217	5.37479	2.42621	9.57829e-06	0.000591658	DEG
Potri.004G140200.1|PACid:26990544	5.3841	2.42871	5.71723e-06	0.000386869	DEG
Potri.001G158800.1|PACid:27048020	5.38505	2.42896	3.31547e-06	0.000245261	DEG
Potri.010G220500.1|PACid:26979453	5.38543	2.42906	7.96436e-12	2.56168e-09	DEG
Potri.010G106900.1|PACid:26979152	5.38554	2.42909	2.90103e-09	4.9605e-07	DEG
Potri.012G033500.1|PACid:27050587	5.38829	2.42983	6.44776e-06	0.000425651	DEG
Potri.005G181500.1|PACid:27029327	5.39843	2.43254	0.000140301	0.00545753	DEG
Potri.009G095100.1|PACid:26987514	5.40429	2.4341	1.31137e-13	6.03079e-11	DEG
Potri.016G072600.1|PACid:27013481	5.44064	2.44378	0.000969038	0.0255711	DEG
Potri.001G388900.1|PACid:27044511	5.44212	2.44417	1.66767e-13	7.56284e-11	DEG
Potri.001G412000.2|PACid:27041049	5.44994	2.44624	3.02485e-07	3.21475e-05	DEG
Potri.006G082500.4|PACid:27005437	5.46558	2.45037	9.0087e-05	0.00383753	DEG
Potri.006G082500.3|PACid:27005436	5.46558	2.45038	9.04676e-05	0.00384736	DEG
Potri.006G082500.1|PACid:27005438	5.46558	2.45038	9.05285e-05	0.00384736	DEG
Potri.008G117900.4|PACid:27036679	5.46998	2.45154	0.000235278	0.00834306	DEG
Potri.006G230200.3|PACid:27004815	5.47172	2.45199	1.10785e-07	1.31098e-05	DEG
Potri.006G230200.2|PACid:27004816	5.47172	2.45199	1.10781e-07	1.31098e-05	DEG
Potri.012G078900.2|PACid:27050764	5.52126	2.465	3.08358e-11	8.86384e-09	DEG
Potri.012G078900.1|PACid:27050763	5.52126	2.465	3.07898e-11	8.86384e-09	DEG
Potri.002G100400.2|PACid:27023062	5.5233	2.46553	5.05452e-05	0.00238556	DEG
Potri.013G116400.1|PACid:26995619	5.54436	2.47102	4.65408e-14	2.32745e-11	DEG
Potri.010G109100.2|PACid:26981424	5.54525	2.47125	1.91584e-07	2.13559e-05	DEG
Potri.010G109100.1|PACid:26981425	5.54525	2.47125	1.92118e-07	2.13828e-05	DEG
Potri.009G134200.2|PACid:26988633	5.58178	2.48073	3.56302e-05	0.00177869	DEG
Potri.009G134200.1|PACid:26988632	5.58178	2.48073	3.56405e-05	0.00177869	DEG
Potri.001G140200.1|PACid:27046811	5.5853	2.48163	2.29657e-11	6.81625e-09	DEG
Potri.005G250700.4|PACid:27027767	5.59385	2.48384	8.13123e-06	0.000514014	DEG
Potri.006G092700.1|PACid:27007836	5.59527	2.48421	4.45133e-07	4.5077e-05	DEG
Potri.014G070300.1|PACid:27035497	5.60103	2.48569	4.33496e-05	0.00209054	DEG
Potri.016G019700.1|PACid:27013357	5.60116	2.48573	1.94758e-06	0.000159953	DEG
Potri.016G019700.3|PACid:27013358	5.60116	2.48573	1.94266e-06	0.000159729	DEG
Potri.006G177500.1|PACid:27004299	5.61574	2.48948	0.000547185	0.016279	DEG
Potri.011G095600.1|PACid:27002643	5.6283	2.4927	3.67439e-09	6.02873e-07	DEG
Potri.002G099700.1|PACid:27022910	5.63787	2.49515	3.82201e-05	0.0018817	DEG
Potri.014G124500.1|PACid:27034524	5.63986	2.49566	1.77716e-07	1.99012e-05	DEG
Potri.016G115500.1|PACid:27013551	5.64221	2.49626	3.49149e-08	4.61819e-06	DEG
Potri.002G089800.1|PACid:27022123	5.66257	2.50146	0.00128242	0.0319567	DEG
Potri.013G048000.1|PACid:26993902	5.68375	2.50684	4.21346e-13	1.74794e-10	DEG
Potri.017G102500.1|PACid:26984928	5.68797	2.50791	3.37907e-12	1.20349e-09	DEG
Potri.002G256900.1|PACid:27022661	5.69729	2.51028	4.02664e-06	0.000287491	DEG
Potri.002G256900.4|PACid:27022660	5.69729	2.51028	4.02809e-06	0.000287491	DEG
Potri.010G194600.1|PACid:26980655	5.71661	2.51516	2.80626e-06	0.000214246	DEG
Potri.002G081400.1|PACid:27024229	5.72085	2.51623	2.6242e-11	7.6948e-09	DEG
Potri.008G172000.1|PACid:27039137	5.72569	2.51745	0.000365585	0.0118428	DEG
Potri.004G083300.2|PACid:26992456	5.73637	2.52014	8.17325e-10	1.64395e-07	DEG
Potri.004G083300.1|PACid:26992457	5.73637	2.52014	8.16382e-10	1.64395e-07	DEG
Potri.007G027900.1|PACid:27016149	5.74379	2.522	1.08715e-07	1.29277e-05	DEG
Potri.010G011700.1|PACid:26979497	5.74682	2.52276	0.00168971	0.0395255	DEG
Potri.002G110200.1|PACid:27021608	5.75317	2.52436	1.57518e-12	6.08511e-10	DEG
Potri.009G024300.1|PACid:26988045	5.78035	2.53116	1.65607e-12	6.27366e-10	DEG
Potri.002G082400.1|PACid:27024316	5.78414	2.5321	4.66162e-12	1.59793e-09	DEG
Potri.004G228400.6|PACid:26992397	5.79424	2.53462	1.27448e-06	0.000110553	DEG
Potri.006G055600.1|PACid:27003682	5.80182	2.53651	1.75131e-05	0.00098664	DEG
Potri.002G017500.1|PACid:27021452	5.81759	2.54042	0.00111375	0.0285128	DEG
Potri.T099800.1|PACid:26983185	5.82763	2.54291	1.81636e-05	0.00101685	DEG
Potri.017G110700.1|PACid:26985273	5.82763	2.54291	1.8172e-05	0.00101685	DEG
Potri.017G110700.2|PACid:26985274	5.82763	2.54291	1.81746e-05	0.00101685	DEG
Potri.001G069500.2|PACid:27044564	5.82895	2.54324	2.54312e-06	0.000198589	DEG
Potri.004G182000.1|PACid:26992659	5.83839	2.54557	3.159e-10	7.1408e-08	DEG
Potri.001G343600.2|PACid:27042707	5.83901	2.54572	7.79495e-06	0.000497059	DEG
Potri.015G044500.1|PACid:27017133	5.85238	2.54902	2.81645e-05	0.00146361	DEG
Potri.005G226900.2|PACid:27027381	5.88191	2.55628	0.00038891	0.0124106	DEG
Potri.012G069800.2|PACid:27050383	5.88224	2.55637	1.38352e-05	0.000817932	DEG
Potri.005G181600.1|PACid:27027892	5.88638	2.55738	1.41727e-05	0.000832495	DEG
Potri.009G109400.1|PACid:26987581	5.89626	2.5598	9.75192e-09	1.46755e-06	DEG
Potri.014G193800.1|PACid:27034253	5.8986	2.56037	2.85085e-10	6.56622e-08	DEG
Potri.014G170800.1|PACid:27034415	5.9195	2.56548	2.31514e-11	6.84355e-09	DEG
Potri.004G181900.1|PACid:26991766	5.92729	2.56737	2.75177e-05	0.00144232	DEG
Potri.012G140800.2|PACid:27051070	5.99588	2.58397	0.000263643	0.00914458	DEG
Potri.004G228300.3|PACid:26990039	6.0108	2.58756	3.71414e-09	6.08028e-07	DEG
Potri.001G390200.2|PACid:27046241	6.02724	2.5915	0.000370359	0.0119439	DEG
Potri.006G063700.3|PACid:27007784	6.04921	2.59675	1.1845e-10	3.01337e-08	DEG
Potri.005G069200.1|PACid:27027476	6.08806	2.60598	7.08436e-07	6.77029e-05	DEG
Potri.013G111900.1|PACid:26994376	6.09276	2.60709	0.000811347	0.0223417	DEG
Potri.003G134200.2|PACid:26999221	6.09623	2.60792	0.000125606	0.00497876	DEG
Potri.003G134200.3|PACid:26999223	6.09623	2.60792	0.00012559	0.00497876	DEG
Potri.008G154800.1|PACid:27039545	6.09665	2.60802	0.00129063	0.0320956	DEG
Potri.005G103200.1|PACid:27028360	6.11325	2.61194	3.50402e-07	3.67058e-05	DEG
Potri.001G059500.2|PACid:27048400	6.12531	2.61478	0.00228515	0.0497756	DEG
Potri.001G059500.3|PACid:27048401	6.12531	2.61478	0.00228494	0.0497756	DEG
Potri.018G019800.1|PACid:27011046	6.18217	2.62811	1.3196e-12	5.18001e-10	DEG
Potri.001G441200.1|PACid:27046792	6.20058	2.6324	4.5464e-06	0.000317956	DEG
Potri.001G131500.2|PACid:27044619	6.20595	2.63365	1.25963e-06	0.000109487	DEG
Potri.015G002800.1|PACid:27018249	6.20637	2.63375	9.54402e-06	0.00059004	DEG
Potri.011G051600.1|PACid:27001532	6.21357	2.63542	2.06189e-06	0.000167086	DEG
Potri.016G109700.1|PACid:27011895	6.22278	2.63756	7.82147e-13	3.17261e-10	DEG
Potri.010G228600.1|PACid:26981863	6.22374	2.63778	1.0743e-09	2.0216e-07	DEG
Potri.013G026300.2|PACid:26994847	6.24838	2.64348	7.67044e-06	0.000492128	DEG
Potri.012G060900.1|PACid:27049009	6.26085	2.64636	0.00131904	0.0326909	DEG
Potri.T168100.1|PACid:27014180	6.26218	2.64667	0.0014494	0.0352156	DEG
Potri.006G230200.4|PACid:27004814	6.28202	2.65123	7.29186e-12	2.37679e-09	DEG
Potri.005G195000.1|PACid:27029848	6.28267	2.65138	0.000174647	0.00654259	DEG
Potri.009G167400.1|PACid:26987225	6.28479	2.65186	9.3807e-06	0.00058142	DEG
Potri.010G049700.1|PACid:26979124	6.29949	2.65524	2.54913e-09	4.41042e-07	DEG
Potri.001G442000.1|PACid:27046875	6.31389	2.65853	0.000690538	0.0196104	DEG
Potri.005G247600.6|PACid:27029782	6.31401	2.65856	0.000312857	0.0104748	DEG
Potri.016G025500.5|PACid:27013201	6.3456	2.66576	5.81206e-10	1.22293e-07	DEG
Potri.007G005800.1|PACid:27017040	6.36194	2.66947	7.14805e-12	2.34036e-09	DEG
Potri.014G034300.1|PACid:27034225	6.41346	2.6811	1.85284e-09	3.31573e-07	DEG
Potri.004G049300.1|PACid:26989948	6.415	2.68145	1.00641e-07	1.21056e-05	DEG
Potri.001G409900.1|PACid:27044553	6.42159	2.68293	1.40508e-07	1.6284e-05	DEG
Potri.T004600.1|PACid:26988902	6.45447	2.6903	0.00133389	0.0329624	DEG
Potri.003G139000.6|PACid:26996813	6.46949	2.69365	4.58146e-15	2.76451e-12	DEG
Potri.012G047100.1|PACid:27051100	6.51306	2.70333	4.69129e-12	1.60058e-09	DEG
Potri.014G116800.1|PACid:27033467	6.56834	2.71553	1.6953e-12	6.38034e-10	DEG
Potri.009G025100.2|PACid:26986740	6.58797	2.71983	0.00207684	0.0463011	DEG
Potri.006G021600.1|PACid:27007535	6.60575	2.72372	8.86835e-13	3.51905e-10	DEG
Potri.016G117300.1|PACid:27012935	6.60926	2.72449	2.41721e-09	4.22219e-07	DEG
Potri.012G023700.1|PACid:27050408	6.61762	2.72631	4.89702e-11	1.35949e-08	DEG
Potri.014G157500.1|PACid:27034697	6.63511	2.73012	9.20714e-10	1.80708e-07	DEG
Potri.T093800.1|PACid:27003428	6.66604	2.73683	5.07579e-08	6.50173e-06	DEG
Potri.010G147700.1|PACid:26983078	6.74715	2.75428	4.15848e-13	1.73499e-10	DEG
Potri.005G070900.1|PACid:27031184	6.75461	2.75587	1.27222e-07	1.49099e-05	DEG
Potri.019G003800.2|PACid:27025107	6.76667	2.75844	1.91076e-06	0.000158041	DEG
Potri.019G003800.1|PACid:27025106	6.76667	2.75845	1.91944e-06	0.000158355	DEG
Potri.007G105800.1|PACid:27014801	6.80677	2.76697	0.000139545	0.0054339	DEG
Potri.001G296400.1|PACid:27045663	6.8097	2.76759	4.44411e-07	4.50702e-05	DEG
Potri.019G037300.2|PACid:27025184	6.81436	2.76858	4.87999e-10	1.04576e-07	DEG
Potri.019G037300.4|PACid:27025186	6.81436	2.76858	4.88413e-10	1.04576e-07	DEG
Potri.019G037300.1|PACid:27025185	6.81437	2.76858	4.95352e-10	1.05137e-07	DEG
Potri.006G101400.1|PACid:27004350	6.8161	2.76895	1.2938e-10	3.24619e-08	DEG
Potri.009G128800.1|PACid:26988604	6.81721	2.76918	0.00210318	0.0467613	DEG
Potri.012G039000.7|PACid:27050468	6.82972	2.77183	2.15861e-15	1.33565e-12	DEG
Potri.012G039000.5|PACid:27050467	6.82972	2.77183	2.15384e-15	1.33565e-12	DEG
Potri.017G000900.3|PACid:26984914	6.83523	2.77299	0.000790381	0.0219335	DEG
Potri.002G033400.1|PACid:27021888	6.87198	2.78073	1.28727e-14	7.06675e-12	DEG
Potri.010G085600.1|PACid:26979422	6.91355	2.78943	3.5173e-09	5.79704e-07	DEG
Potri.002G050800.2|PACid:27024397	6.94609	2.7962	0.000156016	0.00596712	DEG
Potri.015G078200.1|PACid:27018372	6.94734	2.79646	3.1191e-10	7.09455e-08	DEG
Potri.005G078700.1|PACid:27029250	6.95522	2.7981	1.21294e-08	1.78549e-06	DEG
Potri.018G039600.1|PACid:27010431	7.04721	2.81705	1.46363e-06	0.00012528	DEG
Potri.012G071400.1|PACid:27050384	7.05947	2.81956	1.98395e-06	0.00016221	DEG
Potri.014G146800.5|PACid:27034237	7.07688	2.82311	1.68114e-09	3.03075e-07	DEG
Potri.016G109700.2|PACid:27011896	7.11703	2.83128	8.58826e-07	7.90737e-05	DEG
Potri.004G081300.2|PACid:26993054	7.12025	2.83193	2.56347e-12	9.31178e-10	DEG
Potri.T048300.1|PACid:27051516	7.13625	2.83517	4.43126e-05	0.00212575	DEG
Potri.009G069400.2|PACid:26988689	7.13837	2.83559	1.43944e-06	0.00012379	DEG
Potri.012G042200.1|PACid:27050351	7.145	2.83693	2.06215e-11	6.19603e-09	DEG
Potri.T132200.1|PACid:27008789	7.15067	2.83808	7.72518e-09	1.18745e-06	DEG
Potri.010G064200.1|PACid:26979977	7.15132	2.83821	2.59989e-06	0.000201514	DEG
Potri.010G064200.2|PACid:26979978	7.15132	2.83821	2.59959e-06	0.000201514	DEG
Potri.010G064200.3|PACid:26979979	7.15132	2.83821	2.59774e-06	0.000201514	DEG
Potri.006G129900.1|PACid:27005923	7.15931	2.83982	5.9425e-10	1.24678e-07	DEG
Potri.T091200.1|PACid:27019872	7.16977	2.84193	2.33287e-13	1.0323e-10	DEG
Potri.005G068700.1|PACid:27029014	7.19057	2.84611	3.75616e-10	8.28545e-08	DEG
Potri.006G232900.2|PACid:27004197	7.21823	2.85165	2.2399e-18	1.90165e-15	DEG
Potri.005G197500.2|PACid:27027449	7.24555	2.8571	8.34202e-10	1.67328e-07	DEG
Potri.001G455800.1|PACid:27048267	7.27164	2.86228	6.04049e-14	2.95996e-11	DEG
Potri.016G025500.2|PACid:27013199	7.28374	2.86468	9.87824e-10	1.87335e-07	DEG
Potri.012G140800.1|PACid:27051069	7.29912	2.86772	1.65836e-12	6.27366e-10	DEG
Potri.005G078700.7|PACid:27029257	7.40308	2.88813	9.60957e-06	0.000592612	DEG
Potri.012G039000.10|PACid:27050474	7.40571	2.88864	3.73552e-12	1.31759e-09	DEG
Potri.T098100.2|PACid:26983174	7.41407	2.89027	2.63849e-09	4.55423e-07	DEG
Potri.008G103300.1|PACid:27037856	7.48001	2.90304	1.74889e-13	7.7861e-11	DEG
Potri.010G029300.2|PACid:26979254	7.48939	2.90485	2.21362e-14	1.15445e-11	DEG
Potri.007G033800.1|PACid:27015923	7.50864	2.90855	2.62021e-13	1.13201e-10	DEG
Potri.010G187800.2|PACid:26978846	7.66593	2.93846	9.40964e-08	1.13778e-05	DEG
Potri.010G187800.1|PACid:26978847	7.66593	2.93846	9.41229e-08	1.13778e-05	DEG
Potri.019G120000.1|PACid:27025445	7.67289	2.93977	0.000634501	0.0183545	DEG
Potri.008G055900.1|PACid:27039237	7.68889	2.94278	1.25037e-14	6.91615e-12	DEG
Potri.017G000800.1|PACid:26983508	7.69639	2.94418	8.10329e-05	0.003528	DEG
Potri.009G011900.1|PACid:26985902	7.70536	2.94586	0.0015191	0.0364968	DEG
Potri.009G134200.4|PACid:26988635	7.72637	2.94979	0.000543272	0.0161902	DEG
Potri.018G121100.2|PACid:27010219	7.75767	2.95562	0.000236493	0.00837604	DEG
Potri.018G121100.1|PACid:27010220	7.75767	2.95562	0.000236552	0.00837604	DEG
Potri.003G124400.1|PACid:26997836	7.75862	2.9558	3.8672e-05	0.00189883	DEG
Potri.007G052500.1|PACid:27017005	7.76743	2.95744	2.5403e-13	1.10402e-10	DEG
Potri.012G131800.1|PACid:27049932	7.78333	2.96039	6.25335e-15	3.65261e-12	DEG
Potri.001G411400.1|PACid:27046788	7.79575	2.96269	0.0019348	0.0438032	DEG
Potri.001G374800.1|PACid:27041123	7.80314	2.96405	7.87135e-09	1.20738e-06	DEG
Potri.006G138900.1|PACid:27007188	7.81238	2.96576	3.19224e-11	9.14018e-09	DEG
Potri.009G163600.1|PACid:26987749	7.81774	2.96675	2.7111e-13	1.15084e-10	DEG
Potri.010G081500.1|PACid:26979739	7.8378	2.97045	1.07884e-08	1.60753e-06	DEG
Potri.010G070800.4|PACid:26981531	7.84349	2.9715	7.30839e-05	0.00324776	DEG
Potri.009G044400.1|PACid:26988158	7.85109	2.97289	2.51414e-08	3.44399e-06	DEG
Potri.009G044400.6|PACid:26988159	7.85109	2.97289	2.50233e-08	3.43426e-06	DEG
Potri.009G044400.5|PACid:26988160	7.85109	2.97289	2.5021e-08	3.43426e-06	DEG
Potri.009G044400.7|PACid:26988157	7.85109	2.97289	2.50082e-08	3.43426e-06	DEG
Potri.005G002100.1|PACid:27029033	7.86898	2.97618	0.000399754	0.0126736	DEG
Potri.018G062600.1|PACid:27010707	7.87695	2.97764	2.3742e-08	3.30815e-06	DEG
Potri.016G101700.1|PACid:27011929	7.94796	2.99058	2.25397e-16	1.59776e-13	DEG
Potri.008G106400.2|PACid:27039829	7.97255	2.99504	0.000178423	0.00665331	DEG
Potri.008G026100.1|PACid:27039788	7.98957	2.99812	1.53714e-14	8.19208e-12	DEG
Potri.003G124400.2|PACid:26997835	8.08332	3.01495	3.36596e-05	0.00169958	DEG
Potri.019G007700.1|PACid:27026790	8.10239	3.01835	3.41391e-09	5.63936e-07	DEG
Potri.001G198900.1|PACid:27041071	8.1243	3.02224	1.66556e-10	4.10836e-08	DEG
Potri.006G055400.3|PACid:27003846	8.12696	3.02272	0.000965826	0.0255037	DEG
Potri.001G258100.1|PACid:27042225	8.17007	3.03035	5.35764e-12	1.79439e-09	DEG
Potri.006G058600.1|PACid:27003711	8.171	3.03051	0.000794482	0.0219789	DEG
Potri.006G124500.3|PACid:27003709	8.18823	3.03355	1.83075e-10	4.44082e-08	DEG
Potri.001G148900.3|PACid:27042374	8.19785	3.03525	9.38024e-17	6.78098e-14	DEG
Potri.001G148900.2|PACid:27042376	8.19785	3.03525	9.35556e-17	6.78098e-14	DEG
Potri.001G148900.1|PACid:27042375	8.19785	3.03525	9.33096e-17	6.78098e-14	DEG
Potri.010G081100.1|PACid:26979166	8.21993	3.03913	1.1229e-13	5.25554e-11	DEG
Potri.002G235800.1|PACid:27022415	8.22041	3.03921	2.60439e-06	0.000201648	DEG
Potri.002G054900.1|PACid:27022107	8.27453	3.04868	1.44134e-12	5.5977e-10	DEG
Potri.001G310500.2|PACid:27046269	8.28591	3.05066	1.33419e-08	1.94438e-06	DEG
Potri.006G232500.1|PACid:27004116	8.3199	3.05657	0.00148162	0.0358086	DEG
Potri.010G043900.1|PACid:26982855	8.45002	3.07896	2.22241e-12	8.19518e-10	DEG
Potri.011G112400.1|PACid:27001683	8.49109	3.08595	4.89367e-20	5.41366e-17	DEG
Potri.001G010600.1|PACid:27044685	8.54444	3.09499	2.10801e-05	0.00115117	DEG
Potri.002G184200.1|PACid:27023394	8.55477	3.09673	1.39457e-20	1.7142e-17	DEG
Potri.014G078600.1|PACid:27033194	8.6686	3.1158	0.000937231	0.0249472	DEG
Potri.011G127200.1|PACid:27002758	8.88292	3.15103	2.1636e-05	0.00117977	DEG
Potri.015G107600.1|PACid:27018770	8.89491	3.15298	0.0017402	0.0403357	DEG
Potri.008G118600.1|PACid:27039220	8.90523	3.15465	1.20873e-08	1.78289e-06	DEG
Potri.009G099000.1|PACid:26987553	8.94123	3.16047	1.23321e-14	6.87332e-12	DEG
Potri.001G061200.5|PACid:27047334	9.13353	3.19117	4.06544e-05	0.00198681	DEG
Potri.002G037100.1|PACid:27021886	9.14245	3.19258	1.39941e-11	4.34789e-09	DEG
Potri.001G299000.1|PACid:27048456	9.17675	3.19798	0.00175645	0.04059	DEG
Potri.004G150800.1|PACid:26991877	9.20332	3.20215	0.000511432	0.0154239	DEG
Potri.008G172200.2|PACid:27036615	9.25498	3.21023	2.92203e-05	0.00150668	DEG
Potri.008G172200.1|PACid:27036616	9.25499	3.21023	2.92666e-05	0.001508	DEG
Potri.014G170400.5|PACid:27033193	9.29894	3.21707	1.26875e-05	0.000759308	DEG
Potri.017G080900.2|PACid:26984793	9.34075	3.22354	1.21581e-08	1.78612e-06	DEG
Potri.009G012400.2|PACid:26987969	9.41604	3.23512	1.8623e-22	2.95592e-19	DEG
Potri.018G091000.1|PACid:27010180	9.42994	3.23725	2.89704e-07	3.11979e-05	DEG
Potri.008G159300.1|PACid:27037004	9.46027	3.24188	7.82139e-06	0.00049831	DEG
Potri.011G103600.1|PACid:27003028	9.51506	3.25021	6.41991e-06	0.000424196	DEG
Potri.008G068700.1|PACid:27037181	9.55065	3.2556	1.31188e-05	0.000781914	DEG
Potri.016G102100.2|PACid:27011973	9.58776	3.26119	0.001766	0.0407011	DEG
Potri.008G183400.1|PACid:27035899	9.60129	3.26323	2.03936e-19	2.01909e-16	DEG
Potri.008G183400.2|PACid:27035900	9.60129	3.26323	2.04639e-19	2.01909e-16	DEG
Potri.003G122900.1|PACid:26998591	9.61535	3.26534	1.4132e-14	7.58689e-12	DEG
Potri.006G048500.1|PACid:27007961	9.63139	3.26774	5.21686e-16	3.46271e-13	DEG
Potri.011G166300.1|PACid:27001595	9.65821	3.27176	6.26279e-11	1.68732e-08	DEG
Potri.001G046100.1|PACid:27046051	9.67373	3.27407	0.00112377	0.0287222	DEG
Potri.009G012400.5|PACid:26987972	9.69443	3.27716	7.26385e-07	6.90567e-05	DEG
Potri.004G056800.1|PACid:26992264	9.70115	3.27816	1.13681e-06	0.000101469	DEG
Potri.008G034800.2|PACid:27036041	9.76053	3.28696	1.92216e-10	4.61654e-08	DEG
Potri.008G043900.1|PACid:27036498	9.80657	3.29375	2.71549e-09	4.65413e-07	DEG
Potri.011G119700.2|PACid:27001849	9.80748	3.29388	0.00173617	0.0402551	DEG
Potri.014G074500.1|PACid:27034680	9.81256	3.29463	8.09922e-19	7.58139e-16	DEG
Potri.013G005900.1|PACid:26993913	10.044	3.32826	1.60533e-10	3.97322e-08	DEG
Potri.001G389200.1|PACid:27040599	10.102	3.33658	1.97093e-05	0.00108525	DEG
Potri.008G200500.1|PACid:27037728	10.133	3.34099	1.41746e-07	1.64014e-05	DEG
Potri.018G027200.1|PACid:27008842	10.1988	3.35033	2.63052e-08	3.57658e-06	DEG
Potri.017G094500.1|PACid:26984981	10.276	3.3612	1.47699e-11	4.56946e-09	DEG
Potri.015G110000.1|PACid:27019185	10.4361	3.38352	1.94987e-14	1.02421e-11	DEG
Potri.005G186500.5|PACid:27027522	10.4654	3.38756	9.51699e-10	1.81902e-07	DEG
Potri.001G303600.1|PACid:27044174	10.468	3.38792	0.000333252	0.0109949	DEG
Potri.013G005800.1|PACid:26993663	10.4896	3.39088	3.8139e-05	0.00188071	DEG
Potri.005G071400.1|PACid:27028420	10.5333	3.39689	1.84071e-10	4.45018e-08	DEG
Potri.012G044000.1|PACid:27050791	10.655	3.41346	2.68271e-13	1.14546e-10	DEG
Potri.010G114600.1|PACid:26981468	10.7074	3.42053	0.000286589	0.00976166	DEG
Potri.002G102100.1|PACid:27022880	10.7171	3.42184	1.99433e-20	2.34858e-17	DEG
Potri.010G153400.1|PACid:26982304	10.7884	3.4314	0.000227807	0.0081215	DEG
Potri.003G030700.1|PACid:26998171	10.8101	3.4343	1.39431e-06	0.000120192	DEG
Potri.011G106300.1|PACid:27001236	10.8181	3.43538	6.46196e-10	1.33741e-07	DEG
Potri.008G086700.1|PACid:27037148	10.8255	3.43636	0.000928692	0.0247892	DEG
Potri.011G044500.1|PACid:27001104	10.868	3.44202	1.8232e-05	0.00101927	DEG
Potri.016G101700.3|PACid:27011930	10.9031	3.44667	2.95801e-07	3.18076e-05	DEG
Potri.019G011800.1|PACid:27025921	10.9121	3.44786	5.48676e-05	0.00256305	DEG
Potri.008G065600.6|PACid:27037039	10.9523	3.45317	2.97347e-07	3.18718e-05	DEG
Potri.008G065600.1|PACid:27037041	10.9523	3.45317	2.97272e-07	3.18718e-05	DEG
Potri.007G045700.5|PACid:27016956	11.0047	3.46005	8.54946e-05	0.00366974	DEG
Potri.008G123500.1|PACid:27036946	11.1125	3.47411	0.00059524	0.017482	DEG
Potri.005G244700.1|PACid:27028950	11.2083	3.48649	1.47759e-24	2.83903e-21	DEG
Potri.012G001500.2|PACid:27048969	11.2462	3.49137	7.22802e-13	2.94826e-10	DEG
Potri.002G127800.1|PACid:27020778	11.3103	3.49956	7.46495e-12	2.42036e-09	DEG
Potri.007G017000.1|PACid:27014437	11.4007	3.51105	3.06451e-05	0.00156833	DEG
Potri.010G142300.3|PACid:26981839	11.4401	3.51603	0.00115924	0.0294502	DEG
Potri.006G086900.1|PACid:27004494	11.6228	3.53889	4.50603e-21	5.9818e-18	DEG
Potri.010G182500.1|PACid:26979428	11.6341	3.54028	3.09263e-10	7.05632e-08	DEG
Potri.011G064400.1|PACid:27001815	11.6465	3.54183	1.18158e-12	4.66328e-10	DEG
Potri.010G085900.3|PACid:26981020	11.7538	3.55506	0.000421438	0.0132175	DEG
Potri.003G103900.1|PACid:26996290	11.7729	3.5574	7.65137e-17	5.7005e-14	DEG
Potri.004G166900.1|PACid:26990008	11.8044	3.56126	8.12143e-05	0.00353379	DEG
Potri.T097800.1|PACid:26983177	11.8128	3.56228	0.000954088	0.0252669	DEG
Potri.003G152300.2|PACid:27000226	11.876	3.56997	4.46771e-06	0.000312753	DEG
Potri.017G133200.3|PACid:26984740	12.0085	3.58599	0.00136999	0.0336338	DEG
Potri.017G133200.4|PACid:26984741	12.0086	3.58599	0.00136855	0.0336265	DEG
Potri.015G074500.1|PACid:27018279	12.0792	3.59445	0.000148727	0.00573944	DEG
Potri.004G093100.1|PACid:26991769	12.0838	3.595	5.39488e-11	1.47527e-08	DEG
Potri.001G168600.1|PACid:27044800	12.1456	3.60236	8.69078e-13	3.46743e-10	DEG
Potri.004G235500.3|PACid:26991561	12.155	3.60347	6.59111e-09	1.03863e-06	DEG
Potri.004G235500.1|PACid:26991562	12.155	3.60347	6.60054e-09	1.03863e-06	DEG
Potri.004G180500.1|PACid:26991139	12.1673	3.60494	1.25752e-17	9.97996e-15	DEG
Potri.003G187100.1|PACid:26997258	12.216	3.6107	2.46304e-14	1.27542e-11	DEG
Potri.017G050000.2|PACid:26983400	12.3076	3.62148	1.97578e-10	4.71429e-08	DEG
Potri.002G033100.1|PACid:27023867	12.3201	3.62294	1.71278e-10	4.19649e-08	DEG
Potri.004G074000.1|PACid:26991577	12.4461	3.63762	6.97358e-24	1.24186e-20	DEG
Potri.016G019200.1|PACid:27012622	12.5044	3.64436	5.58136e-06	0.000380141	DEG
Potri.003G088400.5|PACid:26999508	12.6539	3.66151	1.46755e-05	0.000857215	DEG
Potri.002G033600.1|PACid:27020489	12.664	3.66266	1.54739e-11	4.72719e-09	DEG
Potri.003G073300.1|PACid:26996531	12.7618	3.67376	1.19833e-13	5.57286e-11	DEG
Potri.006G213400.4|PACid:27005129	12.8593	3.68474	0.00204083	0.0456238	DEG
Potri.008G079300.5|PACid:27036637	12.8768	3.6867	0.00219557	0.0482402	DEG
Potri.007G142100.3|PACid:27015372	12.9015	3.68947	1.7789e-10	4.3439e-08	DEG
Potri.009G038400.1|PACid:26986688	12.9622	3.69624	0.00019386	0.00710914	DEG
Potri.009G012500.1|PACid:26986281	12.9793	3.69814	0.00155611	0.0371659	DEG
Potri.006G142100.5|PACid:27003636	12.991	3.69944	2.01755e-05	0.00110508	DEG
Potri.011G058000.1|PACid:27000630	12.9994	3.70038	5.06111e-08	6.49906e-06	DEG
Potri.005G043700.1|PACid:27029933	13.0004	3.70048	5.79688e-06	0.000391171	DEG
Potri.010G162300.1|PACid:26981303	13.0861	3.70996	4.16708e-19	3.95132e-16	DEG
Potri.018G031900.2|PACid:27010273	13.1723	3.71944	2.60925e-10	6.04792e-08	DEG
Potri.002G016100.1|PACid:27023492	13.6014	3.76568	2.20425e-09	3.88741e-07	DEG
Potri.010G092400.1|PACid:26980982	13.6854	3.77457	2.72033e-06	0.000208634	DEG
Potri.010G092400.2|PACid:26980981	13.6854	3.77457	2.72e-06	0.000208634	DEG
Potri.008G061600.1|PACid:27036274	13.7492	3.78127	0.000275759	0.00947035	DEG
Potri.001G100200.1|PACid:27046919	13.7714	3.7836	6.97317e-12	2.29339e-09	DEG
Potri.009G017900.1|PACid:26986845	13.7758	3.78406	6.44477e-05	0.00292087	DEG
Potri.015G087400.1|PACid:27019603	13.8339	3.79013	3.12537e-12	1.11859e-09	DEG
Potri.010G049600.1|PACid:26979842	13.8443	3.79122	1.52956e-11	4.69235e-09	DEG
Potri.010G027600.1|PACid:26981679	13.9732	3.80459	1.15375e-19	1.20341e-16	DEG
Potri.005G122400.1|PACid:27031280	14.0498	3.81248	1.45091e-19	1.47132e-16	DEG
Potri.004G202200.1|PACid:26992370	14.1198	3.81965	1.58802e-21	2.27346e-18	DEG
Potri.016G124000.1|PACid:27012399	14.2643	3.83433	0.000126935	0.0050151	DEG
Potri.006G055400.4|PACid:27003848	14.3508	3.84306	0.00178404	0.0409745	DEG
Potri.001G404100.1|PACid:27041070	14.3914	3.84713	4.38676e-24	8.21258e-21	DEG
Potri.017G038100.1|PACid:26983671	14.4437	3.85237	2.38731e-20	2.76674e-17	DEG
Potri.003G152300.1|PACid:27000225	14.6283	3.87069	2.81124e-06	0.000214256	DEG
Potri.009G037300.1|PACid:26987521	14.6648	3.87429	3.07899e-25	6.61195e-22	DEG
Potri.010G089800.1|PACid:26982929	14.7316	3.88084	5.50287e-17	4.18522e-14	DEG
Potri.004G049000.1|PACid:26991850	14.9354	3.90066	3.58503e-08	4.7248e-06	DEG
Potri.005G045100.1|PACid:27027938	15.018	3.90863	1.43042e-13	6.52745e-11	DEG
Potri.010G238100.1|PACid:26978595	15.0298	3.90975	6.85548e-07	6.59472e-05	DEG
Potri.010G115500.2|PACid:26982551	15.0802	3.91459	6.29494e-06	0.00041745	DEG
Potri.003G201700.1|PACid:26996732	15.3702	3.94207	2.32315e-05	0.00125738	DEG
Potri.012G002700.1|PACid:27050189	15.4535	3.94986	1.12269e-27	2.92754e-24	DEG
Potri.003G118100.1|PACid:26999094	15.6917	3.97193	0.00012873	0.00507504	DEG
Potri.004G000400.1|PACid:26990657	15.712	3.9738	1.2202e-05	0.000733254	DEG
Potri.005G125500.1|PACid:27031586	15.9052	3.99142	0.000259867	0.00904369	DEG
Potri.001G083700.1|PACid:27041320	16.165	4.01481	8.69165e-09	1.31934e-06	DEG
Potri.015G127900.1|PACid:27018226	16.2377	4.02127	2.15025e-27	5.41367e-24	DEG
Potri.004G215400.1|PACid:26990067	16.2522	4.02256	1.18914e-17	9.54093e-15	DEG
Potri.014G179400.2|PACid:27034833	16.4692	4.0417	0.000913218	0.0244686	DEG
Potri.012G108500.1|PACid:27049993	16.7508	4.06616	1.33993e-05	0.000795385	DEG
Potri.002G119700.1|PACid:27023689	16.8309	4.07304	0.000167324	0.00631359	DEG
Potri.002G119700.2|PACid:27023688	16.8309	4.07304	0.000167302	0.00631359	DEG
Potri.003G111900.2|PACid:26996399	17.0513	4.09181	4.35306e-07	4.43278e-05	DEG
Potri.005G244700.2|PACid:27028951	17.0964	4.09562	1.67071e-21	2.3353e-18	DEG
Potri.006G094300.1|PACid:27007517	17.1792	4.10259	4.00799e-05	0.00196268	DEG
Potri.002G016200.2|PACid:27020169	17.2051	4.10477	4.7089e-28	1.32235e-24	DEG
Potri.001G062300.1|PACid:27046363	17.4054	4.12146	0.0013069	0.0324611	DEG
Potri.019G053900.1|PACid:27024977	17.6361	4.14046	0.000329726	0.0109032	DEG
Potri.T106400.1|PACid:27019848	17.8168	4.15516	0.00175866	0.0406217	DEG
Potri.015G046200.1|PACid:27018250	18.1381	4.18095	3.43098e-18	2.87938e-15	DEG
Potri.004G035800.1|PACid:26991903	18.2342	4.18858	2.53336e-05	0.00134442	DEG
Potri.009G037300.4|PACid:26987524	18.735	4.22766	0.000527197	0.0158014	DEG
Potri.006G232900.3|PACid:27004203	18.7563	4.22931	8.30361e-08	1.01793e-05	DEG
Potri.008G183400.3|PACid:27035901	18.7712	4.23045	1.22232e-24	2.4243e-21	DEG
Potri.015G127800.1|PACid:27019556	18.8755	4.23844	0.000234536	0.00832483	DEG
Potri.006G257200.3|PACid:27005054	19.0234	4.24971	0.00203597	0.0455822	DEG
Potri.001G092100.1|PACid:27046901	19.2774	4.26884	9.49376e-06	0.00058743	DEG
Potri.015G061600.1|PACid:27017436	20.0415	4.32492	2.22072e-08	3.1181e-06	DEG
Potri.006G042200.1|PACid:27003548	20.2716	4.34139	2.77544e-08	3.75265e-06	DEG
Potri.002G231900.2|PACid:27019964	20.5827	4.36336	0.00151349	0.0364047	DEG
Potri.019G007400.1|PACid:27026171	20.5922	4.36403	2.09918e-09	3.73823e-07	DEG
Potri.010G002600.2|PACid:26979953	20.6613	4.36886	2.84839e-16	1.96198e-13	DEG
Potri.017G133200.2|PACid:26984738	20.6965	4.37131	1.23484e-10	3.10998e-08	DEG
Potri.017G133200.1|PACid:26984739	20.6965	4.37131	1.23525e-10	3.10998e-08	DEG
Potri.002G017200.4|PACid:27021815	20.9408	4.38824	8.18089e-21	1.02985e-17	DEG
Potri.002G017200.2|PACid:27021814	20.9408	4.38824	8.16232e-21	1.02985e-17	DEG
Potri.017G029800.1|PACid:26985598	21.1019	4.3993	2.65731e-09	4.56514e-07	DEG
Potri.015G109100.2|PACid:27017781	21.1727	4.40413	0.000394386	0.0125579	DEG
Potri.015G109100.1|PACid:27017782	21.1727	4.40413	0.00039482	0.0125663	DEG
Potri.002G102100.3|PACid:27022883	21.5908	4.43234	7.31987e-22	1.09071e-18	DEG
Potri.002G102100.2|PACid:27022884	21.5908	4.43235	7.58314e-22	1.10734e-18	DEG
Potri.009G025100.1|PACid:26986739	21.6912	4.43904	0.000227254	0.00810972	DEG
Potri.001G230900.1|PACid:27046409	22.3398	4.48155	2.52424e-13	1.10361e-10	DEG
Potri.001G413400.1|PACid:27043857	22.3946	4.48508	5.76327e-06	0.000389263	DEG
Potri.004G050000.2|PACid:26990109	22.4978	4.49171	4.99958e-12	1.68998e-09	DEG
Potri.005G243800.1|PACid:27028003	22.5495	4.49502	4.33034e-06	0.000304891	DEG
Potri.005G049900.1|PACid:27031314	22.6351	4.50049	4.57465e-05	0.00217737	DEG
Potri.013G134800.3|PACid:26995452	23.112	4.53057	0.000387682	0.0123877	DEG
Potri.014G132500.1|PACid:27034682	23.1272	4.53152	3.55289e-05	0.00177554	DEG
Potri.015G049700.4|PACid:27018709	23.9909	4.58441	0.00214972	0.0474933	DEG
Potri.002G129400.1|PACid:27022871	24.2937	4.60251	5.49522e-20	5.9884e-17	DEG
Potri.001G170200.6|PACid:27048114	24.5088	4.61523	1.15288e-06	0.000102403	DEG
Potri.019G020800.2|PACid:27026314	25.5517	4.67535	8.29774e-07	7.74521e-05	DEG
Potri.019G130500.2|PACid:27025325	25.6255	4.67951	5.76095e-15	3.39213e-12	DEG
Potri.019G130500.3|PACid:27025326	25.6255	4.67951	5.58945e-15	3.31791e-12	DEG
Potri.005G169700.1|PACid:27031338	26.0007	4.70048	3.77903e-09	6.17266e-07	DEG
Potri.006G234900.1|PACid:27004916	26.1656	4.7096	7.67331e-10	1.55194e-07	DEG
Potri.006G124500.5|PACid:27003710	26.7833	4.74326	0.00213249	0.0472247	DEG
Potri.005G048400.1|PACid:27029804	26.8157	4.74501	7.45185e-30	2.36557e-26	DEG
Potri.006G101100.1|PACid:27007276	26.9102	4.75008	2.53774e-16	1.76465e-13	DEG
Potri.015G133900.2|PACid:27019106	27.0671	4.75847	3.86784e-06	0.000278779	DEG
Potri.015G133900.1|PACid:27019105	27.0673	4.75848	3.83939e-06	0.00027755	DEG
Potri.008G042300.5|PACid:27038467	28.0067	4.8077	1.02198e-05	0.000625465	DEG
Potri.018G124400.1|PACid:27009810	28.2273	4.81902	5.80527e-07	5.69704e-05	DEG
Potri.007G067800.1|PACid:27014603	28.3148	4.82348	0.00169009	0.0395255	DEG
Potri.T178900.1|PACid:26993156	28.4002	4.82783	5.15662e-11	1.42211e-08	DEG
Potri.015G018800.1|PACid:27018380	28.7409	4.84504	6.77159e-09	1.06098e-06	DEG
Potri.009G038500.1|PACid:26987569	29.0327	4.85961	0.00126444	0.0315841	DEG
Potri.009G010900.1|PACid:26986985	29.0892	4.86241	0.000295067	0.0100017	DEG
Potri.010G085200.1|PACid:26980074	29.247	4.87021	0.000303193	0.0102155	DEG
Potri.019G068900.4|PACid:27025084	30.3562	4.92392	1.73145e-05	0.000978417	DEG
Potri.T111300.1|PACid:26993295	30.8243	4.946	2.47922e-34	1.29297e-30	DEG
Potri.001G008900.1|PACid:27040580	30.9162	4.95029	2.13496e-06	0.000172243	DEG
Potri.012G054600.1|PACid:27048948	31.9608	4.99823	1.4038e-06	0.000120867	DEG
Potri.019G010900.1|PACid:27025726	34.2287	5.09713	5.66362e-05	0.00262746	DEG
Potri.010G210200.1|PACid:26982300	34.3789	5.10345	9.08234e-06	0.000565327	DEG
Potri.002G019300.2|PACid:27020650	34.9764	5.12831	6.80252e-25	1.41906e-21	DEG
Potri.001G192800.1|PACid:27045003	36.027	5.17101	5.33553e-24	9.73908e-21	DEG
Potri.012G031700.1|PACid:27049499	36.1453	5.17574	1.46709e-09	2.69138e-07	DEG
Potri.013G012300.2|PACid:26993853	36.3694	5.18465	7.04273e-09	1.09406e-06	DEG
Potri.008G159100.1|PACid:27037185	37.1381	5.21483	1.16344e-25	2.57413e-22	DEG
Potri.008G141100.1|PACid:27037882	37.6084	5.23298	1.03671e-27	2.80345e-24	DEG
Potri.013G090200.1|PACid:26994369	37.6757	5.23556	1.12637e-23	1.95809e-20	DEG
Potri.006G067300.1|PACid:27003890	37.8968	5.244	2.13506e-11	6.36274e-09	DEG
Potri.001G380800.1|PACid:27048314	38.4147	5.26359	2.37632e-05	0.00127801	DEG
Potri.001G411700.1|PACid:27046713	38.6779	5.27344	1.0652e-07	1.2708e-05	DEG
Potri.014G103000.1|PACid:27034645	40.0031	5.32204	3.65475e-38	3.41574e-34	DEG
Potri.015G049700.1|PACid:27018710	40.4848	5.33931	0.000996298	0.0261759	DEG
Potri.001G402600.6|PACid:27041548	40.8837	5.35345	4.2802e-31	1.56255e-27	DEG
Potri.006G099100.1|PACid:27006663	42.2991	5.40255	0.00145041	0.0352175	DEG
Potri.002G059300.2|PACid:27023218	44.5057	5.47592	0.000789424	0.0219335	DEG
Potri.010G002600.1|PACid:26979952	45.556	5.50957	6.44532e-32	2.6144e-28	DEG
Potri.008G179300.1|PACid:27038067	47.3567	5.5655	1.89692e-10	4.57096e-08	DEG
Potri.016G046400.1|PACid:27013346	48.0665	5.58696	1.69519e-21	2.3353e-18	DEG
Potri.001G402600.8|PACid:27041544	49.035	5.61574	6.58454e-11	1.7409e-08	DEG
Potri.001G402600.5|PACid:27041536	49.035	5.61574	6.58863e-11	1.7409e-08	DEG
Potri.001G402600.12|PACid:27041543	49.0352	5.61575	6.637e-11	1.7409e-08	DEG
Potri.001G402600.4|PACid:27041538	49.0353	5.61575	6.6484e-11	1.7409e-08	DEG
Potri.001G402600.3|PACid:27041539	49.0353	5.61575	6.65097e-11	1.7409e-08	DEG
Potri.001G402600.2|PACid:27041545	49.0353	5.61575	6.65119e-11	1.7409e-08	DEG
Potri.001G402600.1|PACid:27041537	49.0353	5.61575	6.65239e-11	1.7409e-08	DEG
Potri.001G402600.9|PACid:27041540	49.1195	5.61822	6.15203e-11	1.66362e-08	DEG
Potri.001G192600.1|PACid:27041563	49.8263	5.63884	1.02578e-06	9.25777e-05	DEG
Potri.014G046300.1|PACid:27034251	49.9036	5.64107	3.87855e-33	1.7699e-29	DEG
Potri.014G046300.2|PACid:27034252	49.9039	5.64108	3.6014e-33	1.75299e-29	DEG
Potri.002G018200.1|PACid:27023681	50.1224	5.64738	0.000378023	0.0121428	DEG
Potri.001G402600.11|PACid:27041542	52.1217	5.70381	3.41636e-12	1.21087e-09	DEG
Potri.012G141300.3|PACid:27050652	55.9774	5.80677	2.79106e-35	1.56757e-31	DEG
Potri.005G048500.1|PACid:27027485	56.7297	5.82603	1.63326e-17	1.26861e-14	DEG
Potri.012G094400.1|PACid:27049509	57.4504	5.84425	7.9507e-42	9.67507e-38	DEG
Potri.018G065600.3|PACid:27010355	57.76	5.852	0.00189629	0.0430908	DEG
Potri.008G109500.1|PACid:27035939	61.6538	5.94612	4.03149e-13	1.69168e-10	DEG
Potri.003G121400.1|PACid:26996351	62.3046	5.96127	0.000107185	0.00439417	DEG
Potri.002G163700.1|PACid:27021850	62.7756	5.97213	5.21401e-13	2.15079e-10	DEG
Potri.015G145100.1|PACid:27018805	64.6624	6.01486	8.22203e-05	0.00356906	DEG
Potri.011G075600.1|PACid:27001662	65.1208	6.02505	0.00166167	0.0390873	DEG
Potri.011G075600.3|PACid:27001663	65.1208	6.02505	0.00166172	0.0390873	DEG
Potri.004G158500.1|PACid:26993113	70.34	6.13627	6.57932e-10	1.35699e-07	DEG
Potri.015G141300.1|PACid:27017673	70.5295	6.14015	1.36252e-14	7.36902e-12	DEG
Potri.004G209300.1|PACid:26989790	71.5158	6.16019	3.51397e-20	4.00883e-17	DEG
Potri.T137100.1|PACid:27027027	75.4002	6.2365	4.01666e-20	4.51182e-17	DEG
Potri.014G069100.1|PACid:27032651	75.6858	6.24195	5.80067e-20	6.13804e-17	DEG
Potri.019G130600.1|PACid:27025461	85.8387	6.42356	4.39667e-16	2.97235e-13	DEG
Potri.002G099700.2|PACid:27022911	87.9712	6.45896	0.0010793	0.0279146	DEG
Potri.002G099700.3|PACid:27022912	87.9712	6.45896	0.00107917	0.0279146	DEG
Potri.001G380000.2|PACid:27043262	104.567	6.70828	3.3167e-09	5.55789e-07	DEG
Potri.001G380000.1|PACid:27043261	104.567	6.70828	3.33472e-09	5.55789e-07	DEG
Potri.001G402600.14|PACid:27041546	116.859	6.86862	1.26864e-18	1.11917e-15	DEG
Potri.001G402600.10|PACid:27041541	116.859	6.86862	1.27109e-18	1.11917e-15	DEG
Potri.001G402600.13|PACid:27041535	116.859	6.86862	1.27225e-18	1.11917e-15	DEG
Potri.012G082800.1|PACid:27049391	117.461	6.87604	1.98909e-07	2.20713e-05	DEG
Potri.003G133300.2|PACid:26998993	134.469	7.07113	5.08994e-05	0.00240072	DEG
Potri.015G060600.1|PACid:27018089	135.028	7.07711	1.9249e-17	1.4794e-14	DEG
Potri.008G101900.2|PACid:27040041	140.883	7.13836	0.0022199	0.0486148	DEG
Potri.009G143900.1|PACid:26987752	141.684	7.14654	1.16574e-08	1.72646e-06	DEG
Potri.003G096700.6|PACid:26997450	142.534	7.15517	0.0021887	0.0481336	DEG
Potri.010G066200.2|PACid:26981374	145.998	7.18981	0.00197214	0.0444969	DEG
Potri.006G236600.6|PACid:27004908	150.346	7.23214	0.00173548	0.0402551	DEG
Potri.004G072100.3|PACid:26991629	154.903	7.27522	0.00184824	0.0422101	DEG
Potri.003G109400.3|PACid:26997032	155.417	7.28	0.00144763	0.035185	DEG
Potri.014G085300.2|PACid:27034362	156.056	7.28592	0.00142199	0.0346541	DEG
Potri.002G160300.3|PACid:27024471	156.793	7.29271	0.00161134	0.0381852	DEG
Potri.004G108400.1|PACid:26992565	157.031	7.29491	0.0013507	0.0332835	DEG
Potri.006G186800.2|PACid:27008160	157.84	7.30232	0.00175673	0.04059	DEG
Potri.005G078700.11|PACid:27029251	158.727	7.3104	0.00140251	0.0342708	DEG
Potri.010G255400.4|PACid:26981481	160.566	7.32702	0.00129046	0.0320956	DEG
Potri.001G201400.4|PACid:27043844	161.63	7.33655	0.001236	0.0310223	DEG
Potri.001G344900.3|PACid:27047619	161.863	7.33863	0.00122441	0.0307633	DEG
Potri.010G100500.1|PACid:26980286	163.07	7.34934	0.00116477	0.0295186	DEG
Potri.004G179500.2|PACid:26989891	163.679	7.35473	0.00113576	0.0289747	DEG
Potri.018G025100.2|PACid:27008913	163.735	7.35522	0.00117271	0.0296846	DEG
Potri.019G063500.3|PACid:27026307	163.801	7.3558	0.0015111	0.0363765	DEG
Potri.014G154600.2|PACid:27032956	165.201	7.36808	0.00123784	0.031058	DEG
Potri.001G276200.5|PACid:27046359	166.566	7.37995	0.00109688	0.0282387	DEG
Potri.005G070700.3|PACid:27031388	166.867	7.38255	0.00154422	0.0369743	DEG
Potri.012G015800.1|PACid:27050393	168.243	7.39441	0.000959286	0.0253677	DEG
Potri.002G102600.3|PACid:27024122	168.564	7.39715	0.00138038	0.0338434	DEG
Potri.010G249200.3|PACid:26981503	168.952	7.40047	0.000362425	0.0117712	DEG
Potri.009G053700.11|PACid:26988577	169.622	7.40618	0.00112758	0.028796	DEG
Potri.014G072300.1|PACid:27033744	170.32	7.4121	0.000933966	0.0248784	DEG
Potri.005G048700.4|PACid:27027326	171.522	7.42225	0.00111634	0.0285689	DEG
Potri.017G054300.2|PACid:26983836	171.898	7.42541	0.00124955	0.0312873	DEG
Potri.007G142100.2|PACid:27015373	172.392	7.42955	0.000958088	0.0253452	DEG
Potri.001G180600.2|PACid:27043869	173.026	7.43485	1.4049e-07	1.6284e-05	DEG
Potri.001G100200.2|PACid:27046920	173.624	7.43983	0.00110678	0.0283742	DEG
Potri.010G210200.3|PACid:26982303	177.166	7.46896	0.000781658	0.0217746	DEG
Potri.010G252900.8|PACid:26980867	177.278	7.46987	0.000757446	0.0211972	DEG
Potri.016G074900.2|PACid:27011538	178.056	7.47619	0.000811228	0.0223417	DEG
Potri.010G119700.3|PACid:26979066	179.835	7.49053	0.000693428	0.0196582	DEG
Potri.001G412900.8|PACid:27047263	180.997	7.49982	0.00068217	0.019456	DEG
Potri.012G104200.4|PACid:27049971	184.115	7.52447	0.000633713	0.018339	DEG
Potri.014G141100.3|PACid:27033840	184.597	7.52824	0.000619919	0.0180615	DEG
Potri.001G420200.1|PACid:27046790	185.663	7.53655	0.000687924	0.0195513	DEG
Potri.001G457600.5|PACid:27043914	188.012	7.55468	0.000740359	0.0207829	DEG
Potri.017G106300.2|PACid:26985046	188.487	7.55832	0.00099341	0.0261094	DEG
Potri.010G047200.1|PACid:26981948	192.757	7.59064	0.000676153	0.0193145	DEG
Potri.005G205300.2|PACid:27028096	194.063	7.60038	0.000668139	0.019138	DEG
Potri.006G150100.4|PACid:27005200	194.354	7.60254	0.000864439	0.0233587	DEG
Potri.015G012700.6|PACid:27017670	195.652	7.61215	0.00142033	0.0346253	DEG
Potri.003G096100.4|PACid:26998675	199.992	7.6438	0.000479919	0.0146551	DEG
Potri.010G249200.4|PACid:26981504	200.496	7.64743	0.000909858	0.0243985	DEG
Potri.017G028300.3|PACid:26984297	200.864	7.65007	0.000397465	0.0126229	DEG
Potri.008G143000.2|PACid:27036837	205.271	7.68138	5.07912e-06	0.000351509	DEG
Potri.018G034700.2|PACid:27010785	206.07	7.68699	0.000464577	0.0142762	DEG
Potri.004G062500.2|PACid:26989596	206.875	7.69262	0.000338967	0.0111282	DEG
Potri.006G110400.2|PACid:27003739	208.798	7.70597	0.000306769	0.0103027	DEG
Potri.001G286000.4|PACid:27042595	211.546	7.72483	0.000472248	0.0144642	DEG
Potri.001G286000.2|PACid:27042593	211.546	7.72483	0.000472338	0.0144642	DEG
Potri.009G069700.2|PACid:26986870	217.275	7.76338	0.000583945	0.0171918	DEG
Potri.003G152700.1|PACid:26997286	218.901	7.77414	0.000234384	0.00832347	DEG
Potri.010G245200.1|PACid:26980440	219.255	7.77647	3.62745e-48	5.29703e-44	DEG
Potri.004G125000.10|PACid:26989740	219.709	7.77945	9.42004e-10	1.80708e-07	DEG
Potri.004G125000.1|PACid:26989732	219.709	7.77945	9.39087e-10	1.80708e-07	DEG
Potri.004G125000.2|PACid:26989730	219.709	7.77945	9.38821e-10	1.80708e-07	DEG
Potri.004G125000.5|PACid:26989734	219.709	7.77945	9.38445e-10	1.80708e-07	DEG
Potri.004G125000.6|PACid:26989735	219.709	7.77945	9.38164e-10	1.80708e-07	DEG
Potri.004G125000.7|PACid:26989736	219.709	7.77945	9.37884e-10	1.80708e-07	DEG
Potri.004G125000.8|PACid:26989738	219.709	7.77945	9.34219e-10	1.80708e-07	DEG
Potri.004G125000.9|PACid:26989739	219.71	7.77945	9.28736e-10	1.80708e-07	DEG
Potri.004G125000.3|PACid:26989731	219.743	7.77967	9.28346e-10	1.80708e-07	DEG
Potri.001G244100.4|PACid:27045571	223.104	7.80157	0.000209552	0.00757804	DEG
Potri.005G112700.2|PACid:27027303	232.446	7.86075	0.000252828	0.00884934	DEG
Potri.016G041100.2|PACid:27011905	233.692	7.86847	0.000221141	0.00792643	DEG
Potri.002G194500.7|PACid:27022225	233.704	7.86854	0.000395765	0.0125799	DEG
Potri.012G106200.2|PACid:27051021	237.779	7.89348	0.000134959	0.00528664	DEG
Potri.005G008900.1|PACid:27030015	239.853	7.90601	0.00012102	0.00483637	DEG
Potri.014G112600.2|PACid:27032054	239.927	7.90645	0.000455675	0.0140499	DEG
Potri.001G406700.2|PACid:27043150	243.078	7.92527	0.000134966	0.00528664	DEG
Potri.002G257400.4|PACid:27021095	246.525	7.94559	0.000127418	0.00503145	DEG
Potri.014G189900.6|PACid:27033043	246.609	7.94608	0.000107001	0.00439149	DEG
Potri.002G098000.8|PACid:27021162	251.612	7.97506	9.048e-05	0.00384736	DEG
Potri.008G222000.1|PACid:27039114	253.889	7.98806	0.000266971	0.00922496	DEG
Potri.014G160400.9|PACid:27032550	255.561	7.99753	0.000646469	0.0186416	DEG
Potri.002G102100.4|PACid:27022881	256.027	8.00015	7.94772e-05	0.00346233	DEG
Potri.010G036900.4|PACid:26982868	256.543	8.00306	3.22986e-10	7.27844e-08	DEG
Potri.018G046600.1|PACid:27010185	260.587	8.02562	7.12801e-05	0.0031734	DEG
Potri.012G085700.3|PACid:27048927	263.312	8.04063	0.000110992	0.00451216	DEG
Potri.015G100700.4|PACid:27017927	270.571	8.07986	9.29024e-05	0.0039254	DEG
Potri.016G018100.3|PACid:27013793	274.438	8.10034	4.99516e-05	0.00235906	DEG
Potri.006G142800.4|PACid:27008459	277.345	8.11554	3.23523e-06	0.000240299	DEG
Potri.001G245200.3|PACid:27042461	284.396	8.15176	4.19349e-05	0.00203577	DEG
Potri.013G079700.7|PACid:26994160	289.671	8.17827	5.98358e-05	0.00274704	DEG
Potri.005G232900.4|PACid:27031689	295.91	8.20901	3.31335e-05	0.00167649	DEG
Potri.012G143500.2|PACid:27049601	296.923	8.21394	3.30433e-05	0.00167308	DEG
Potri.018G021300.5|PACid:27009376	299.936	8.22851	5.92676e-05	0.00272466	DEG
Potri.001G399600.4|PACid:27044162	302.307	8.23987	2.59598e-05	0.00137112	DEG
Potri.009G012400.1|PACid:26987968	313.3	8.2914	3.6007e-05	0.00179452	DEG
Potri.002G055100.1|PACid:27023672	315.905	8.30335	1.9345e-05	0.00107003	DEG
Potri.T012600.2|PACid:27051421	317.031	8.30848	1.75786e-05	0.000988804	DEG
Potri.010G048400.4|PACid:26981271	323.207	8.33631	3.38355e-05	0.00170375	DEG
Potri.012G077400.7|PACid:27049338	325.762	8.34767	1.4065e-05	0.000828167	DEG
Potri.001G145900.5|PACid:27045923	326.029	8.34886	1.51818e-05	0.000875569	DEG
Potri.014G042200.2|PACid:27034509	331.677	8.37363	1.15163e-05	0.000698818	DEG
Potri.004G024900.1|PACid:26990869	332.7	8.37808	1.47814e-05	0.000857215	DEG
Potri.003G133100.4|PACid:26998589	334.022	8.3838	1.17745e-05	0.000711665	DEG
Potri.002G162500.2|PACid:27020272	334.787	8.3871	2.09774e-05	0.00114642	DEG
Potri.002G079400.2|PACid:27019946	343.907	8.42587	1.68421e-07	1.89183e-05	DEG
Potri.006G224500.6|PACid:27006162	347.09	8.43916	3.97215e-05	0.00194643	DEG
Potri.011G138700.4|PACid:27000548	353.241	8.46451	2.88088e-05	0.00149284	DEG
Potri.012G001500.1|PACid:27048968	355.146	8.47227	8.00036e-06	0.000507932	DEG
Potri.001G253100.2|PACid:27041902	355.491	8.47367	2.34613e-05	0.001267	DEG
Potri.011G110700.6|PACid:27001197	360.143	8.49243	9.15996e-05	0.00388094	DEG
Potri.011G110700.3|PACid:27001196	360.143	8.49243	9.16909e-05	0.00388094	DEG
Potri.001G041800.3|PACid:27045972	362.707	8.50266	7.85697e-06	0.000500141	DEG
Potri.008G022300.2|PACid:27038315	362.709	8.50267	6.08547e-06	0.0004054	DEG
Potri.008G022300.4|PACid:27038316	362.709	8.50267	6.07435e-06	0.000405029	DEG
Potri.008G022300.5|PACid:27038317	362.709	8.50267	6.07327e-06	0.000405029	DEG
Potri.004G040600.2|PACid:26992139	372.082	8.53948	1.01087e-05	0.000620746	DEG
Potri.001G360800.2|PACid:27040872	376.055	8.5548	2.60948e-05	0.00137366	DEG
Potri.008G149200.1|PACid:27038907	383.066	8.58145	4.87833e-06	0.000338897	DEG
Potri.T070800.3|PACid:27003332	393.126	8.61885	1.11805e-05	0.000680916	DEG
Potri.001G442200.1|PACid:27044403	393.291	8.61945	2.51069e-06	0.000196266	DEG
Potri.002G166700.4|PACid:27021092	397.811	8.63594	2.37681e-05	0.00127801	DEG
Potri.003G194300.2|PACid:26996713	403.415	8.65612	2.50585e-06	0.000196098	DEG
Potri.001G060900.3|PACid:27046476	404.042	8.65836	0.000237422	0.00839463	DEG
Potri.011G109300.1|PACid:27002211	415.196	8.69765	2.00306e-06	0.000163128	DEG
Potri.013G000200.1|PACid:26993675	419.549	8.71269	1.68655e-06	0.000141378	DEG
Potri.006G133500.3|PACid:27006890	435.086	8.76516	0.00156505	0.0373307	DEG
Potri.006G045200.5|PACid:27008144	435.43	8.7663	0.00209682	0.0466468	DEG
Potri.017G154800.1|PACid:26983567	438.104	8.77513	7.85707e-07	7.39264e-05	DEG
Potri.003G192100.3|PACid:26997890	446.952	8.80398	4.90801e-06	0.000340635	DEG
Potri.011G168600.2|PACid:27001724	454.198	8.82718	0.00154693	0.0369743	DEG
Potri.012G068100.3|PACid:27049123	456.272	8.83375	4.78316e-07	4.78401e-05	DEG
Potri.005G110500.2|PACid:27029245	462.997	8.85486	0.00184179	0.0420759	DEG
Potri.001G275200.2|PACid:27043058	478.519	8.90243	3.75019e-07	3.88387e-05	DEG
Potri.001G316800.1|PACid:27043693	481.085	8.91015	0.00163268	0.0385283	DEG
Potri.002G196000.2|PACid:27023403	485.65	8.92377	6.13079e-07	5.98432e-05	DEG
Potri.018G057200.6|PACid:27010453	500.544	8.96735	1.16558e-06	0.000103155	DEG
Potri.006G045400.2|PACid:27008701	500.883	8.96833	0.00095963	0.0253677	DEG
Potri.005G091200.3|PACid:27030765	514.445	9.00687	0.00135446	0.033331	DEG
Potri.003G043700.3|PACid:26997527	518.928	9.01939	0.00132446	0.0327918	DEG
Potri.015G105600.2|PACid:27018658	524.99	9.03615	6.40971e-07	6.2233e-05	DEG
Potri.003G201200.3|PACid:26999299	525.235	9.03682	0.0012653	0.0315949	DEG
Potri.017G076000.4|PACid:26983940	540.586	9.07838	0.00116421	0.0295174	DEG
Potri.009G079600.3|PACid:26986034	552.486	9.10979	0.00110163	0.0283117	DEG
Potri.006G110200.2|PACid:27004755	554.554	9.11518	5.75568e-06	0.000389111	DEG
Potri.004G227700.3|PACid:26991207	555.659	9.11806	0.00108811	0.0280779	DEG
Potri.008G047600.1|PACid:27036328	557.194	9.12204	0.00116586	0.0295361	DEG
Potri.019G123500.2|PACid:27026334	559.431	9.12782	3.61401e-08	4.75441e-06	DEG
Potri.013G118600.1|PACid:26995242	560.841	9.13145	6.68641e-08	8.28853e-06	DEG
Potri.001G337700.1|PACid:27048515	589.999	9.20457	2.43403e-08	3.38507e-06	DEG
Potri.018G114700.7|PACid:27011200	605.783	9.24266	2.62667e-08	3.57658e-06	DEG
Potri.001G309500.3|PACid:27043434	606.987	9.24552	0.000844114	0.0230185	DEG
Potri.001G309500.4|PACid:27043435	606.988	9.24552	0.000843816	0.0230185	DEG
Potri.014G160000.4|PACid:27033644	617.757	9.27089	2.7088e-08	3.66934e-06	DEG
Potri.T022600.1|PACid:26988978	618.336	9.27225	2.23874e-08	3.13738e-06	DEG
Potri.005G044900.6|PACid:27029513	625.79	9.28953	5.47631e-08	6.95377e-06	DEG
Potri.014G135900.1|PACid:27033806	635.524	9.3118	1.3157e-06	0.000113819	DEG
Potri.008G005000.2|PACid:27037485	638.735	9.31907	1.43216e-20	1.7142e-17	DEG
Potri.001G301900.2|PACid:27040249	653.715	9.35252	0.00067502	0.0192911	DEG
Potri.010G016100.2|PACid:26980638	668.867	9.38558	0.000629631	0.0182498	DEG
Potri.005G070100.3|PACid:27027519	671.252	9.39071	1.42191e-08	2.05581e-06	DEG
Potri.010G023500.4|PACid:26978403	683.471	9.41674	1.61607e-09	2.92065e-07	DEG
Potri.001G109500.2|PACid:27040491	684.496	9.4189	0.000581199	0.0171247	DEG
Potri.017G049100.2|PACid:26984990	697.353	9.44575	9.65676e-10	1.84091e-07	DEG
Potri.018G063000.3|PACid:27008861	721.767	9.49539	0.000548336	0.0162879	DEG
Potri.004G013200.8|PACid:26991826	739.87	9.53113	0.000466951	0.0143371	DEG
Potri.016G061700.1|PACid:27011759	745.066	9.54122	0.000455301	0.0140443	DEG
Potri.008G193300.7|PACid:27038334	746.216	9.54345	0.000454439	0.0140296	DEG
Potri.013G037700.2|PACid:26994182	750.396	9.55151	0.000483334	0.0147409	DEG
Potri.014G097600.2|PACid:27034376	754.506	9.55939	1.08933e-14	6.21372e-12	DEG
Potri.010G174100.2|PACid:26982140	755.358	9.56102	1.15044e-08	1.70726e-06	DEG
Potri.001G060900.1|PACid:27046474	761.328	9.57237	1.01251e-70	3.69633e-66	DEG
Potri.003G220300.2|PACid:26997378	774.458	9.59704	0.000409328	0.0128987	DEG
Potri.005G156900.2|PACid:27027675	780.184	9.60767	0.000431236	0.0134555	DEG
Potri.002G160900.4|PACid:27022035	794.664	9.6342	3.06235e-10	7.03118e-08	DEG
Potri.004G066300.1|PACid:26989414	818.971	9.67767	4.71e-11	1.31256e-08	DEG
Potri.016G112600.4|PACid:27012943	819.156	9.67799	0.000385146	0.0123228	DEG
Potri.001G222700.1|PACid:27048484	929.501	9.86031	4.10526e-12	1.43415e-09	DEG
Potri.001G222700.3|PACid:27048483	929.501	9.86031	4.08616e-12	1.43415e-09	DEG
Potri.012G141300.1|PACid:27050650	929.677	9.86059	2.97734e-12	1.07086e-09	DEG
Potri.019G068700.1|PACid:27025853	948.425	9.88939	9.6702e-12	3.06978e-09	DEG
Potri.010G192600.3|PACid:26980522	952.386	9.8954	1.63305e-12	6.2426e-10	DEG
Potri.008G080500.2|PACid:27035833	955.947	9.90079	2.72868e-12	9.86284e-10	DEG
Potri.001G242600.2|PACid:27045882	975.847	9.93051	8.6048e-13	3.45763e-10	DEG
Potri.017G135600.1|PACid:26983799	1066.52	10.0587	0.000181624	0.00674855	DEG
Potri.016G066400.6|PACid:27013214	1097.21	10.0996	4.97429e-10	1.05272e-07	DEG
Potri.014G019400.2|PACid:27032818	1136.85	10.1508	0.000151945	0.00582973	DEG
Potri.006G234100.2|PACid:27007939	1157.02	10.1762	8.6555e-15	4.9761e-12	DEG
Potri.001G023500.2|PACid:27043546	1169.84	10.1921	5.71313e-14	2.81847e-11	DEG
Potri.012G000900.5|PACid:27050430	1261.71	10.3012	2.30811e-15	1.41615e-12	DEG
Potri.007G011000.3|PACid:27014609	1317.11	10.3632	3.17757e-16	2.16826e-13	DEG
Potri.014G136000.2|PACid:27032176	1320.41	10.3668	9.5267e-05	0.00400445	DEG
Potri.001G369000.1|PACid:27045446	1333.89	10.3814	9.25368e-05	0.00391221	DEG
Potri.004G133500.9|PACid:26989799	1397.12	10.4482	8.38494e-05	0.00362254	DEG
Potri.014G106800.11|PACid:27034678	1505.89	10.5564	2.65602e-19	2.58565e-16	DEG
Potri.011G155400.3|PACid:27002840	1705.59	10.7361	5.32663e-05	0.00249784	DEG
Potri.004G055900.1|PACid:26992385	1752.53	10.7752	6.41296e-27	1.56076e-23	DEG
Potri.018G020900.2|PACid:27009854	1787.38	10.8036	4.84911e-05	0.00229797	DEG
Potri.001G242600.5|PACid:27045877	1858.61	10.86	2.18358e-21	2.95241e-18	DEG
Potri.005G078700.4|PACid:27029259	1992.21	10.9602	3.78705e-05	0.0018746	DEG
Potri.007G003100.2|PACid:27016519	2298.57	11.1665	2.91519e-05	0.00150635	DEG
Potri.003G171000.4|PACid:26998844	2380.79	11.2172	1.4495e-26	3.30725e-23	DEG
Potri.010G153500.4|PACid:26979919	2657.05	11.3756	2.61128e-22	4.05655e-19	DEG
Potri.001G060900.2|PACid:27046475	2809.04	11.4559	3.89621e-32	1.67338e-28	DEG
Potri.018G149400.2|PACid:27010347	4780.07	12.2228	4.65906e-38	3.41574e-34	DEG
Potri.001G084000.2|PACid:27046292	8896.32	13.119	1.76091e-28	5.14279e-25	DEG
Potri.008G149200.2|PACid:27038908	23109.3	14.4962	3.22943e-76	2.35791e-71	DEG

## Sheet: Leaf
geneID	foldChange	log2FoldChange	pval	padj	Regulation
Potri.007G100100.1|PACid:27014756	0.000225237	-12.1163	2.62218e-27	2.96827e-25	DEG
Potri.019G049500.2|PACid:27026928	0.000257097	-11.9254	5.43499e-37	1.19526e-34	DEG
Potri.010G253500.2|PACid:26980285	0.000279266	-11.8061	1.66521e-27	1.91468e-25	DEG
Potri.012G051500.1|PACid:27049099	0.000327504	-11.5762	3.71625e-31	5.47045e-29	DEG
Potri.011G091200.4|PACid:27001638	0.000477826	-11.0312	1.99993e-23	1.75085e-21	DEG
Potri.010G249200.1|PACid:26981502	0.000486269	-11.006	2.82674e-05	0.000360001	DEG
Potri.009G032000.4|PACid:26986919	0.000492369	-10.988	5.85668e-25	5.73978e-23	DEG
Potri.013G037700.1|PACid:26994181	0.000508286	-10.9421	1.96653e-24	1.85987e-22	DEG
Potri.002G120400.2|PACid:27022121	0.00053635	-10.8645	4.61078e-23	3.96055e-21	DEG
Potri.003G176600.1|PACid:26999089	0.000550935	-10.8258	6.3167e-22	4.94851e-20	DEG
Potri.015G055300.1|PACid:27019111	0.000580526	-10.7504	3.28413e-22	2.62921e-20	DEG
Potri.018G149400.2|PACid:27010347	0.000621781	-10.6513	1.31133e-22	1.08431e-20	DEG
Potri.003G125000.1|PACid:26999566	0.000657523	-10.5707	1.44498e-19	9.47911e-18	DEG
Potri.006G121200.4|PACid:27007567	0.000658536	-10.5685	2.76165e-20	1.92769e-18	DEG
Potri.002G246600.7|PACid:27021176	0.000667879	-10.5481	4.84852e-18	2.83658e-16	DEG
Potri.010G250300.1|PACid:26981341	0.000706237	-10.4676	3.99797e-17	2.16706e-15	DEG
Potri.008G220800.2|PACid:27038196	0.000707032	-10.4659	3.10201e-15	1.4472e-13	DEG
Potri.019G049500.4|PACid:27026930	0.000717174	-10.4454	9.66093e-18	5.49356e-16	DEG
Potri.004G227200.1|PACid:26989112	0.00073541	-10.4092	4.23329e-18	2.48461e-16	DEG
Potri.009G033600.3|PACid:26986048	0.000743962	-10.3925	7.22852e-14	2.98347e-12	DEG
Potri.009G015000.1|PACid:26986563	0.000745753	-10.389	2.61097e-15	1.2228e-13	DEG
Potri.008G024500.1|PACid:27037919	0.000775132	-10.3333	2.17654e-17	1.20573e-15	DEG
Potri.010G132300.1|PACid:26979745	0.000777624	-10.3286	3.61312e-17	1.96576e-15	DEG
Potri.011G024000.1|PACid:27001346	0.000792471	-10.3014	1.86782e-28	2.30753e-26	DEG
Potri.012G051500.3|PACid:27049101	0.000800105	-10.2875	1.19649e-15	5.82395e-14	DEG
Potri.015G017500.4|PACid:27018547	0.00080128	-10.2854	7.28585e-05	0.000837735	DEG
Potri.002G111900.2|PACid:27022490	0.000809171	-10.2713	2.19237e-05	0.00028702	DEG
Potri.010G083300.1|PACid:26981048	0.00081467	-10.2615	1.45767e-16	7.56422e-15	DEG
Potri.016G021600.1|PACid:27012545	0.000846036	-10.207	3.4386e-14	1.45713e-12	DEG
Potri.015G080300.1|PACid:27018082	0.000874392	-10.1594	1.44878e-15	7.01459e-14	DEG
Potri.006G150000.1|PACid:27006018	0.000875459	-10.1577	1.67664e-15	8.06433e-14	DEG
Potri.015G129500.1|PACid:27019002	0.000889523	-10.1347	3.92837e-15	1.81648e-13	DEG
Potri.002G093500.3|PACid:27021035	0.000893879	-10.1276	2.62991e-18	1.57262e-16	DEG
Potri.006G171400.7|PACid:27008602	0.000898282	-10.1205	3.11913e-15	1.45426e-13	DEG
Potri.003G000500.2|PACid:26997597	0.000898876	-10.1196	4.58587e-12	1.54474e-10	DEG
Potri.003G000500.1|PACid:26997596	0.000898876	-10.1196	4.58684e-12	1.54474e-10	DEG
Potri.008G084800.5|PACid:27037431	0.000899397	-10.1188	3.74623e-14	1.58289e-12	DEG
Potri.001G362300.3|PACid:27047248	0.000958293	-10.0272	3.12365e-11	9.65111e-10	DEG
Potri.005G251800.1|PACid:27028349	0.000958719	-10.0266	2.35011e-14	1.01222e-12	DEG
Potri.014G092500.1|PACid:27034434	0.000964735	-10.0176	2.67744e-14	1.14925e-12	DEG
Potri.013G021400.1|PACid:26993439	0.000976957	-9.99942	7.97874e-14	3.27829e-12	DEG
Potri.006G209600.1|PACid:27006760	0.000984303	-9.98861	4.02757e-14	1.69588e-12	DEG
Potri.006G224500.1|PACid:27006157	0.00100465	-9.9591	7.12522e-23	6.03519e-21	DEG
Potri.014G179600.1|PACid:27032779	0.00101376	-9.94607	1.21631e-13	4.88216e-12	DEG
Potri.005G027200.1|PACid:27028284	0.00101756	-9.94067	2.19668e-12	7.64837e-11	DEG
Potri.016G051900.4|PACid:27013991	0.00102565	-9.92925	1.39842e-13	5.57027e-12	DEG
Potri.003G144500.1|PACid:26999963	0.00102613	-9.92857	2.83496e-13	1.09057e-11	DEG
Potri.001G020300.6|PACid:27046649	0.00108693	-9.84553	4.63758e-13	1.74808e-11	DEG
Potri.005G043900.7|PACid:27027804	0.00109421	-9.8359	1.38999e-13	5.54272e-12	DEG
Potri.002G215800.1|PACid:27023275	0.001101	-9.82697	1.77892e-13	6.99431e-12	DEG
Potri.015G012800.6|PACid:27019091	0.00112061	-9.8015	3.29853e-13	1.26026e-11	DEG
Potri.002G025200.1|PACid:27022447	0.00112265	-9.79888	1.41008e-12	5.00265e-11	DEG
Potri.011G066800.1|PACid:27003004	0.00113976	-9.77705	6.15602e-13	2.29087e-11	DEG
Potri.010G087700.3|PACid:26981265	0.00114256	-9.77351	1.68646e-12	5.94275e-11	DEG
Potri.018G051900.2|PACid:27009704	0.00116288	-9.74808	7.84478e-13	2.88549e-11	DEG
Potri.001G469800.3|PACid:27041440	0.00117696	-9.73072	6.91262e-09	1.61044e-07	DEG
Potri.009G148100.1|PACid:26985966	0.00119436	-9.70954	1.89372e-12	6.63786e-11	DEG
Potri.009G164400.1|PACid:26985860	0.00119948	-9.70337	0.000221189	0.00221775	DEG
Potri.009G109900.1|PACid:26987443	0.00120725	-9.69406	5.20709e-13	1.95468e-11	DEG
Potri.003G166200.1|PACid:26998191	0.00124199	-9.65313	3.70978e-12	1.26217e-10	DEG
Potri.008G079300.3|PACid:27036636	0.00126103	-9.63118	1.58514e-11	5.04516e-10	DEG
Potri.002G062600.7|PACid:27020662	0.00128253	-9.60679	8.57806e-11	2.51631e-09	DEG
Potri.010G039700.1|PACid:26979613	0.00130685	-9.5797	1.1286e-11	3.64773e-10	DEG
Potri.015G060100.1|PACid:27019516	0.00131282	-9.57311	3.40577e-10	9.36593e-09	DEG
Potri.010G001000.6|PACid:26982461	0.00131898	-9.56637	1.40629e-11	4.49355e-10	DEG
Potri.014G024700.3|PACid:27032754	0.00137126	-9.51029	1.83372e-09	4.62472e-08	DEG
Potri.002G052800.5|PACid:27021364	0.00137138	-9.51016	2.89574e-11	8.95876e-10	DEG
Potri.002G030400.3|PACid:27021025	0.00137244	-9.50904	5.07743e-09	1.20716e-07	DEG
Potri.008G040700.3|PACid:27039684	0.00138368	-9.49728	2.20554e-10	6.21989e-09	DEG
Potri.001G272000.1|PACid:27040903	0.00143203	-9.44773	3.40787e-10	9.36818e-09	DEG
Potri.017G039200.5|PACid:26984957	0.00143816	-9.44156	9.94053e-06	0.000140357	DEG
Potri.017G122900.1|PACid:26985544	0.00148408	-9.39621	9.84564e-10	2.5564e-08	DEG
Potri.001G005500.2|PACid:27043832	0.00151138	-9.36992	8.64846e-10	2.27222e-08	DEG
Potri.001G230000.2|PACid:27044602	0.00151785	-9.36375	8.91968e-07	1.51913e-05	DEG
Potri.006G129200.1|PACid:27007838	0.00152012	-9.3616	1.9235e-09	4.83776e-08	DEG
Potri.009G085100.3|PACid:26988830	0.0015364	-9.34623	0.000418794	0.00385786	DEG
Potri.016G027400.4|PACid:27013518	0.00155121	-9.33239	0.000426913	0.00392325	DEG
Potri.010G232200.1|PACid:26980199	0.00155146	-9.33215	7.0055e-09	1.63e-07	DEG
Potri.005G145400.6|PACid:27030872	0.00155331	-9.33044	7.52231e-10	1.99573e-08	DEG
Potri.005G145400.2|PACid:27030869	0.00155331	-9.33044	7.52683e-10	1.99621e-08	DEG
Potri.007G003900.1|PACid:27015267	0.0015839	-9.3023	5.80934e-10	1.5617e-08	DEG
Potri.002G221300.1|PACid:27021119	0.00158875	-9.2979	8.30485e-10	2.18666e-08	DEG
Potri.005G113600.2|PACid:27031192	0.00160038	-9.28737	8.63529e-10	2.27039e-08	DEG
Potri.010G129800.5|PACid:26982006	0.00160437	-9.28378	1.10391e-09	2.8541e-08	DEG
Potri.005G110600.4|PACid:27030571	0.00160965	-9.27903	6.30484e-08	1.29054e-06	DEG
Potri.011G088100.1|PACid:27001627	0.00161904	-9.27064	1.48891e-07	2.88048e-06	DEG
Potri.006G236500.2|PACid:27008526	0.00162397	-9.26626	1.05535e-09	2.73437e-08	DEG
Potri.013G095500.1|PACid:26994497	0.00163797	-9.25388	1.58591e-09	4.03739e-08	DEG
Potri.005G081600.1|PACid:27030343	0.00166797	-9.22769	5.20571e-08	1.07612e-06	DEG
Potri.001G020300.1|PACid:27046640	0.00167738	-9.21958	1.80863e-09	4.56341e-08	DEG
Potri.003G048800.1|PACid:26996956	0.00169239	-9.20672	1.4046e-08	3.12665e-07	DEG
Potri.007G099800.1|PACid:27016908	0.00172759	-9.17703	1.34728e-07	2.61969e-06	DEG
Potri.012G065600.5|PACid:27051094	0.00174058	-9.16621	3.21676e-08	6.8434e-07	DEG
Potri.009G011100.1|PACid:26988432	0.00178766	-9.12771	1.73693e-07	3.33059e-06	DEG
Potri.001G205800.6|PACid:27046421	0.00180538	-9.11349	0.000639953	0.00559379	DEG
Potri.001G151700.2|PACid:27041628	0.00183633	-9.08896	0.000663039	0.00577346	DEG
Potri.012G034100.1|PACid:27050732	0.00184698	-9.08062	4.63423e-08	9.63711e-07	DEG
Potri.004G004000.2|PACid:26991555	0.00191036	-9.03194	2.74268e-09	6.74248e-08	DEG
Potri.010G065000.1|PACid:26979863	0.00191566	-9.02794	1.73516e-08	3.824e-07	DEG
Potri.009G047800.4|PACid:26987078	0.00192537	-9.02064	1.91859e-08	4.20037e-07	DEG
Potri.014G008800.1|PACid:27033835	0.00193137	-9.01616	2.29159e-08	4.97372e-07	DEG
Potri.006G040600.2|PACid:27005354	0.00193193	-9.01574	2.03196e-08	4.43394e-07	DEG
Potri.006G040600.1|PACid:27005353	0.00193193	-9.01574	2.03409e-08	4.43726e-07	DEG
Potri.015G108800.2|PACid:27019373	0.00193505	-9.01341	6.98369e-05	0.000807764	DEG
Potri.017G110500.2|PACid:26984819	0.00193749	-9.0116	2.67769e-08	5.76034e-07	DEG
Potri.001G375700.1|PACid:27042877	0.00194893	-9.0031	4.40841e-08	9.2042e-07	DEG
Potri.007G009700.5|PACid:27015712	0.00195157	-9.00115	9.15701e-08	1.82423e-06	DEG
Potri.009G051900.1|PACid:26988677	0.00195806	-8.99636	3.42171e-08	7.24689e-07	DEG
Potri.003G167100.1|PACid:26999977	0.00197194	-8.98617	2.70091e-07	5.01786e-06	DEG
Potri.015G039000.2|PACid:27017516	0.00198762	-8.97474	1.07268e-07	2.11274e-06	DEG
Potri.006G119700.1|PACid:27003513	0.00200271	-8.96383	8.73271e-08	1.74715e-06	DEG
Potri.004G127400.3|PACid:26991752	0.00201521	-8.95486	4.7673e-06	7.19609e-05	DEG
Potri.006G185400.1|PACid:27006798	0.0020193	-8.95193	7.15207e-08	1.45175e-06	DEG
Potri.018G052500.1|PACid:27010407	0.00202709	-8.94637	4.28163e-08	8.95487e-07	DEG
Potri.010G157200.1|PACid:26979024	0.00204779	-8.93172	1.91206e-07	3.6422e-06	DEG
Potri.009G028200.2|PACid:26986242	0.00206326	-8.92086	0.000917927	0.00763855	DEG
Potri.002G059300.2|PACid:27023218	0.00207753	-8.91091	9.09238e-08	1.81334e-06	DEG
Potri.005G051200.1|PACid:27031863	0.00208082	-8.90863	4.48567e-07	8.06283e-06	DEG
Potri.012G039200.3|PACid:27049966	0.00208438	-8.90616	0.000942602	0.00781964	DEG
Potri.012G039200.2|PACid:27049965	0.00208438	-8.90616	0.000942688	0.00781964	DEG
Potri.017G139400.2|PACid:26984073	0.00209755	-8.89708	8.99859e-08	1.79659e-06	DEG
Potri.013G025300.5|PACid:26995325	0.00210341	-8.89306	0.000964759	0.00798549	DEG
Potri.001G369000.1|PACid:27045446	0.0021072	-8.89045	0.000966697	0.00799971	DEG
Potri.006G001100.1|PACid:27007342	0.00211513	-8.88504	9.1805e-08	1.82841e-06	DEG
Potri.011G137400.5|PACid:27003262	0.00212078	-8.88119	8.71508e-08	1.74428e-06	DEG
Potri.016G093600.2|PACid:27013388	0.00214464	-8.86505	0.000526579	0.00471975	DEG
Potri.001G093800.1|PACid:27048723	0.00215116	-8.86067	1.35148e-07	2.62714e-06	DEG
Potri.011G094100.1|PACid:27002387	0.00216129	-8.85389	1.67481e-08	3.69769e-07	DEG
Potri.008G112600.1|PACid:27037700	0.00216503	-8.8514	3.27426e-07	5.99758e-06	DEG
Potri.007G009800.3|PACid:27014730	0.00219219	-8.83341	1.62542e-07	3.12636e-06	DEG
Potri.019G062100.1|PACid:27025630	0.00221382	-8.81925	8.58784e-07	1.4707e-05	DEG
Potri.005G152500.1|PACid:27031098	0.00223063	-8.80833	1.67064e-07	3.20827e-06	DEG
Potri.001G127300.3|PACid:27048751	0.00223856	-8.80321	1.29297e-06	2.1397e-05	DEG
Potri.002G132700.1|PACid:27024519	0.00225741	-8.79112	2.11103e-07	3.99515e-06	DEG
Potri.006G186800.1|PACid:27008159	0.00225786	-8.79083	2.36002e-07	4.4262e-06	DEG
Potri.006G114400.1|PACid:27005812	0.00226263	-8.78779	2.23246e-07	4.20641e-06	DEG
Potri.013G005200.3|PACid:26995918	0.00226658	-8.78527	1.04737e-05	0.000147145	DEG
Potri.001G358400.4|PACid:27046795	0.00228358	-8.77449	2.42474e-07	4.53942e-06	DEG
Potri.003G150300.1|PACid:26999069	0.00229171	-8.76936	4.69037e-07	8.40801e-06	DEG
Potri.006G238900.1|PACid:27004437	0.00229277	-8.76869	2.67227e-07	4.96843e-06	DEG
Potri.016G061700.1|PACid:27011759	0.00229936	-8.76455	0.00122546	0.00980895	DEG
Potri.004G031600.4|PACid:26991634	0.00231106	-8.75723	2.95288e-07	5.45267e-06	DEG
Potri.002G226800.1|PACid:27020811	0.00232373	-8.74934	2.93365e-07	5.41989e-06	DEG
Potri.015G091400.5|PACid:27019561	0.00233699	-8.74113	0.00129664	0.0103061	DEG
Potri.016G137400.1|PACid:27013711	0.00239382	-8.70647	4.60781e-07	8.27015e-06	DEG
Potri.019G025600.3|PACid:27026602	0.00241059	-8.6964	0.00140657	0.0110523	DEG
Potri.002G257800.1|PACid:27020592	0.00241455	-8.69403	2.17636e-05	0.000285264	DEG
Potri.005G125500.8|PACid:27031590	0.00241595	-8.6932	3.70352e-06	5.67362e-05	DEG
Potri.010G216800.1|PACid:26978933	0.00243717	-8.68058	5.71018e-07	1.00778e-05	DEG
Potri.006G123800.1|PACid:27007464	0.00245946	-8.66744	7.68941e-07	1.32568e-05	DEG
Potri.010G230300.1|PACid:26978470	0.00246182	-8.66606	0.00149261	0.0116134	DEG
Potri.001G084400.1|PACid:27046011	0.00247174	-8.66026	6.94605e-07	1.20464e-05	DEG
Potri.008G192200.2|PACid:27039941	0.00250273	-8.64228	8.82714e-07	1.50583e-05	DEG
Potri.008G192200.1|PACid:27039942	0.00250273	-8.64228	8.83268e-07	1.50642e-05	DEG
Potri.015G058700.2|PACid:27017574	0.00251216	-8.63686	9.46983e-06	0.000134204	DEG
Potri.018G092100.10|PACid:27009039	0.00252022	-8.63223	0.00159317	0.0122703	DEG
Potri.018G092100.8|PACid:27009038	0.00252022	-8.63223	0.00159292	0.0122697	DEG
Potri.004G133500.7|PACid:26989791	0.00252165	-8.63141	0.00159127	0.01226	DEG
Potri.005G036300.1|PACid:27028377	0.00252283	-8.63074	5.35568e-06	8.01464e-05	DEG
Potri.002G159300.1|PACid:27021949	0.00252722	-8.62823	2.33904e-06	3.70698e-05	DEG
Potri.014G013100.6|PACid:27034261	0.00254332	-8.61907	1.35816e-06	2.23997e-05	DEG
Potri.007G047000.1|PACid:27016453	0.00256405	-8.60736	2.4124e-06	3.81504e-05	DEG
Potri.002G128700.8|PACid:27022546	0.00256893	-8.60462	3.94696e-06	6.01501e-05	DEG
Potri.012G127900.1|PACid:27049716	0.00258315	-8.59665	3.02371e-06	4.70525e-05	DEG
Potri.007G004100.2|PACid:27015570	0.00259392	-8.59065	0.00167999	0.0128293	DEG
Potri.002G128700.6|PACid:27022547	0.00259501	-8.59005	4.2324e-06	6.42721e-05	DEG
Potri.013G008400.2|PACid:26994056	0.00259651	-8.58921	2.30915e-06	3.66517e-05	DEG
Potri.009G079600.3|PACid:26986034	0.00262305	-8.57454	0.00173804	0.0131898	DEG
Potri.003G159700.1|PACid:26998918	0.0026266	-8.57259	0.00173499	0.0131722	DEG
Potri.003G183900.2|PACid:26999906	0.0026286	-8.57149	0.00177687	0.0134463	DEG
Potri.014G020900.1|PACid:27032988	0.00263609	-8.56738	1.49834e-06	2.45343e-05	DEG
Potri.005G125500.7|PACid:27031592	0.00267647	-8.54545	1.80579e-06	2.91115e-05	DEG
Potri.002G152300.4|PACid:27021704	0.00268516	-8.54077	1.96468e-06	3.15199e-05	DEG
Potri.001G367100.1|PACid:27041113	0.00272121	-8.52153	2.32059e-06	3.67933e-05	DEG
Potri.002G197600.3|PACid:27020266	0.00272259	-8.52081	2.57662e-06	4.05358e-05	DEG
Potri.009G015000.5|PACid:26986566	0.00277802	-8.49173	2.94513e-06	4.58883e-05	DEG
Potri.003G207200.1|PACid:26997649	0.00279842	-8.48117	4.99839e-06	7.5123e-05	DEG
Potri.005G190200.2|PACid:27030094	0.00279995	-8.48039	9.08681e-06	0.000129455	DEG
Potri.004G133500.9|PACid:26989799	0.00280757	-8.47646	0.00207326	0.0153556	DEG
Potri.019G062800.1|PACid:27025526	0.00281755	-8.47134	3.18419e-06	4.92871e-05	DEG
Potri.002G143000.2|PACid:27022463	0.00283925	-8.46027	6.79112e-06	9.93866e-05	DEG
Potri.T106900.1|PACid:27019838	0.00284819	-8.45574	0.00214933	0.0158274	DEG
Potri.012G089700.2|PACid:27050525	0.00290088	-8.42929	6.69541e-06	9.81236e-05	DEG
Potri.019G053800.2|PACid:27024918	0.00290939	-8.42507	0.00118993	0.00955883	DEG
Potri.015G036300.1|PACid:27018907	0.00291648	-8.42156	2.50565e-05	0.00032296	DEG
Potri.004G116700.2|PACid:26992593	0.00292678	-8.41647	4.15992e-05	0.000510458	DEG
Potri.017G007700.1|PACid:26984161	0.00295246	-8.40387	7.29153e-06	0.000106072	DEG
Potri.004G211900.1|PACid:26990285	0.00295399	-8.40312	9.11915e-06	0.000129798	DEG
Potri.012G102500.3|PACid:27051152	0.00297841	-8.39124	1.0823e-05	0.000151557	DEG
Potri.002G120700.1|PACid:27020924	0.00298549	-8.38782	7.0139e-06	0.000102421	DEG
Potri.001G278300.1|PACid:27043111	0.00302802	-8.36741	7.72987e-06	0.000111781	DEG
Potri.011G157000.3|PACid:27002197	0.00303883	-8.36227	0.00255724	0.0183663	DEG
Potri.001G338000.2|PACid:27041107	0.00308334	-8.34129	1.04207e-05	0.000146429	DEG
Potri.009G050700.4|PACid:26988292	0.00310021	-8.33342	8.79265e-06	0.000125484	DEG
Potri.009G050700.3|PACid:26988290	0.00310021	-8.33342	8.71557e-06	0.000124579	DEG
Potri.009G050700.2|PACid:26988291	0.00310021	-8.33342	8.69919e-06	0.000124401	DEG
Potri.003G105000.4|PACid:26997793	0.00310259	-8.33231	1.01155e-05	0.000142473	DEG
Potri.014G142800.3|PACid:27034114	0.00310598	-8.33074	1.06631e-05	0.000149519	DEG
Potri.005G224000.1|PACid:27031080	0.00310844	-8.32959	1.983e-05	0.000262196	DEG
Potri.008G216800.5|PACid:27038286	0.00312331	-8.32271	9.7201e-06	0.000137458	DEG
Potri.005G207000.1|PACid:27030261	0.00313254	-8.31845	1.11384e-05	0.000155378	DEG
Potri.008G083800.2|PACid:27039961	0.00315096	-8.30999	8.53643e-06	0.000122306	DEG
Potri.011G133100.1|PACid:27001389	0.00317153	-8.30061	1.23131e-05	0.000170043	DEG
Potri.019G103100.5|PACid:27026470	0.00322271	-8.27751	1.59608e-05	0.000215605	DEG
Potri.011G139600.1|PACid:27001352	0.00322935	-8.27454	1.31882e-05	0.000180998	DEG
Potri.014G042200.2|PACid:27034509	0.00323331	-8.27277	1.32512e-05	0.000181699	DEG
Potri.010G067100.1|PACid:26981086	0.00326207	-8.26	2.50951e-05	0.000323322	DEG
Potri.001G230000.11|PACid:27044604	0.00327495	-8.25431	5.40798e-05	0.00064667	DEG
Potri.008G011500.2|PACid:27037094	0.00327892	-8.25256	0.00316051	0.0219967	DEG
Potri.014G109500.4|PACid:27034029	0.00328115	-8.25158	3.12157e-05	0.000394112	DEG
Potri.004G077400.1|PACid:26991329	0.00328157	-8.2514	1.81063e-05	0.000241372	DEG
Potri.005G153800.3|PACid:27028309	0.00328537	-8.24973	2.22345e-05	0.000290829	DEG
Potri.016G114500.2|PACid:27012692	0.00330646	-8.2405	1.90672e-05	0.000253211	DEG
Potri.011G050600.2|PACid:27001387	0.00331491	-8.23682	0.000118644	0.00129311	DEG
Potri.011G089300.2|PACid:27001423	0.00332441	-8.23269	7.05326e-05	0.000814455	DEG
Potri.010G172500.2|PACid:26978860	0.0033291	-8.23065	0.0032793	0.0226606	DEG
Potri.012G021800.3|PACid:27050685	0.00334349	-8.22443	2.09993e-05	0.000276257	DEG
Potri.001G230000.3|PACid:27044601	0.00334371	-8.22433	0.00329232	0.0227376	DEG
Potri.008G094700.2|PACid:27036566	0.00336492	-8.21521	2.18349e-05	0.000286013	DEG
Potri.008G094700.1|PACid:27036567	0.00336492	-8.21521	2.18434e-05	0.000286073	DEG
Potri.011G077700.5|PACid:27002441	0.00337289	-8.2118	5.77967e-05	0.00068505	DEG
Potri.003G022900.1|PACid:26999403	0.00337594	-8.21049	3.82242e-05	0.000473349	DEG
Potri.008G181000.7|PACid:27039441	0.00342939	-8.18783	2.97663e-05	0.000376987	DEG
Potri.001G390200.2|PACid:27046241	0.00344353	-8.1819	0.00356089	0.0243303	DEG
Potri.014G043300.1|PACid:27035250	0.00345173	-8.17847	2.62815e-05	0.000336943	DEG
Potri.015G053100.2|PACid:27017188	0.00345913	-8.17538	6.07673e-05	0.000715236	DEG
Potri.002G228900.7|PACid:27020112	0.0034728	-8.16969	0.000271866	0.00264381	DEG
Potri.012G014000.2|PACid:27048916	0.00347433	-8.16905	4.00375e-05	0.000492878	DEG
Potri.001G276200.2|PACid:27046356	0.00347689	-8.16799	7.25038e-05	0.000834384	DEG
Potri.001G276200.3|PACid:27046357	0.00347689	-8.16799	7.23876e-05	0.00083337	DEG
Potri.018G047800.2|PACid:27009554	0.00349554	-8.16027	0.00372091	0.0252298	DEG
Potri.010G216600.3|PACid:26982273	0.00349664	-8.15981	0.000101121	0.00112171	DEG
Potri.004G072100.5|PACid:26991630	0.00351085	-8.15396	0.000105286	0.00116174	DEG
Potri.006G232300.1|PACid:27006925	0.00353312	-8.14484	3.7295e-05	0.000462863	DEG
Potri.013G074400.1|PACid:26995745	0.00355883	-8.13438	3.51616e-05	0.000439063	DEG
Potri.002G247900.2|PACid:27021542	0.00356075	-8.1336	9.2794e-05	0.00103935	DEG
Potri.018G093400.2|PACid:27009950	0.00356436	-8.13214	0.00387999	0.026098	DEG
Potri.004G157000.1|PACid:26990841	0.00356872	-8.13038	3.77005e-05	0.000467418	DEG
Potri.014G169900.4|PACid:27032171	0.00357535	-8.1277	3.91369e-05	0.000482941	DEG
Potri.009G077800.3|PACid:26987012	0.00362168	-8.10912	0.00414792	0.0276048	DEG
Potri.005G078700.1|PACid:27029250	0.00364595	-8.09949	9.84213e-05	0.00109631	DEG
Potri.006G134200.2|PACid:27008033	0.00366187	-8.0932	4.67558e-05	0.000567922	DEG
Potri.003G164400.1|PACid:26996800	0.0036792	-8.08639	5.69757e-05	0.000676308	DEG
Potri.001G080200.6|PACid:27040480	0.00369153	-8.08156	0.00432399	0.0285642	DEG
Potri.005G099300.5|PACid:27028729	0.00369442	-8.08044	0.000100126	0.00111203	DEG
Potri.005G099300.16|PACid:27028730	0.00369442	-8.08044	0.000100231	0.00111303	DEG
Potri.007G145800.1|PACid:27016545	0.00369607	-8.07979	5.34692e-05	0.000640411	DEG
Potri.009G002100.1|PACid:26988468	0.00369661	-8.07958	5.92652e-05	0.00069973	DEG
Potri.008G082400.2|PACid:27039573	0.00369928	-8.07854	4.78021e-05	0.000579474	DEG
Potri.001G345300.3|PACid:27040652	0.00370103	-8.07786	0.00436133	0.0287655	DEG
Potri.008G139600.1|PACid:27038684	0.0037029	-8.07713	5.26459e-05	0.000632002	DEG
Potri.002G254500.1|PACid:27021940	0.00371255	-8.07337	5.3256e-05	0.000638172	DEG
Potri.004G212700.1|PACid:26991661	0.00371921	-8.07079	0.00436715	0.0287986	DEG
Potri.001G046500.2|PACid:27045103	0.00372649	-8.06797	0.000120397	0.00130968	DEG
Potri.005G100400.7|PACid:27029193	0.00373766	-8.06365	6.81263e-05	0.000790168	DEG
Potri.001G133800.2|PACid:27044997	0.00377924	-8.04769	3.84304e-05	0.000475337	DEG
Potri.014G024400.1|PACid:27033827	0.00378412	-8.04583	6.58541e-05	0.000767471	DEG
Potri.005G234200.1|PACid:27027921	0.00378412	-8.04583	6.5866e-05	0.000767487	DEG
Potri.001G013800.5|PACid:27042939	0.003797	-8.04092	6.14444e-05	0.000722073	DEG
Potri.003G128000.1|PACid:26997603	0.00379924	-8.04007	0.00454079	0.0297236	DEG
Potri.002G100400.1|PACid:27023061	0.00379986	-8.03984	7.65587e-05	0.000876416	DEG
Potri.009G085100.1|PACid:26988828	0.00381102	-8.03561	0.00010056	0.00111617	DEG
Potri.009G164100.2|PACid:26987184	0.00381297	-8.03487	6.2278e-05	0.000730694	DEG
Potri.008G193800.1|PACid:27036251	0.00385902	-8.01755	6.91182e-05	0.000801036	DEG
Potri.008G072600.2|PACid:27038507	0.0038652	-8.01524	8.2505e-05	0.000936995	DEG
Potri.014G049200.3|PACid:27033072	0.00387661	-8.01099	0.00491776	0.0318062	DEG
Potri.003G129000.2|PACid:26998344	0.00389329	-8.0048	4.48082e-05	0.0005459	DEG
Potri.016G018100.3|PACid:27013793	0.00390437	-8.0007	9.06886e-05	0.0010179	DEG
Potri.001G342000.1|PACid:27044253	0.00390893	-7.99901	8.6756e-05	0.000979331	DEG
Potri.001G191200.2|PACid:27048105	0.00392835	-7.99186	0.00499496	0.0322085	DEG
Potri.014G145400.1|PACid:27032630	0.00393889	-7.988	0.00017074	0.00177582	DEG
Potri.007G046700.1|PACid:27015342	0.00393967	-7.98771	0.000317931	0.00303241	DEG
Potri.007G114800.1|PACid:27015200	0.00395372	-7.98257	9.33518e-05	0.00104506	DEG
Potri.004G163200.4|PACid:26989871	0.00395431	-7.98236	9.23552e-05	0.00103517	DEG
Potri.004G163200.3|PACid:26989872	0.00395431	-7.98236	9.24877e-05	0.0010365	DEG
Potri.004G163200.1|PACid:26989870	0.00395431	-7.98236	9.25333e-05	0.00103685	DEG
Potri.014G019700.1|PACid:27033370	0.00395505	-7.98209	9.62954e-05	0.00107456	DEG
Potri.011G156100.5|PACid:27001676	0.00397893	-7.9734	0.000122531	0.0013315	DEG
Potri.013G023100.6|PACid:26994729	0.00398005	-7.973	0.00518847	0.0332712	DEG
Potri.008G060600.1|PACid:27038781	0.00398579	-7.97092	9.42197e-05	0.00105316	DEG
Potri.001G034300.5|PACid:27044416	0.00398917	-7.9697	0.00519471	0.0333025	DEG
Potri.002G168100.3|PACid:27021540	0.00399851	-7.96632	0.000106388	0.00117267	DEG
Potri.005G218300.1|PACid:27027422	0.00402053	-7.9584	0.000113989	0.00124666	DEG
Potri.017G129100.2|PACid:26984260	0.00402511	-7.95676	0.0054026	0.0343846	DEG
Potri.003G057200.1|PACid:26997625	0.0040343	-7.95347	0.00014619	0.00155097	DEG
Potri.006G026100.2|PACid:27008388	0.00404622	-7.94921	0.000109335	0.0012008	DEG
Potri.002G192900.2|PACid:27022095	0.00406206	-7.94357	0.000116043	0.00126771	DEG
Potri.002G192900.1|PACid:27022094	0.00406206	-7.94357	0.000116089	0.00126792	DEG
Potri.001G013800.3|PACid:27042937	0.00406639	-7.94204	0.00010896	0.00119704	DEG
Potri.001G457600.1|PACid:27043910	0.00406805	-7.94145	7.21192e-05	0.000830674	DEG
Potri.017G111300.3|PACid:26984100	0.00408838	-7.93426	0.00560636	0.0354558	DEG
Potri.015G099500.1|PACid:27019151	0.00409995	-7.93018	0.00561076	0.0354775	DEG
Potri.006G027000.3|PACid:27008003	0.00410414	-7.9287	0.000195355	0.00199936	DEG
Potri.010G081400.1|PACid:26980844	0.00415025	-7.91259	0.00583129	0.0365867	DEG
Potri.001G010500.2|PACid:27041595	0.00415749	-7.91007	0.000124173	0.00134673	DEG
Potri.013G032700.1|PACid:26993488	0.00418824	-7.89944	0.000212399	0.00214286	DEG
Potri.007G011500.1|PACid:27014955	0.00418901	-7.89918	0.000155617	0.00164121	DEG
Potri.008G081200.1|PACid:27039872	0.00419358	-7.8976	0.000161283	0.00168998	DEG
Potri.015G130700.2|PACid:27017716	0.00421685	-7.88962	0.000140719	0.00150102	DEG
Potri.015G130700.4|PACid:27017715	0.00421685	-7.88962	0.000140721	0.00150102	DEG
Potri.010G197500.1|PACid:26983029	0.0042209	-7.88823	0.00020381	0.00207514	DEG
Potri.015G147900.1|PACid:27018978	0.00423637	-7.88296	0.000146666	0.00155579	DEG
Potri.002G257400.4|PACid:27021095	0.00424334	-7.88059	0.000156638	0.00165007	DEG
Potri.002G083400.3|PACid:27024169	0.00425303	-7.87729	7.33532e-05	0.000842759	DEG
Potri.004G080800.2|PACid:26991448	0.00425321	-7.87723	0.000479102	0.00434434	DEG
Potri.010G108500.3|PACid:26981957	0.00425724	-7.87587	0.00611066	0.0380746	DEG
Potri.004G123300.5|PACid:26992963	0.00427224	-7.87079	3.48142e-05	0.00043518	DEG
Potri.002G098000.4|PACid:27021159	0.00428404	-7.86681	0.000247178	0.00244112	DEG
Potri.008G188800.5|PACid:27038526	0.00428706	-7.8658	0.000178209	0.00184719	DEG
Potri.008G188800.3|PACid:27038525	0.00428706	-7.8658	0.000178273	0.00184759	DEG
Potri.005G110000.1|PACid:27031041	0.00429001	-7.8648	0.0001606	0.00168427	DEG
Potri.002G071100.2|PACid:27024728	0.00429873	-7.86187	0.000176986	0.00183607	DEG
Potri.018G020400.3|PACid:27009637	0.00430124	-7.86103	0.00631623	0.0390749	DEG
Potri.011G140700.1|PACid:27000993	0.00431093	-7.85779	0.000218644	0.00219706	DEG
Potri.001G005000.1|PACid:27047665	0.00431155	-7.85758	0.000162859	0.00170429	DEG
Potri.004G236100.2|PACid:26992578	0.00431349	-7.85693	0.00018182	0.00187902	DEG
Potri.004G037600.3|PACid:26992223	0.00433263	-7.85054	0.00635441	0.0392716	DEG
Potri.004G037600.1|PACid:26992222	0.00433263	-7.85054	0.00635585	0.0392772	DEG
Potri.003G051600.2|PACid:26998246	0.00435675	-7.84253	0.00018273	0.00188815	DEG
Potri.014G095300.5|PACid:27032227	0.00438241	-7.83406	0.000124413	0.00134894	DEG
Potri.009G075400.2|PACid:26988182	0.00439065	-7.83135	0.000231728	0.00230789	DEG
Potri.016G031100.3|PACid:27013461	0.0043913	-7.83114	0.00663547	0.0407054	DEG
Potri.002G233400.1|PACid:27021283	0.004405	-7.82664	0.000252221	0.00248379	DEG
Potri.006G170700.2|PACid:27004496	0.00441475	-7.82345	0.0066686	0.0408674	DEG
Potri.005G226900.2|PACid:27027381	0.00441595	-7.82306	0.00317228	0.022061	DEG
Potri.008G167800.4|PACid:27036571	0.00442477	-7.82018	0.000225328	0.00225337	DEG
Potri.018G069600.3|PACid:27009130	0.00443132	-7.81805	0.000141087	0.00150404	DEG
Potri.012G142300.1|PACid:27050812	0.00444734	-7.81284	0.000241679	0.00239199	DEG
Potri.005G024600.2|PACid:27031710	0.0044531	-7.81097	0.000232633	0.00231596	DEG
Potri.012G143500.4|PACid:27049600	0.00451544	-7.79092	0.000151437	0.00160082	DEG
Potri.007G050800.3|PACid:27016993	0.0045244	-7.78806	0.0060297	0.0376375	DEG
Potri.012G089400.3|PACid:27050261	0.00454456	-7.78164	7.88093e-05	0.000899782	DEG
Potri.008G028800.3|PACid:27037544	0.00454751	-7.78071	0.00699039	0.0425147	DEG
Potri.005G061600.4|PACid:27029524	0.00457237	-7.77284	8.29047e-05	0.000941241	DEG
Potri.004G114400.1|PACid:26992542	0.00458373	-7.76926	0.000272148	0.00264585	DEG
Potri.015G134900.3|PACid:27018623	0.00458798	-7.76793	0.00726382	0.0437645	DEG
Potri.017G038000.1|PACid:26985318	0.00460632	-7.76217	0.000312609	0.0029879	DEG
Potri.001G147500.1|PACid:27045829	0.00460906	-7.76131	7.81244e-05	0.000892799	DEG
Potri.003G109900.2|PACid:26999651	0.00461777	-7.75859	0.0073169	0.0440093	DEG
Potri.004G133900.2|PACid:26989346	0.00462412	-7.7566	0.000103606	0.0011458	DEG
Potri.002G110200.1|PACid:27021608	0.00463592	-7.75293	0.000284449	0.00274897	DEG
Potri.004G038100.1|PACid:26989507	0.00463592	-7.75293	0.000284354	0.00274874	DEG
Potri.010G004400.2|PACid:26982584	0.00463683	-7.75264	0.000284053	0.00274696	DEG
Potri.013G008400.4|PACid:26994057	0.00464309	-7.7507	0.000234643	0.00233374	DEG
Potri.001G199600.4|PACid:27041959	0.00465961	-7.74558	0.000294329	0.00283134	DEG
Potri.008G019800.1|PACid:27037547	0.00466193	-7.74486	8.14222e-05	0.000926138	DEG
Potri.011G121600.1|PACid:27003175	0.0046771	-7.74017	0.000106997	0.00117813	DEG
Potri.015G121600.3|PACid:27017461	0.00468748	-7.73697	0.00761783	0.0454858	DEG
Potri.015G121600.2|PACid:27017460	0.00468748	-7.73697	0.00761943	0.0454916	DEG
Potri.016G036300.1|PACid:27012573	0.00470854	-7.7305	0.000156297	0.00164791	DEG
Potri.001G342300.3|PACid:27041971	0.00472409	-7.72575	7.85017e-05	0.000896831	DEG
Potri.002G093400.1|PACid:27023054	0.00473114	-7.7236	0.000327031	0.00311351	DEG
Potri.006G034000.2|PACid:27005169	0.00474974	-7.71794	0.000130838	0.00140856	DEG
Potri.006G034000.3|PACid:27005168	0.00474974	-7.71794	0.000130802	0.00140856	DEG
Potri.001G173700.1|PACid:27045622	0.00475906	-7.71511	7.08021e-05	0.000817308	DEG
Potri.014G119100.2|PACid:27034791	0.00476621	-7.71294	0.00802374	0.0474977	DEG
Potri.004G173300.1|PACid:26989598	0.00477755	-7.70951	7.92079e-05	0.000903626	DEG
Potri.008G191400.1|PACid:27037383	0.00478052	-7.70862	0.0010111	0.00831813	DEG
Potri.002G254300.3|PACid:27021600	0.00479873	-7.70313	8.30808e-05	0.000942654	DEG
Potri.019G078700.3|PACid:27026068	0.00480394	-7.70157	0.000148262	0.00157135	DEG
Potri.001G121400.2|PACid:27044390	0.00480529	-7.70116	0.000138003	0.00147505	DEG
Potri.014G068100.1|PACid:27032310	0.00481867	-7.69715	8.61846e-05	0.000974237	DEG
Potri.019G037600.2|PACid:27024867	0.00484215	-7.69014	8.24739e-05	0.000936787	DEG
Potri.004G039900.4|PACid:26990707	0.00485146	-7.68737	0.0001097	0.00120408	DEG
Potri.008G170800.1|PACid:27038990	0.00487194	-7.68129	9.17292e-05	0.00102863	DEG
Potri.006G075200.1|PACid:27008648	0.00487528	-7.6803	8.89701e-05	0.0010003	DEG
Potri.003G196100.2|PACid:26996424	0.00489613	-7.67414	8.69733e-05	0.000981177	DEG
Potri.001G463100.1|PACid:27044911	0.00489783	-7.67364	9.29586e-05	0.00104082	DEG
Potri.016G121100.9|PACid:27012977	0.00489853	-7.67343	0.000209631	0.0021205	DEG
Potri.016G121100.8|PACid:27012976	0.00489853	-7.67343	0.000209673	0.00212064	DEG
Potri.016G121100.7|PACid:27012971	0.00489853	-7.67343	0.000209726	0.00212087	DEG
Potri.016G121100.5|PACid:27012972	0.00489853	-7.67343	0.000209912	0.00212246	DEG
Potri.016G121100.3|PACid:27012974	0.00489853	-7.67343	0.000210038	0.00212344	DEG
Potri.016G121100.11|PACid:27012975	0.00489853	-7.67343	0.000210199	0.00212478	DEG
Potri.016G121100.10|PACid:27012973	0.00489853	-7.67343	0.000210257	0.00212507	DEG
Potri.008G162000.2|PACid:27039821	0.00489896	-7.67331	0.000891169	0.00744643	DEG
Potri.001G006800.1|PACid:27047729	0.00490511	-7.6715	0.000112513	0.00123199	DEG
Potri.017G013100.1|PACid:26984413	0.00490787	-7.67069	0.00848604	0.0496706	DEG
Potri.013G047400.2|PACid:26994759	0.00491507	-7.66857	0.00847081	0.0495894	DEG
Potri.013G016900.5|PACid:26993563	0.00492718	-7.66502	0.00257445	0.0184753	DEG
Potri.001G030900.4|PACid:27041665	0.00492968	-7.66429	0.000130221	0.00140358	DEG
Potri.002G080600.2|PACid:27020063	0.00496068	-7.65525	9.23181e-05	0.00103492	DEG
Potri.009G058900.2|PACid:26986245	0.00497728	-7.65043	0.000814262	0.00689056	DEG
Potri.012G117600.1|PACid:27049844	0.00497908	-7.64991	0.000682868	0.00592463	DEG
Potri.014G001000.4|PACid:27035079	0.00498053	-7.64949	0.000102395	0.00113434	DEG
Potri.008G122200.3|PACid:27036142	0.00500644	-7.642	0.000100673	0.00111726	DEG
Potri.019G035300.6|PACid:27025976	0.00503537	-7.63369	5.19539e-12	1.73498e-10	DEG
Potri.006G164400.1|PACid:27003606	0.00504379	-7.63128	0.000103286	0.00114278	DEG
Potri.003G036000.2|PACid:26998020	0.00505655	-7.62763	0.000393747	0.00365852	DEG
Potri.017G100500.1|PACid:26983309	0.0051101	-7.61243	0.000120313	0.00130895	DEG
Potri.015G042300.1|PACid:27018190	0.00511158	-7.61202	0.000116736	0.0012746	DEG
Potri.004G019300.2|PACid:26989160	0.0051159	-7.6108	0.00013642	0.00145984	DEG
Potri.T052100.2|PACid:27027147	0.00513229	-7.60618	0.000134605	0.00144252	DEG
Potri.005G254100.2|PACid:27031401	0.00514229	-7.60337	0.000475368	0.00431424	DEG
Potri.004G005400.1|PACid:26992686	0.00514704	-7.60204	0.000394578	0.00366531	DEG
Potri.008G190200.2|PACid:27039714	0.00516614	-7.5967	0.000123818	0.00134388	DEG
Potri.019G052200.1|PACid:27026300	0.00516703	-7.59645	0.000119088	0.00129717	DEG
Potri.003G070400.3|PACid:26998144	0.00517721	-7.59361	0.00159417	0.0122767	DEG
Potri.013G014400.1|PACid:26995907	0.00518271	-7.59208	0.000193014	0.00197873	DEG
Potri.017G144500.3|PACid:26985678	0.00521455	-7.58324	0.000245532	0.00242651	DEG
Potri.012G016100.1|PACid:27048963	0.00521942	-7.5819	0.000248738	0.00245487	DEG
Potri.006G021300.2|PACid:27005404	0.00524115	-7.5759	0.000205257	0.00208522	DEG
Potri.006G021300.1|PACid:27005403	0.00524115	-7.5759	0.000205304	0.0020854	DEG
Potri.008G012200.3|PACid:27037463	0.00525094	-7.57321	0.000862881	0.00724489	DEG
Potri.T073500.1|PACid:27019886	0.00525702	-7.57154	0.000148991	0.00157747	DEG
Potri.016G095900.2|PACid:27013966	0.00526358	-7.56974	0.0001909	0.0019611	DEG
Potri.018G105700.1|PACid:27011414	0.00526724	-7.56874	0.000148332	0.00157187	DEG
Potri.003G156500.1|PACid:26998175	0.00526724	-7.56874	0.000148377	0.00157212	DEG
Potri.003G101700.6|PACid:26997307	0.00533366	-7.55066	0.000792862	0.00672662	DEG
Potri.003G101700.8|PACid:26997306	0.00533366	-7.55066	0.000792828	0.00672662	DEG
Potri.003G101700.7|PACid:26997308	0.00533366	-7.55066	0.000792715	0.00672662	DEG
Potri.003G112000.3|PACid:26996611	0.00534625	-7.54726	0.000158063	0.00166211	DEG
Potri.003G112000.2|PACid:26996610	0.00534625	-7.54726	0.000158077	0.00166211	DEG
Potri.005G237300.2|PACid:27031022	0.00534686	-7.54709	0.000161088	0.00168842	DEG
Potri.001G325400.2|PACid:27040345	0.00535831	-7.54401	0.000234232	0.00233029	DEG
Potri.008G129300.2|PACid:27037773	0.005359	-7.54382	0.000622611	0.00545919	DEG
Potri.014G013500.3|PACid:27032118	0.00536616	-7.54189	0.000209027	0.00211519	DEG
Potri.002G243400.1|PACid:27020503	0.00537281	-7.54011	0.000461748	0.00420586	DEG
Potri.018G107000.4|PACid:27010034	0.00540324	-7.53196	0.00016707	0.00174286	DEG
Potri.018G076400.1|PACid:27011150	0.0054323	-7.52422	0.000165621	0.00173046	DEG
Potri.018G109600.1|PACid:27009921	0.00544404	-7.52111	0.000180193	0.00186643	DEG
Potri.003G223400.3|PACid:26998861	0.00544821	-7.52	0.000252438	0.00248534	DEG
Potri.002G192900.4|PACid:27022096	0.00549965	-7.50645	0.000185993	0.00191888	DEG
Potri.012G060400.12|PACid:27049804	0.00550256	-7.50568	0.000234785	0.00233455	DEG
Potri.011G049300.2|PACid:27001736	0.00552214	-7.50056	0.000207141	0.00210188	DEG
Potri.007G041100.3|PACid:27017029	0.00555979	-7.49075	0.000134801	0.00144442	DEG
Potri.013G022600.1|PACid:26994245	0.00560587	-7.47885	0.000213676	0.00215366	DEG
Potri.016G103000.1|PACid:27012129	0.00561373	-7.47683	0.000282685	0.00273555	DEG
Potri.006G240500.8|PACid:27005799	0.00562405	-7.47417	0.00021616	0.0021763	DEG
Potri.006G240500.1|PACid:27005800	0.00562405	-7.47417	0.00021631	0.00217737	DEG
Potri.002G111600.2|PACid:27023123	0.0056822	-7.45933	0.000339415	0.00321798	DEG
Potri.002G177600.1|PACid:27023370	0.0056912	-7.45705	0.000271939	0.00264417	DEG
Potri.002G177600.2|PACid:27023371	0.0056912	-7.45705	0.000271727	0.00264282	DEG
Potri.007G041100.6|PACid:27017028	0.00572862	-7.4476	0.000158634	0.00166649	DEG
Potri.007G041100.5|PACid:27017030	0.00572862	-7.4476	0.000158647	0.00166649	DEG
Potri.004G235400.3|PACid:26993000	0.00572905	-7.44749	0.000269474	0.0026223	DEG
Potri.008G133400.5|PACid:27037308	0.00573142	-7.44689	0.000908178	0.00756777	DEG
Potri.018G121600.1|PACid:27010842	0.00573526	-7.44592	0.00041406	0.00382342	DEG
Potri.013G093400.2|PACid:26993629	0.00574036	-7.44464	0.000643902	0.00562493	DEG
Potri.001G171100.1|PACid:27042854	0.00575086	-7.44201	0.000300025	0.00287968	DEG
Potri.008G180700.6|PACid:27039110	0.00577396	-7.43622	0.000411254	0.00380087	DEG
Potri.016G100600.1|PACid:27012925	0.00577757	-7.43532	0.000512354	0.00460639	DEG
Potri.013G135100.1|PACid:26994440	0.00579502	-7.43097	0.000259743	0.00254149	DEG
Potri.008G210000.4|PACid:27036398	0.00580075	-7.42955	0.000994258	0.00819435	DEG
Potri.004G177600.1|PACid:26992216	0.00580236	-7.42915	0.000302598	0.00290209	DEG
Potri.009G105500.4|PACid:26988266	0.00583332	-7.42147	0.00348602	0.023899	DEG
Potri.002G130600.1|PACid:27021183	0.00585007	-7.41733	0.000387117	0.00360333	DEG
Potri.001G465600.2|PACid:27042687	0.00585818	-7.41533	0.000401885	0.00372323	DEG
Potri.015G117700.1|PACid:27019204	0.00587488	-7.41122	0.00040062	0.00371293	DEG
Potri.008G207500.2|PACid:27039014	0.00588214	-7.40944	0.00038978	0.00362582	DEG
Potri.010G151800.1|PACid:26982783	0.00588459	-7.40884	0.000307763	0.00294813	DEG
Potri.018G042100.1|PACid:27011226	0.00589046	-7.4074	0.000386749	0.00360129	DEG
Potri.013G114300.2|PACid:26993389	0.00591541	-7.40131	0.0003739	0.00350039	DEG
Potri.009G106400.1|PACid:26988601	0.00593385	-7.39682	8.33366e-26	8.64298e-24	DEG
Potri.019G108500.1|PACid:27025213	0.00594048	-7.3952	0.000301769	0.00289489	DEG
Potri.009G028600.1|PACid:26987946	0.00594838	-7.39329	1.24962e-22	1.03762e-20	DEG
Potri.001G256100.1|PACid:27044709	0.00596789	-7.38856	0.00054088	0.00482838	DEG
Potri.007G021400.1|PACid:27014421	0.00598045	-7.38553	0.000428916	0.00393933	DEG
Potri.014G147000.1|PACid:27033927	0.00598819	-7.38367	0.000308452	0.00295396	DEG
Potri.009G086700.1|PACid:26986723	0.0059897	-7.3833	0.000335724	0.00318879	DEG
Potri.T059900.1|PACid:27051279	0.00600676	-7.3792	0.000341993	0.0032378	DEG
Potri.016G001000.2|PACid:27012661	0.00601314	-7.37767	0.000430747	0.0039545	DEG
Potri.014G056700.5|PACid:27032106	0.00602017	-7.37598	0.000337713	0.00320476	DEG
Potri.010G082400.4|PACid:26978606	0.00602823	-7.37405	0.000382569	0.00356782	DEG
Potri.016G031600.1|PACid:27011862	0.00604971	-7.36892	0.00037139	0.00347912	DEG
Potri.003G095300.4|PACid:26998209	0.00606839	-7.36447	0.00159626	0.0122876	DEG
Potri.001G102900.7|PACid:27045547	0.00606871	-7.3644	0.000388664	0.00361589	DEG
Potri.004G147000.1|PACid:26989995	0.00608923	-7.35952	0.000376203	0.00351924	DEG
Potri.001G379400.1|PACid:27046628	0.00609079	-7.35915	0.000349581	0.00330065	DEG
Potri.007G057200.1|PACid:27014916	0.00610934	-7.35477	0.000392127	0.00364532	DEG
Potri.013G067600.1|PACid:26993485	0.00613366	-7.34904	0.000370262	0.00347123	DEG
Potri.001G088600.4|PACid:27044648	0.0061612	-7.34257	0.000530777	0.00475266	DEG
Potri.T172000.2|PACid:27000478	0.00619677	-7.33427	0.00205452	0.0152322	DEG
Potri.018G082600.1|PACid:27010311	0.00620401	-7.33258	0.000516158	0.0046366	DEG
Potri.006G280700.1|PACid:27007798	0.0062592	-7.31981	0.000455864	0.00416154	DEG
Potri.014G066500.1|PACid:27033766	0.00630464	-7.30937	0.00078773	0.00669162	DEG
Potri.014G194900.1|PACid:27032670	0.00630466	-7.30937	0.000424353	0.00390365	DEG
Potri.014G194900.2|PACid:27032671	0.00630466	-7.30937	0.000424219	0.00390291	DEG
Potri.015G128500.1|PACid:27018895	0.00631141	-7.30782	0.000415643	0.00383415	DEG
Potri.007G024600.2|PACid:27015448	0.00631631	-7.3067	0.000761156	0.00649611	DEG
Potri.006G227200.5|PACid:27006538	0.00636621	-7.29535	0.000297417	0.00285878	DEG
Potri.012G031400.3|PACid:27050901	0.00638855	-7.2903	0.000476213	0.00432065	DEG
Potri.010G224300.1|PACid:26978976	0.00641924	-7.28338	0.0010094	0.00830601	DEG
Potri.007G021400.4|PACid:27014425	0.00644828	-7.27687	0.000768528	0.00654755	DEG
Potri.015G108200.1|PACid:27017702	0.00648502	-7.26867	0.000663878	0.00578007	DEG
Potri.014G037300.1|PACid:27033001	0.0064961	-7.26621	1.28833e-14	5.68025e-13	DEG
Potri.011G135900.2|PACid:27002960	0.0065272	-7.25932	0.000578906	0.00512708	DEG
Potri.009G140600.1|PACid:26986148	0.00655041	-7.2542	0.000581789	0.00515012	DEG
Potri.010G197700.3|PACid:26979060	0.00657217	-7.24941	0.000772151	0.00657305	DEG
Potri.004G192500.2|PACid:26989495	0.0066059	-7.24203	0.000940507	0.00780598	DEG
Potri.T159000.1|PACid:27003385	0.00662502	-7.23786	0.00382416	0.025791	DEG
Potri.004G212900.1|PACid:26992047	0.00667402	-7.22723	0.000572193	0.00507501	DEG
Potri.010G034600.3|PACid:26978916	0.00667625	-7.22675	0.000585981	0.00518471	DEG
Potri.014G173000.3|PACid:27032471	0.00669387	-7.22294	0.000586272	0.00518666	DEG
Potri.003G088300.7|PACid:27000074	0.0066991	-7.22182	0.00119871	0.00962189	DEG
Potri.009G108900.1|PACid:26988116	0.00673731	-7.21361	2.34696e-22	1.91462e-20	DEG
Potri.018G105300.3|PACid:27010099	0.00676994	-7.20664	0.000725058	0.00623468	DEG
Potri.015G117900.1|PACid:27017405	0.00680377	-7.19945	6.41875e-29	8.17892e-27	DEG
Potri.T034700.1|PACid:27027073	0.00680627	-7.19892	0.000718838	0.00618848	DEG
Potri.018G029500.1|PACid:27011398	0.00680889	-7.19836	0.000900631	0.00751346	DEG
Potri.016G115800.1|PACid:27011850	0.0068112	-7.19788	0.000669057	0.00581892	DEG
Potri.009G053700.20|PACid:26988557	0.00685228	-7.1892	0.00137235	0.0108253	DEG
Potri.006G197500.1|PACid:27004543	0.00686324	-7.18689	0.000709758	0.00611752	DEG
Potri.014G164900.6|PACid:27035094	0.00687008	-7.18546	0.00165136	0.012653	DEG
Potri.010G113000.5|PACid:26982144	0.00688307	-7.18273	0.000834824	0.00704602	DEG
Potri.002G176700.2|PACid:27023652	0.00689062	-7.18115	0.000902498	0.00752817	DEG
Potri.015G062200.2|PACid:27017308	0.00689779	-7.17965	0.000821235	0.00694232	DEG
Potri.003G137800.1|PACid:26999083	0.00691099	-7.17689	0.000765101	0.00652597	DEG
Potri.008G157000.2|PACid:27038497	0.00691925	-7.17517	0.00299524	0.0210199	DEG
Potri.005G181100.1|PACid:27029032	0.00692711	-7.17353	4.35805e-23	3.75672e-21	DEG
Potri.010G154200.1|PACid:26981916	0.00693848	-7.17116	0.000754811	0.00645088	DEG
Potri.001G136900.3|PACid:27048099	0.00694497	-7.16982	0.000797841	0.00676492	DEG
Potri.006G183900.1|PACid:27003977	0.00694804	-7.16918	0.00175411	0.0132938	DEG
Potri.T106700.1|PACid:27019841	0.00696779	-7.16508	0.000917564	0.00763727	DEG
Potri.001G406700.2|PACid:27043150	0.00696937	-7.16476	0.000763122	0.00651062	DEG
Potri.002G243600.1|PACid:27021898	0.00699622	-7.15921	0.000799817	0.00677932	DEG
Potri.009G079500.2|PACid:26986692	0.00699989	-7.15845	0.000766935	0.00653474	DEG
Potri.016G143700.2|PACid:27012624	0.0070211	-7.15409	0.00107043	0.00873826	DEG
Potri.001G343600.3|PACid:27042708	0.00703818	-7.15058	0.000781831	0.00664847	DEG
Potri.017G123000.1|PACid:26983215	0.00707592	-7.14287	0.0008644	0.0072543	DEG
Potri.011G044300.1|PACid:27001292	0.0070909	-7.13982	0.0007861	0.00668089	DEG
Potri.001G186600.6|PACid:27046172	0.00711256	-7.13542	0.00144201	0.0112797	DEG
Potri.018G046200.1|PACid:27010051	0.00714056	-7.12975	0.000929407	0.00772	DEG
Potri.011G137400.2|PACid:27003264	0.00716882	-7.12405	0.00109611	0.00891303	DEG
Potri.018G025800.2|PACid:27010473	0.00718726	-7.12034	0.00165813	0.0126956	DEG
Potri.008G029300.1|PACid:27039525	0.00718903	-7.11999	0.00197623	0.0147184	DEG
Potri.005G194700.3|PACid:27027488	0.00719406	-7.11898	0.00119186	0.0095733	DEG
Potri.017G041700.1|PACid:26984085	0.00720256	-7.11728	0.0011302	0.00915532	DEG
Potri.003G063700.1|PACid:26999658	0.00720411	-7.11696	0.00129918	0.010324	DEG
Potri.012G044900.4|PACid:27050597	0.00721989	-7.11381	0.00168942	0.0128946	DEG
Potri.002G101200.1|PACid:27020737	0.00723437	-7.11092	5.52156e-21	4.06397e-19	DEG
Potri.005G157400.1|PACid:27030287	0.00724157	-7.10948	0.000917806	0.00763841	DEG
Potri.007G137000.1|PACid:27015199	0.00726141	-7.10554	0.00110362	0.00896716	DEG
Potri.001G189500.2|PACid:27047829	0.00730088	-7.09771	0.00112703	0.00913399	DEG
Potri.013G157800.6|PACid:26993671	0.00730425	-7.09705	0.000369536	0.0034662	DEG
Potri.015G003000.4|PACid:27018760	0.00732097	-7.09375	0.00330109	0.0227896	DEG
Potri.004G196200.1|PACid:26989572	0.00732386	-7.09318	0.00181766	0.0137043	DEG
Potri.006G109900.1|PACid:27007294	0.00734386	-7.08925	0.00106644	0.00871357	DEG
Potri.007G096800.4|PACid:27016677	0.00734475	-7.08907	0.00183721	0.0138232	DEG
Potri.014G017500.3|PACid:27033560	0.00734606	-7.08881	0.00107785	0.00878508	DEG
Potri.006G061700.5|PACid:27008155	0.00735566	-7.08693	0.00104861	0.00858221	DEG
Potri.005G148400.1|PACid:27030733	0.00737467	-7.08321	0.00115746	0.00932719	DEG
Potri.002G217200.3|PACid:27020632	0.00739456	-7.07932	0.00296428	0.0208467	DEG
Potri.017G152800.2|PACid:26983739	0.0074019	-7.07789	0.00324221	0.0224596	DEG
Potri.013G005200.4|PACid:26995920	0.00741717	-7.07492	0.00212792	0.0156872	DEG
Potri.009G054300.2|PACid:26987361	0.00747627	-7.06347	0.00114132	0.00922217	DEG
Potri.005G106200.4|PACid:27028061	0.00748664	-7.06147	0.00299978	0.0210437	DEG
Potri.005G106200.5|PACid:27028062	0.00748664	-7.06147	0.00299936	0.0210428	DEG
Potri.003G217900.3|PACid:26996212	0.00748976	-7.06086	0.00135237	0.0106909	DEG
Potri.002G123500.1|PACid:27024438	0.00749875	-7.05913	0.00117467	0.00944977	DEG
Potri.008G077400.4|PACid:27040050	0.00751045	-7.05688	0.00107508	0.00876642	DEG
Potri.008G077400.2|PACid:27040049	0.00751045	-7.05688	0.00107568	0.00877033	DEG
Potri.015G077600.2|PACid:27018833	0.00752199	-7.05467	0.00193205	0.0144371	DEG
Potri.017G049100.2|PACid:26984990	0.00752307	-7.05446	0.00109011	0.00887216	DEG
Potri.016G081600.1|PACid:27013441	0.0075349	-7.0522	0.00113432	0.00918082	DEG
Potri.014G176300.1|PACid:27033452	0.00753649	-7.05189	0.0010894	0.00886836	DEG
Potri.003G037700.1|PACid:26996206	0.00754045	-7.05113	0.00116969	0.00941595	DEG
Potri.015G090900.2|PACid:27019634	0.00754456	-7.05035	0.00140457	0.0110437	DEG
Potri.014G092300.3|PACid:27035418	0.00755454	-7.04844	0.00200151	0.0148815	DEG
Potri.013G062300.5|PACid:26995340	0.00762426	-7.03519	0.00546576	0.0347109	DEG
Potri.008G206200.1|PACid:27036986	0.00766644	-7.02723	0.0015155	0.0117651	DEG
Potri.005G000100.1|PACid:27031302	0.00767136	-7.0263	0.00136025	0.0107425	DEG
Potri.005G255000.2|PACid:27027842	0.00768788	-7.0232	0.00155857	0.0120394	DEG
Potri.013G090900.1|PACid:26993682	0.00769809	-7.02128	0.00155723	0.012032	DEG
Potri.007G132100.3|PACid:27015333	0.00772175	-7.01686	0.00130754	0.0103757	DEG
Potri.011G119500.2|PACid:27003144	0.0077371	-7.01399	0.00185468	0.0139245	DEG
Potri.003G206000.4|PACid:26996858	0.0077682	-7.0082	0.0014978	0.011648	DEG
Potri.012G002100.2|PACid:27049882	0.00777384	-7.00716	0.0015439	0.0119488	DEG
Potri.001G395700.1|PACid:27048636	0.00784189	-6.99458	0.00174369	0.0132259	DEG
Potri.019G048700.8|PACid:27025713	0.00785959	-6.99133	0.00144876	0.0113168	DEG
Potri.001G403300.1|PACid:27040978	0.00787476	-6.98855	0.00153372	0.0118864	DEG
Potri.006G130500.1|PACid:27005391	0.00789138	-6.98551	0.00146282	0.0114135	DEG
Potri.001G307600.2|PACid:27047193	0.00789332	-6.98515	0.00177309	0.0134243	DEG
Potri.003G200600.2|PACid:26996705	0.00790247	-6.98348	0.00147208	0.0114768	DEG
Potri.018G114700.7|PACid:27011200	0.00800542	-6.96481	0.00164303	0.0125998	DEG
Potri.014G057400.4|PACid:27032659	0.00803045	-6.9603	0.00170966	0.0130083	DEG
Potri.008G140000.2|PACid:27036929	0.00805845	-6.95528	0.00152589	0.011832	DEG
Potri.008G140000.1|PACid:27036928	0.00805845	-6.95528	0.00152405	0.0118203	DEG
Potri.T065600.2|PACid:27014155	0.0080819	-6.95109	0.00154019	0.0119276	DEG
Potri.002G185300.1|PACid:27023874	0.00809676	-6.94844	1.07027e-21	8.28674e-20	DEG
Potri.010G078300.4|PACid:26982206	0.0081153	-6.94514	0.0017134	0.0130299	DEG
Potri.005G209500.3|PACid:27031486	0.00815316	-6.93842	0.0017217	0.0130849	DEG
Potri.005G209500.1|PACid:27031485	0.00815316	-6.93842	0.00172267	0.0130895	DEG
Potri.012G144800.1|PACid:27050215	0.00816163	-6.93693	0.0054889	0.0348288	DEG
Potri.005G143200.2|PACid:27030374	0.00819828	-6.93046	0.00221472	0.0162385	DEG
Potri.019G075900.3|PACid:27024926	0.00822193	-6.92631	0.00363883	0.024756	DEG
Potri.006G257900.1|PACid:27004186	0.00822343	-6.92604	0.00196925	0.014676	DEG
Potri.005G181000.1|PACid:27028665	0.00823428	-6.92414	6.03713e-20	4.08895e-18	DEG
Potri.004G052100.1|PACid:26989977	0.0082473	-6.92186	0.00179955	0.0135799	DEG
Potri.019G050200.1|PACid:27025604	0.00825203	-6.92104	0.00184241	0.0138564	DEG
Potri.016G129500.1|PACid:27013440	0.00825203	-6.92104	0.00184257	0.0138564	DEG
Potri.004G013900.2|PACid:26989316	0.00825584	-6.92037	0.00226388	0.0165403	DEG
Potri.007G128000.1|PACid:27016293	0.00828706	-6.91492	0.00762525	0.045519	DEG
Potri.019G084600.2|PACid:27025654	0.00830987	-6.91096	0.0031346	0.0218426	DEG
Potri.019G062500.3|PACid:27025043	0.0083142	-6.91021	0.00182655	0.0137572	DEG
Potri.019G062500.4|PACid:27025044	0.0083142	-6.91021	0.00182614	0.0137555	DEG
Potri.019G062500.6|PACid:27025045	0.0083142	-6.91021	0.0018252	0.0137498	DEG
Potri.011G048300.1|PACid:27002493	0.00831499	-6.91007	0.00179966	0.0135799	DEG
Potri.005G063500.2|PACid:27031602	0.00833403	-6.90677	0.00198726	0.0147891	DEG
Potri.001G262200.1|PACid:27047103	0.00834751	-6.90444	0.00180843	0.013639	DEG
Potri.001G262200.5|PACid:27047104	0.00834751	-6.90444	0.00180747	0.0136331	DEG
Potri.011G116300.3|PACid:27002599	0.00837805	-6.89917	0.00404038	0.0269998	DEG
Potri.017G110500.1|PACid:26984818	0.00843981	-6.88857	0.00327263	0.0226254	DEG
Potri.003G146400.1|PACid:26997456	0.00844323	-6.88799	0.00243788	0.0176235	DEG
Potri.010G118900.2|PACid:26982971	0.0084767	-6.88228	0.00386837	0.0260386	DEG
Potri.002G127500.3|PACid:27022741	0.00850305	-6.8778	0.00319782	0.0221963	DEG
Potri.002G005600.3|PACid:27024433	0.00851111	-6.87644	0.0022403	0.0163997	DEG
Potri.002G091700.1|PACid:27020041	0.0085283	-6.87353	0.00211724	0.0156226	DEG
Potri.004G068500.2|PACid:26991317	0.00853008	-6.87322	0.00220298	0.0161639	DEG
Potri.012G089400.2|PACid:27050262	0.0085561	-6.86883	0.00443503	0.0291725	DEG
Potri.005G199100.1|PACid:27030239	0.00860103	-6.86128	0.00215486	0.0158474	DEG
Potri.005G199100.2|PACid:27030238	0.00860103	-6.86128	0.00215359	0.0158428	DEG
Potri.015G096900.1|PACid:27018903	0.0086046	-6.86068	0.00634177	0.0392001	DEG
Potri.015G077300.8|PACid:27017661	0.00861447	-6.85902	0.00213524	0.0157348	DEG
Potri.013G047700.1|PACid:26994370	0.00861863	-6.85833	0.00224074	0.0164013	DEG
Potri.007G088400.2|PACid:27014832	0.0086245	-6.85734	0.00220912	0.0162024	DEG
Potri.T079800.3|PACid:27035713	0.00863088	-6.85628	0.00221545	0.0162405	DEG
Potri.001G182700.4|PACid:27045593	0.00864747	-6.85351	0.00307642	0.0214782	DEG
Potri.002G230300.1|PACid:27019894	0.0086654	-6.85052	0.00279975	0.0198387	DEG
Potri.001G002300.3|PACid:27046504	0.00866875	-6.84996	0.00214753	0.0158158	DEG
Potri.011G078300.9|PACid:27000960	0.00874849	-6.83675	0.00584864	0.03667	DEG
Potri.001G079000.1|PACid:27043418	0.00876634	-6.83381	0.00263551	0.0188266	DEG
Potri.010G055100.4|PACid:26982603	0.00876698	-6.8337	0.00244464	0.0176618	DEG
Potri.010G055100.1|PACid:26982602	0.00876698	-6.8337	0.00244589	0.0176691	DEG
Potri.010G167100.1|PACid:26981716	0.00883031	-6.82332	0.00263453	0.0188233	DEG
Potri.003G135400.1|PACid:26998004	0.00886962	-6.81691	0.00248574	0.0179145	DEG
Potri.013G039000.2|PACid:26994014	0.00887568	-6.81593	0.00367043	0.0249292	DEG
Potri.007G012700.1|PACid:27014732	0.00887654	-6.81579	0.00267304	0.0190611	DEG
Potri.001G358300.4|PACid:27041850	0.00890654	-6.81092	0.0029102	0.0205059	DEG
Potri.007G137500.1|PACid:27014712	0.00890945	-6.81045	0.00374993	0.0253969	DEG
Potri.001G075500.1|PACid:27046372	0.00892625	-6.80773	0.0025428	0.018277	DEG
Potri.010G144900.1|PACid:26981543	0.00894071	-6.8054	0.00333403	0.0229844	DEG
Potri.008G092100.1|PACid:27036416	0.00895488	-6.80311	0.00285069	0.0201449	DEG
Potri.002G099800.2|PACid:27023722	0.00897598	-6.79971	0.00596665	0.0373206	DEG
Potri.011G056300.1|PACid:27002788	0.00899074	-6.79734	0.00288128	0.0203296	DEG
Potri.015G052200.1|PACid:27017720	0.0089921	-6.79713	0.00255046	0.0183228	DEG
Potri.015G052200.2|PACid:27017719	0.0089921	-6.79713	0.00254987	0.0183206	DEG
Potri.003G073700.3|PACid:26998013	0.00899492	-6.79667	0.00319236	0.0221731	DEG
Potri.014G130900.4|PACid:27032937	0.00906567	-6.78537	0.00306483	0.0214034	DEG
Potri.001G053000.1|PACid:27043796	0.00907763	-6.78347	0.00290142	0.0204598	DEG
Potri.004G228500.9|PACid:26991732	0.00907993	-6.7831	0.00763607	0.0455798	DEG
Potri.001G137800.1|PACid:27046304	0.00910962	-6.77839	0.0028878	0.0203678	DEG
Potri.002G025000.1|PACid:27020425	0.00911076	-6.77821	0.00290383	0.020467	DEG
Potri.013G154100.1|PACid:26993680	0.00911537	-6.77748	0.00332128	0.0229094	DEG
Potri.018G062700.1|PACid:27010531	0.00915558	-6.77113	0.00292357	0.0205882	DEG
Potri.017G155300.1|PACid:26984163	0.00922017	-6.76099	0.0043522	0.028713	DEG
Potri.003G043300.3|PACid:26998389	0.00924126	-6.75769	0.003484	0.0238874	DEG
Potri.015G081000.2|PACid:27018018	0.0092548	-6.75558	0.00295749	0.020803	DEG
Potri.002G120700.2|PACid:27020925	0.00925726	-6.7552	0.0032261	0.022367	DEG
Potri.008G038800.3|PACid:27037724	0.00928924	-6.75022	0.00303174	0.0212194	DEG
Potri.001G118200.1|PACid:27047074	0.00930127	-6.74836	0.00696592	0.0423871	DEG
Potri.001G199600.5|PACid:27041961	0.00931888	-6.74563	0.00307856	0.021491	DEG
Potri.008G039600.3|PACid:27036765	0.00935061	-6.74072	0.00301492	0.0211269	DEG
Potri.006G131900.1|PACid:27008096	0.00937034	-6.73768	0.00324032	0.0224507	DEG
Potri.012G082600.2|PACid:27050228	0.00937042	-6.73767	0.00777799	0.0463247	DEG
Potri.014G166200.1|PACid:27034723	0.00937459	-6.73703	0.00604016	0.0376868	DEG
Potri.014G075000.4|PACid:27035297	0.00938778	-6.735	0.00306082	0.0213835	DEG
Potri.014G075000.1|PACid:27035296	0.00938778	-6.735	0.00306163	0.0213851	DEG
Potri.001G187300.2|PACid:27042897	0.00938856	-6.73488	0.00385843	0.0259813	DEG
Potri.018G141800.3|PACid:27010149	0.00939873	-6.73332	0.0038499	0.0259382	DEG
Potri.008G118900.1|PACid:27036095	0.00940721	-6.73202	0.00305414	0.0213451	DEG
Potri.002G077100.1|PACid:27021883	0.00942595	-6.72915	0.00345735	0.0237337	DEG
Potri.011G039800.5|PACid:27000644	0.00943301	-6.72807	0.00346689	0.0237924	DEG
Potri.013G035800.6|PACid:26993648	0.00947061	-6.72233	0.00389537	0.0261866	DEG
Potri.009G044400.2|PACid:26988163	0.00949487	-6.71864	0.00576626	0.0362527	DEG
Potri.016G045800.1|PACid:27012781	0.00950324	-6.71736	0.00378402	0.0255722	DEG
Potri.014G128200.2|PACid:27032765	0.00955335	-6.70978	0.00509113	0.0327427	DEG
Potri.018G058900.1|PACid:27010241	0.00957741	-6.70615	0.00494595	0.0319489	DEG
Potri.002G105100.5|PACid:27023093	0.00959656	-6.70327	0.00351969	0.0241005	DEG
Potri.001G412200.1|PACid:27041111	0.00960702	-6.70169	0.00370112	0.0251166	DEG
Potri.017G142700.2|PACid:26983675	0.0096135	-6.70072	0.00350053	0.0239918	DEG
Potri.013G076400.1|PACid:26995398	0.00961595	-6.70035	0.00384315	0.0258975	DEG
Potri.013G124900.2|PACid:26994464	0.00961719	-6.70017	0.0035165	0.0240808	DEG
Potri.019G023700.1|PACid:27026035	0.00964654	-6.69577	0.00354169	0.0242193	DEG
Potri.007G016900.1|PACid:27016960	0.00968009	-6.69076	0.00531688	0.0339485	DEG
Potri.004G169300.2|PACid:26990397	0.00969898	-6.68795	0.00366871	0.0249198	DEG
Potri.004G145600.1|PACid:26989464	0.00973337	-6.68284	0.00569276	0.0358779	DEG
Potri.012G039700.3|PACid:27049936	0.00974156	-6.68163	0.00364986	0.0248195	DEG
Potri.017G067400.1|PACid:26984996	0.00978019	-6.67592	0.00360438	0.0245514	DEG
Potri.010G114100.1|PACid:26978352	0.00981228	-6.6712	0.00386873	0.0260387	DEG
Potri.014G128600.2|PACid:27032279	0.00983108	-6.66843	0.00568654	0.0358449	DEG
Potri.014G128600.8|PACid:27032281	0.00983108	-6.66843	0.00568427	0.035843	DEG
Potri.005G043100.1|PACid:27029453	0.00983124	-6.66841	0.00672297	0.0411592	DEG
Potri.013G106400.1|PACid:26995378	0.00987455	-6.66207	0.00424634	0.0281139	DEG
Potri.010G041000.1|PACid:26982728	0.00990994	-6.65691	0.00502828	0.0323862	DEG
Potri.017G124800.1|PACid:26984641	0.00992604	-6.65457	0.00485609	0.0314771	DEG
Potri.005G212800.1|PACid:27028839	0.00994717	-6.6515	0.00470369	0.0306389	DEG
Potri.010G042100.7|PACid:26980471	0.00997735	-6.64713	0.00699757	0.0425478	DEG
Potri.015G012500.2|PACid:27019716	0.0100211	-6.64082	0.00664473	0.0407417	DEG
Potri.T148200.1|PACid:27014308	0.0100347	-6.63886	0.00422425	0.0279929	DEG
Potri.003G053200.2|PACid:27000164	0.0100401	-6.63808	0.00503019	0.0323928	DEG
Potri.012G092500.5|PACid:27050676	0.0100604	-6.63516	0.00421436	0.02794	DEG
Potri.009G073500.1|PACid:26986826	0.0101339	-6.62466	0.00598094	0.037398	DEG
Potri.016G070800.1|PACid:27011736	0.0101747	-6.61887	0.00447662	0.0293958	DEG
Potri.003G134700.1|PACid:26999922	0.0101761	-6.61867	0.00468075	0.0305248	DEG
Potri.001G311900.1|PACid:27043022	0.0101768	-6.61857	0.00632397	0.0391033	DEG
Potri.015G091800.4|PACid:27017387	0.0101836	-6.61761	0.0049775	0.0321191	DEG
Potri.002G159400.3|PACid:27020548	0.0102086	-6.61408	0.00422204	0.0279807	DEG
Potri.008G226700.1|PACid:27037745	0.0102224	-6.61212	0.00717527	0.043361	DEG
Potri.005G126000.1|PACid:27031471	0.0102227	-6.61208	0.00448492	0.0294371	DEG
Potri.012G046500.1|PACid:27051209	0.0102265	-6.61154	0.00430805	0.0284655	DEG
Potri.001G345300.6|PACid:27040654	0.010244	-6.60907	0.00841671	0.049336	DEG
Potri.003G096300.1|PACid:26999685	0.0102563	-6.60734	0.00773486	0.0461092	DEG
Potri.002G246600.3|PACid:27021177	0.0102854	-6.60325	0.00682704	0.041681	DEG
Potri.002G246600.4|PACid:27021178	0.0102854	-6.60325	0.00682598	0.041678	DEG
Potri.T034800.2|PACid:27027070	0.0103026	-6.60085	0.00744991	0.0446768	DEG
Potri.006G167200.5|PACid:27008422	0.0103459	-6.5948	0.00557262	0.035276	DEG
Potri.011G043200.2|PACid:27002427	0.0103553	-6.59348	0.00493551	0.0318956	DEG
Potri.018G092100.12|PACid:27009040	0.0104302	-6.58309	0.00494496	0.0319454	DEG
Potri.016G018100.5|PACid:27013798	0.0104376	-6.58206	0.00639396	0.0394693	DEG
Potri.001G273400.6|PACid:27042417	0.0104464	-6.58085	0.00603913	0.0376835	DEG
Potri.001G089700.1|PACid:27046143	0.0104779	-6.57651	0.00500674	0.0322736	DEG
Potri.012G108900.3|PACid:27050585	0.0104792	-6.57633	0.00511336	0.0328559	DEG
Potri.001G172800.2|PACid:27046571	0.0104857	-6.57543	0.00535178	0.0341236	DEG
Potri.002G237700.2|PACid:27023851	0.0105019	-6.5732	0.00705014	0.042789	DEG
Potri.003G028000.3|PACid:26998166	0.0105464	-6.56711	0.00598445	0.0374063	DEG
Potri.003G028000.4|PACid:26998165	0.0105464	-6.56711	0.00598373	0.0374063	DEG
Potri.008G141400.2|PACid:27037451	0.0106098	-6.55846	0.00669539	0.0410135	DEG
Potri.008G214300.6|PACid:27036453	0.0106168	-6.5575	0.00528305	0.0337916	DEG
Potri.003G188900.1|PACid:26996487	0.0106868	-6.54803	0.00560356	0.0354442	DEG
Potri.018G081500.3|PACid:27010196	0.010708	-6.54517	0.00533732	0.0340463	DEG
Potri.002G040600.4|PACid:27024373	0.0107305	-6.54214	0.00771891	0.0460254	DEG
Potri.003G076900.2|PACid:26996380	0.0107328	-6.54183	0.00639451	0.0394693	DEG
Potri.007G124300.3|PACid:27014914	0.0107896	-6.53422	0.00735794	0.0442233	DEG
Potri.001G175400.1|PACid:27046910	0.0107912	-6.534	0.00683588	0.0417279	DEG
Potri.016G060700.1|PACid:27013069	0.0107944	-6.53357	0.00614988	0.0382536	DEG
Potri.008G142200.1|PACid:27036690	0.010864	-6.5243	0.00637861	0.0394001	DEG
Potri.008G210900.2|PACid:27037397	0.0109189	-6.51703	0.00590941	0.0370069	DEG
Potri.001G131400.3|PACid:27044030	0.010989	-6.5078	0.00603067	0.0376404	DEG
Potri.016G143400.1|PACid:27013272	0.0110237	-6.50325	0.00657141	0.0403701	DEG
Potri.003G073100.1|PACid:26996820	0.0111084	-6.4922	0.0078507	0.0466968	DEG
Potri.013G026600.1|PACid:26995800	0.0111343	-6.48884	0.00742293	0.0445443	DEG
Potri.014G110800.1|PACid:27033681	0.0111387	-6.48827	0.00716848	0.0433308	DEG
Potri.014G110800.3|PACid:27033680	0.0111387	-6.48827	0.00716702	0.0433255	DEG
Potri.017G074600.1|PACid:26983288	0.011148	-6.48708	0.00626795	0.0388128	DEG
Potri.015G026800.1|PACid:27018870	0.0111514	-6.48663	0.00691152	0.0421333	DEG
Potri.001G351200.1|PACid:27044551	0.0112273	-6.47685	0.00616053	0.0382938	DEG
Potri.016G062000.2|PACid:27011979	0.0112933	-6.46839	0.00842298	0.0493648	DEG
Potri.019G053300.1|PACid:27026761	0.0113155	-6.46555	0.00709055	0.0429807	DEG
Potri.008G012500.4|PACid:27036177	0.0113317	-6.46349	0.000556568	0.00495389	DEG
Potri.008G012500.5|PACid:27036178	0.0113317	-6.46349	0.000556397	0.00495376	DEG
Potri.008G012500.3|PACid:27036174	0.0113317	-6.46349	0.000554343	0.00493889	DEG
Potri.011G120000.2|PACid:27001706	0.0113459	-6.46168	0.00810051	0.0479008	DEG
Potri.006G053100.1|PACid:27004706	0.0114736	-6.44554	0.00714032	0.0432142	DEG
Potri.002G108000.1|PACid:27022373	0.0114736	-6.44554	0.00796725	0.0472381	DEG
Potri.007G015200.2|PACid:27014880	0.0114991	-6.44233	0.0079745	0.0472676	DEG
Potri.006G190500.3|PACid:27004133	0.0115024	-6.44192	0.00834495	0.0490295	DEG
Potri.008G070800.1|PACid:27038996	0.0115036	-6.44177	0.00801053	0.0474504	DEG
Potri.008G067500.2|PACid:27038945	0.0115307	-6.43838	0.00826964	0.0486575	DEG
Potri.014G192200.1|PACid:27035589	0.0115391	-6.43732	0.00721078	0.0435252	DEG
Potri.011G134200.12|PACid:27000575	0.0116181	-6.42749	0.00809898	0.0478984	DEG
Potri.010G173800.1|PACid:26981224	0.0116199	-6.42726	0.00722659	0.0435846	DEG
Potri.001G188500.2|PACid:27040849	0.0116741	-6.42055	0.00728837	0.0438644	DEG
Potri.016G039100.1|PACid:27012772	0.0117189	-6.41502	0.00723153	0.0436108	DEG
Potri.T171900.1|PACid:27000481	0.0118114	-6.40367	2.54893e-10	7.11683e-09	DEG
Potri.007G115200.6|PACid:27016842	0.0119041	-6.3924	0.00837785	0.0491556	DEG
Potri.003G052900.1|PACid:26996517	0.0119041	-6.3924	0.00837921	0.0491588	DEG
Potri.001G244100.1|PACid:27045565	0.0121028	-6.36851	0.00852191	0.0498606	DEG
Potri.014G037500.1|PACid:27032680	0.0123408	-6.34042	7.47393e-45	2.91815e-42	DEG
Potri.005G141300.1|PACid:27027578	0.0124942	-6.3226	2.74738e-16	1.39884e-14	DEG
Potri.016G079600.1|PACid:27013761	0.0128357	-6.28369	3.99616e-20	2.74479e-18	DEG
Potri.011G027300.1|PACid:27002363	0.0134084	-6.22072	4.47421e-35	8.66513e-33	DEG
Potri.003G063700.2|PACid:26999662	0.0137627	-6.18309	0.00799106	0.0473503	DEG
Potri.002G031400.2|PACid:27023365	0.015027	-6.05629	0.00264798	0.0189027	DEG
Potri.003G027400.1|PACid:27000148	0.0150823	-6.051	0.00121092	0.0097104	DEG
Potri.018G132200.1|PACid:27009111	0.0168553	-5.89066	2.40138e-22	1.95247e-20	DEG
Potri.005G232400.1|PACid:27031641	0.0171401	-5.86648	9.66467e-11	2.82485e-09	DEG
Potri.001G025100.9|PACid:27041018	0.0174111	-5.84385	0.00259925	0.0186222	DEG
Potri.001G025100.17|PACid:27041021	0.0174111	-5.84385	0.00259427	0.0185938	DEG
Potri.006G122900.1|PACid:27005991	0.0180309	-5.79338	3.10329e-05	0.000392007	DEG
Potri.002G022700.1|PACid:27020648	0.018603	-5.74832	3.10827e-06	4.82449e-05	DEG
Potri.001G147700.1|PACid:27043762	0.0188448	-5.72969	2.47144e-13	9.58852e-12	DEG
Potri.018G101300.1|PACid:27009737	0.0188667	-5.72802	1.27682e-12	4.54532e-11	DEG
Potri.004G010100.1|PACid:26992617	0.0190478	-5.71423	3.58237e-16	1.81512e-14	DEG
Potri.008G011000.2|PACid:27039897	0.0201799	-5.63094	8.80332e-06	0.000125612	DEG
Potri.006G023400.3|PACid:27006920	0.0202224	-5.6279	7.2464e-05	0.000834118	DEG
Potri.006G238500.1|PACid:27007786	0.0202822	-5.62364	2.58203e-13	1.00064e-11	DEG
Potri.002G099600.1|PACid:27023326	0.0207462	-5.59101	2.08506e-10	5.89607e-09	DEG
Potri.002G099600.2|PACid:27023327	0.0207462	-5.59101	2.08155e-10	5.88843e-09	DEG
Potri.012G054300.1|PACid:27049731	0.0213181	-5.55177	1.86751e-05	0.00024841	DEG
Potri.002G258700.1|PACid:27020701	0.0216095	-5.53219	3.37319e-32	5.38921e-30	DEG
Potri.002G129500.1|PACid:27021594	0.0217394	-5.52354	2.09414e-18	1.25947e-16	DEG
Potri.013G022800.1|PACid:26993574	0.0218628	-5.51538	1.5351e-05	0.000208215	DEG
Potri.012G116900.1|PACid:27049199	0.0221493	-5.4966	2.12946e-05	0.000279587	DEG
Potri.003G022900.2|PACid:26999404	0.0222653	-5.48906	9.51381e-08	1.8881e-06	DEG
Potri.013G120600.1|PACid:26993390	0.0224473	-5.47732	5.20292e-15	2.36981e-13	DEG
Potri.013G064300.3|PACid:26993393	0.0226071	-5.46708	5.30143e-09	1.25388e-07	DEG
Potri.013G064300.4|PACid:26993394	0.0226071	-5.46708	5.3009e-09	1.25388e-07	DEG
Potri.003G118000.2|PACid:26997875	0.0233789	-5.41865	0.000723883	0.00622897	DEG
Potri.003G118000.1|PACid:26997876	0.023379	-5.41865	0.000724141	0.00622973	DEG
Potri.018G085400.1|PACid:27009693	0.02406	-5.37722	9.68809e-12	3.15502e-10	DEG
Potri.015G101500.1|PACid:27018680	0.0241512	-5.37176	1.81192e-15	8.70354e-14	DEG
Potri.004G086000.2|PACid:26989147	0.0242963	-5.36312	4.86326e-05	0.00058876	DEG
Potri.003G060300.1|PACid:26997873	0.0249368	-5.32558	7.41856e-05	0.000851252	DEG
Potri.011G147600.1|PACid:27001942	0.0250561	-5.3187	9.87639e-23	8.27905e-21	DEG
Potri.011G086500.2|PACid:27001297	0.0251012	-5.3161	1.17381e-09	3.03161e-08	DEG
Potri.010G080200.1|PACid:26978819	0.0256245	-5.28633	1.04977e-06	1.76972e-05	DEG
Potri.011G148400.3|PACid:27001994	0.0258124	-5.27579	7.62256e-05	0.00087315	DEG
Potri.006G058200.1|PACid:27006937	0.0260292	-5.26373	3.90454e-26	4.14966e-24	DEG
Potri.014G130500.1|PACid:27035452	0.0263328	-5.247	5.93121e-07	1.042e-05	DEG
Potri.016G075300.1|PACid:27011961	0.0264261	-5.24189	0.000265145	0.00258499	DEG
Potri.004G019400.1|PACid:26992977	0.0264438	-5.24093	2.35126e-14	1.01222e-12	DEG
Potri.003G180600.1|PACid:26999595	0.0265203	-5.23676	9.43068e-05	0.00105398	DEG
Potri.006G065500.1|PACid:27006903	0.0266583	-5.22927	9.79951e-11	2.86082e-09	DEG
Potri.001G069800.1|PACid:27042169	0.0269752	-5.21222	5.8489e-11	1.76029e-09	DEG
Potri.012G051500.2|PACid:27049102	0.0279359	-5.16173	8.90732e-09	2.04448e-07	DEG
Potri.007G021400.2|PACid:27014422	0.0279426	-5.16139	6.01204e-13	2.24186e-11	DEG
Potri.001G212600.7|PACid:27046140	0.0279628	-5.16035	0.000145294	0.00154236	DEG
Potri.008G073300.2|PACid:27036514	0.0280663	-5.15502	9.07973e-25	8.79228e-23	DEG
Potri.016G057000.3|PACid:27012364	0.0282358	-5.14633	0.00152577	0.011832	DEG
Potri.014G018900.1|PACid:27032985	0.0283301	-5.14152	3.8403e-30	5.33065e-28	DEG
Potri.001G045200.1|PACid:27045529	0.0287456	-5.12052	3.99804e-18	2.3541e-16	DEG
Potri.003G184100.1|PACid:26996326	0.0287476	-5.12042	9.6306e-21	6.91405e-19	DEG
Potri.019G093300.1|PACid:27026031	0.0290039	-5.10761	1.08957e-22	9.10214e-21	DEG
Potri.013G111600.1|PACid:26995896	0.0290054	-5.10754	0.000232537	0.00231563	DEG
Potri.017G130600.1|PACid:26983278	0.0294127	-5.08742	3.51903e-20	2.4262e-18	DEG
Potri.015G077600.1|PACid:27018832	0.0295102	-5.08264	1.72503e-22	1.42155e-20	DEG
Potri.002G037300.2|PACid:27022085	0.029645	-5.07607	3.31829e-05	0.000416072	DEG
Potri.003G125700.1|PACid:26997994	0.0303616	-5.04161	5.79851e-28	6.89522e-26	DEG
Potri.010G139400.1|PACid:26981381	0.0306644	-5.02729	0.000421702	0.0038804	DEG
Potri.T098800.1|PACid:26983151	0.0307164	-5.02484	1.7025e-07	3.26774e-06	DEG
Potri.007G124000.3|PACid:27016475	0.030842	-5.01896	0.00169175	0.0129056	DEG
Potri.006G079500.1|PACid:27004880	0.0309801	-5.01251	3.20681e-09	7.82551e-08	DEG
Potri.011G153700.3|PACid:27000799	0.0311094	-5.00651	0.0023254	0.0169209	DEG
Potri.004G152900.1|PACid:26990049	0.0313224	-4.99666	5.28236e-08	1.09103e-06	DEG
Potri.017G038700.1|PACid:26983346	0.032126	-4.96012	5.34833e-11	1.61429e-09	DEG
Potri.007G120200.1|PACid:27016223	0.0321804	-4.95767	2.23675e-08	4.85757e-07	DEG
Potri.006G239700.1|PACid:27006886	0.0324283	-4.9466	9.12184e-35	1.72542e-32	DEG
Potri.001G189400.1|PACid:27042716	0.0326457	-4.93696	0.000735147	0.00631028	DEG
Potri.002G241500.1|PACid:27021453	0.0327849	-4.93082	2.13358e-05	0.000279977	DEG
Potri.T133800.1|PACid:26996149	0.0337033	-4.89097	4.0446e-18	2.3796e-16	DEG
Potri.001G032500.1|PACid:27044302	0.0338472	-4.88482	6.26902e-26	6.57644e-24	DEG
Potri.001G025200.1|PACid:27040669	0.0340216	-4.87741	4.47243e-27	5.00836e-25	DEG
Potri.010G141600.1|PACid:26982694	0.0340838	-4.87477	4.52441e-08	9.42753e-07	DEG
Potri.010G003000.1|PACid:26980578	0.0343561	-4.86329	2.10736e-05	0.000277035	DEG
Potri.007G106300.1|PACid:27015337	0.034385	-4.86208	1.87445e-06	3.01719e-05	DEG
Potri.015G062800.1|PACid:27019238	0.0344026	-4.86134	5.31696e-08	1.09694e-06	DEG
Potri.007G045100.1|PACid:27015446	0.0345876	-4.8536	5.73647e-24	5.28834e-22	DEG
Potri.001G059800.1|PACid:27044468	0.0346425	-4.85131	0.00121607	0.00974631	DEG
Potri.005G120400.1|PACid:27029772	0.0347235	-4.84795	0.000724759	0.00623358	DEG
Potri.016G028700.1|PACid:27013940	0.0348139	-4.84419	0.00101569	0.0083521	DEG
Potri.019G076300.1|PACid:27025578	0.0348748	-4.84167	4.08375e-08	8.55571e-07	DEG
Potri.005G070300.1|PACid:27029101	0.0349056	-4.8404	3.80886e-05	0.000471829	DEG
Potri.005G060100.1|PACid:27028929	0.0349157	-4.83998	2.54449e-05	0.000327309	DEG
Potri.001G274500.3|PACid:27040265	0.0351533	-4.8302	2.37331e-10	6.65447e-09	DEG
Potri.012G047800.1|PACid:27048979	0.0352217	-4.82739	0.000852366	0.00716896	DEG
Potri.001G118300.2|PACid:27048366	0.0352711	-4.82537	3.32467e-08	7.05857e-07	DEG
Potri.011G049000.1|PACid:27000801	0.035571	-4.81316	1.98787e-14	8.61879e-13	DEG
Potri.014G015600.1|PACid:27033862	0.0356475	-4.81006	1.67534e-20	1.18185e-18	DEG
Potri.014G027100.1|PACid:27033077	0.0357029	-4.80781	5.0426e-05	0.000608354	DEG
Potri.006G018000.1|PACid:27005201	0.0357107	-4.8075	1.98437e-07	3.7701e-06	DEG
Potri.005G038400.2|PACid:27029027	0.0358034	-4.80376	0.00604365	0.0377053	DEG
Potri.006G058000.1|PACid:27003619	0.0358663	-4.80123	2.47357e-17	1.36407e-15	DEG
Potri.010G211900.1|PACid:26981395	0.0359245	-4.79889	1.03038e-08	2.34511e-07	DEG
Potri.019G075800.1|PACid:27026619	0.0359414	-4.79821	4.2388e-05	0.000519275	DEG
Potri.001G323600.1|PACid:27044234	0.0362078	-4.78756	0.00111426	0.00904248	DEG
Potri.008G168700.1|PACid:27036743	0.0363556	-4.78168	0.00105669	0.00864059	DEG
Potri.008G168700.2|PACid:27036744	0.0363556	-4.78168	0.00105581	0.00863733	DEG
Potri.019G090200.1|PACid:27025739	0.0365236	-4.77503	1.78774e-15	8.59304e-14	DEG
Potri.006G248500.1|PACid:27007410	0.0365367	-4.77451	1.32022e-16	6.87538e-15	DEG
Potri.006G119300.1|PACid:27005537	0.0365744	-4.77302	2.11215e-05	0.000277497	DEG
Potri.003G116700.1|PACid:26996806	0.0366487	-4.77009	3.57375e-12	1.21987e-10	DEG
Potri.016G070000.1|PACid:27012751	0.0366647	-4.76946	0.00125086	0.00998795	DEG
Potri.001G006900.1|PACid:27043090	0.0367135	-4.76754	1.53889e-06	2.51363e-05	DEG
Potri.009G133300.1|PACid:26985885	0.0367219	-4.76722	7.11447e-16	3.52647e-14	DEG
Potri.015G062300.1|PACid:27018139	0.0367758	-4.7651	7.63519e-06	0.000110543	DEG
Potri.006G261700.1|PACid:27004266	0.036999	-4.75637	3.11881e-16	1.58355e-14	DEG
Potri.001G069700.1|PACid:27047945	0.0373727	-4.74187	6.48557e-05	0.000757407	DEG
Potri.006G141400.1|PACid:27006190	0.0374345	-4.73949	3.19469e-05	0.000402509	DEG
Potri.010G139300.1|PACid:26981596	0.0374536	-4.73875	1.53923e-08	3.40765e-07	DEG
Potri.005G114000.1|PACid:27031136	0.0376627	-4.73072	7.73099e-10	2.04516e-08	DEG
Potri.016G143200.1|PACid:27012084	0.0381318	-4.71286	1.16077e-08	2.6182e-07	DEG
Potri.009G027200.1|PACid:26986347	0.0381404	-4.71254	1.40026e-19	9.21053e-18	DEG
Potri.012G089100.1|PACid:27050144	0.0381905	-4.71064	0.00143352	0.0112234	DEG
Potri.014G168100.1|PACid:27032049	0.0390586	-4.67822	1.32161e-23	1.17964e-21	DEG
Potri.002G104600.1|PACid:27022652	0.0393632	-4.66701	1.4764e-27	1.71377e-25	DEG
Potri.011G070000.1|PACid:27002677	0.0393695	-4.66678	9.83163e-05	0.0010956	DEG
Potri.002G091400.5|PACid:27022518	0.0396257	-4.65742	0.000564761	0.00501886	DEG
Potri.008G109900.2|PACid:27039022	0.0396304	-4.65725	0.000109305	0.00120065	DEG
Potri.009G061100.1|PACid:26985942	0.0396891	-4.65511	6.05159e-23	5.14371e-21	DEG
Potri.014G088000.1|PACid:27035288	0.0398778	-4.64827	4.35349e-31	6.34454e-29	DEG
Potri.006G113200.3|PACid:27005275	0.0403814	-4.63017	0.00325281	0.0225158	DEG
Potri.007G046100.1|PACid:27014595	0.040439	-4.62811	1.65763e-09	4.20968e-08	DEG
Potri.014G102200.1|PACid:27033961	0.0405068	-4.62569	2.04876e-10	5.80466e-09	DEG
Potri.005G050000.1|PACid:27028286	0.040531	-4.62483	0.00261542	0.0187032	DEG
Potri.001G054000.1|PACid:27043016	0.0406421	-4.62088	2.68423e-06	4.2156e-05	DEG
Potri.001G183600.1|PACid:27042174	0.0406455	-4.62076	9.0606e-21	6.51765e-19	DEG
Potri.012G131500.1|PACid:27050068	0.0409542	-4.60984	1.46388e-25	1.48861e-23	DEG
Potri.002G229900.1|PACid:27020562	0.0410499	-4.60648	0.0023368	0.0169886	DEG
Potri.004G143100.1|PACid:26989835	0.0411699	-4.60227	0.0026908	0.0191728	DEG
Potri.011G048700.1|PACid:27002556	0.0415144	-4.59025	5.01273e-14	2.0963e-12	DEG
Potri.010G083400.1|PACid:26979751	0.0415639	-4.58852	2.17241e-07	4.09962e-06	DEG
Potri.011G140400.1|PACid:27002201	0.0417888	-4.58074	0.00245557	0.0177285	DEG
Potri.005G193500.1|PACid:27029462	0.0418372	-4.57907	2.56505e-05	0.00032978	DEG
Potri.006G117200.1|PACid:27004305	0.0418883	-4.57731	4.83404e-22	3.82807e-20	DEG
Potri.011G061500.1|PACid:27001343	0.0419169	-4.57632	1.23028e-05	0.000169933	DEG
Potri.011G139100.1|PACid:27000971	0.0421271	-4.56911	1.76755e-08	3.89265e-07	DEG
Potri.010G113100.1|PACid:26981910	0.0425085	-4.5561	1.9914e-06	3.18858e-05	DEG
Potri.005G142100.2|PACid:27027503	0.0429126	-4.54245	8.75028e-05	0.000984868	DEG
Potri.016G103300.1|PACid:27013215	0.0431107	-4.53581	0.00250624	0.0180479	DEG
Potri.016G086400.1|PACid:27013524	0.0432468	-4.53126	4.06485e-08	8.52347e-07	DEG
Potri.006G096900.1|PACid:27005711	0.0432566	-4.53094	1.68316e-05	0.00022603	DEG
Potri.010G070600.2|PACid:26980936	0.0432972	-4.52958	0.00174824	0.013259	DEG
Potri.013G014500.1|PACid:26993871	0.0438671	-4.51072	8.52432e-06	0.000122156	DEG
Potri.014G109200.1|PACid:27035213	0.0439941	-4.50654	1.60614e-26	1.74768e-24	DEG
Potri.017G009900.1|PACid:26985497	0.044328	-4.49564	1.30434e-08	2.92218e-07	DEG
Potri.T170500.1|PACid:27014238	0.044363	-4.4945	4.58258e-09	1.09414e-07	DEG
Potri.008G048000.2|PACid:27036731	0.0443726	-4.49419	0.000365961	0.00343621	DEG
Potri.004G197900.1|PACid:26989467	0.0449885	-4.4743	2.26218e-05	0.000295419	DEG
Potri.003G145000.1|PACid:26996886	0.0450202	-4.47328	9.20208e-10	2.40383e-08	DEG
Potri.001G273000.1|PACid:27042262	0.0452258	-4.46671	2.47843e-05	0.000319883	DEG
Potri.016G049400.1|PACid:27012645	0.0453058	-4.46416	4.21862e-10	1.14717e-08	DEG
Potri.007G042200.1|PACid:27015801	0.0453484	-4.4628	0.00431068	0.0284803	DEG
Potri.015G072600.3|PACid:27019135	0.0457477	-4.45016	1.37759e-06	2.26894e-05	DEG
Potri.013G123800.1|PACid:26995121	0.0458934	-4.44557	2.83146e-06	4.42021e-05	DEG
Potri.011G022800.1|PACid:27000764	0.0459867	-4.44264	0.00148337	0.0115563	DEG
Potri.011G022800.2|PACid:27000765	0.0459868	-4.44264	0.00148277	0.0115541	DEG
Potri.005G097900.1|PACid:27031065	0.0460737	-4.43991	3.94543e-29	5.14406e-27	DEG
Potri.017G083300.2|PACid:26983917	0.046077	-4.43981	3.11789e-08	6.65633e-07	DEG
Potri.017G083300.1|PACid:26983918	0.0460771	-4.43981	3.13779e-08	6.69491e-07	DEG
Potri.015G072600.1|PACid:27019133	0.0461586	-4.43726	1.4894e-06	2.44097e-05	DEG
Potri.017G130800.1|PACid:26985541	0.0461992	-4.43599	0.0047672	0.0309806	DEG
Potri.015G072600.4|PACid:27019136	0.0462129	-4.43556	1.5304e-06	2.50087e-05	DEG
Potri.004G143200.1|PACid:26990462	0.0462195	-4.43536	8.58524e-19	5.32117e-17	DEG
Potri.001G326200.1|PACid:27042151	0.0463146	-4.43239	0.00128532	0.0102317	DEG
Potri.001G326200.2|PACid:27042152	0.0463147	-4.43239	0.00128474	0.0102282	DEG
Potri.009G069000.1|PACid:26988502	0.0465199	-4.42601	0.0044834	0.0294297	DEG
Potri.019G039000.1|PACid:27026716	0.0466884	-4.42079	5.42857e-07	9.6203e-06	DEG
Potri.018G068400.1|PACid:27010900	0.0467891	-4.41769	5.23656e-08	1.08188e-06	DEG
Potri.001G121800.1|PACid:27047454	0.0468282	-4.41648	1.26137e-06	2.09215e-05	DEG
Potri.008G066200.1|PACid:27037459	0.04684	-4.41611	2.03943e-05	0.000268975	DEG
Potri.002G251600.1|PACid:27022417	0.0468458	-4.41594	5.5998e-07	9.89555e-06	DEG
Potri.009G082800.1|PACid:26988085	0.0469342	-4.41322	0.0047604	0.030942	DEG
Potri.008G020900.1|PACid:27039316	0.0469416	-4.41299	7.38398e-21	5.37514e-19	DEG
Potri.010G195100.1|PACid:26979454	0.0469549	-4.41258	0.000347778	0.00328703	DEG
Potri.001G442900.6|PACid:27043613	0.0470663	-4.40916	0.000594178	0.00524516	DEG
Potri.011G010500.1|PACid:27001086	0.0471081	-4.40788	7.48074e-07	1.29276e-05	DEG
Potri.006G208800.1|PACid:27003596	0.0471617	-4.40624	2.75535e-07	5.11508e-06	DEG
Potri.003G073700.1|PACid:26998010	0.0473451	-4.40064	6.66041e-07	1.15978e-05	DEG
Potri.011G066600.1|PACid:27001309	0.0478275	-4.38602	0.00521686	0.0334122	DEG
Potri.007G093200.1|PACid:27016769	0.0479321	-4.38286	2.80635e-06	4.38477e-05	DEG
Potri.004G037800.1|PACid:26991136	0.0482649	-4.37288	0.00552219	0.0350145	DEG
Potri.018G068600.1|PACid:27010757	0.0482876	-4.3722	9.92427e-07	1.67926e-05	DEG
Potri.011G119500.6|PACid:27003146	0.0484239	-4.36814	1.95004e-06	3.13126e-05	DEG
Potri.010G014700.1|PACid:26978727	0.0486017	-4.36285	1.92809e-06	3.09806e-05	DEG
Potri.012G048900.1|PACid:27051165	0.0486252	-4.36215	0.000677544	0.00588293	DEG
Potri.003G134400.1|PACid:26997512	0.0487513	-4.35841	3.74171e-15	1.73236e-13	DEG
Potri.010G220200.2|PACid:26981362	0.0488385	-4.35584	0.000121728	0.00132336	DEG
Potri.009G114600.1|PACid:26988063	0.0488503	-4.35549	6.28646e-18	3.6428e-16	DEG
Potri.013G027000.1|PACid:26995778	0.0490143	-4.35065	5.24546e-06	7.85775e-05	DEG
Potri.001G392200.3|PACid:27047607	0.0493514	-4.34076	3.11702e-07	5.72825e-06	DEG
Potri.005G141200.1|PACid:27031031	0.0495381	-4.33532	0.00563469	0.0356011	DEG
Potri.004G173200.1|PACid:26991061	0.0495454	-4.33511	2.76967e-10	7.68027e-09	DEG
Potri.010G067700.2|PACid:26979470	0.0495743	-4.33426	0.00063441	0.00555331	DEG
Potri.010G219200.2|PACid:26979413	0.0496225	-4.33286	1.14192e-05	0.00015884	DEG
Potri.016G088700.1|PACid:27012475	0.0498588	-4.32601	1.19541e-07	2.34121e-06	DEG
Potri.015G123700.2|PACid:27019476	0.0499003	-4.32481	7.33985e-05	0.000843147	DEG
Potri.011G135000.1|PACid:27001988	0.0500065	-4.32174	0.000125901	0.00136265	DEG
Potri.009G008600.1|PACid:26986322	0.0502196	-4.31561	2.43651e-15	1.1492e-13	DEG
Potri.003G210200.1|PACid:26996872	0.0504731	-4.30834	7.95939e-08	1.60491e-06	DEG
Potri.011G057400.1|PACid:27002204	0.050483	-4.30806	0.00774824	0.0461739	DEG
Potri.009G090200.2|PACid:26987922	0.0505545	-4.30602	0.00622947	0.0386335	DEG
Potri.015G006000.1|PACid:27017393	0.0506288	-4.3039	2.24098e-17	1.24049e-15	DEG
Potri.008G023400.3|PACid:27037965	0.0509841	-4.29381	0.00142605	0.0111765	DEG
Potri.001G176500.1|PACid:27046630	0.0510365	-4.29233	4.09862e-07	7.40357e-06	DEG
Potri.001G096900.1|PACid:27048737	0.0511496	-4.28913	2.7344e-06	4.2815e-05	DEG
Potri.019G016100.1|PACid:27024955	0.0512823	-4.28539	0.0005523	0.00492129	DEG
Potri.001G309700.1|PACid:27047874	0.0516102	-4.2762	9.14599e-09	2.094e-07	DEG
Potri.002G037500.1|PACid:27023274	0.0516408	-4.27535	1.78971e-07	3.42612e-06	DEG
Potri.011G048500.1|PACid:27002394	0.051681	-4.27422	1.41811e-08	3.15191e-07	DEG
Potri.T134000.1|PACid:26996147	0.052083	-4.26304	2.81976e-17	1.54564e-15	DEG
Potri.010G040500.1|PACid:26982177	0.0522159	-4.25937	7.12608e-12	2.35748e-10	DEG
Potri.006G278000.1|PACid:27008520	0.052256	-4.25826	1.49811e-13	5.94467e-12	DEG
Potri.013G036400.1|PACid:26994539	0.0524294	-4.25348	0.00804421	0.0476035	DEG
Potri.018G131600.1|PACid:27009773	0.0524476	-4.25298	2.78452e-06	4.35344e-05	DEG
Potri.001G180200.1|PACid:27042233	0.0525848	-4.24921	0.00118901	0.00955353	DEG
Potri.003G083700.1|PACid:26997095	0.0526951	-4.24619	9.64252e-22	7.48171e-20	DEG
Potri.010G063600.3|PACid:26979028	0.052702	-4.246	0.000229536	0.00228856	DEG
Potri.015G097700.1|PACid:27017965	0.053081	-4.23566	0.00820032	0.0483159	DEG
Potri.009G060800.4|PACid:26988075	0.0532611	-4.23077	0.00345386	0.023712	DEG
Potri.001G060500.1|PACid:27046735	0.053287	-4.23007	2.02514e-06	3.24044e-05	DEG
Potri.016G125500.1|PACid:27012567	0.0533005	-4.22971	2.46719e-21	1.85136e-19	DEG
Potri.013G120800.1|PACid:26993889	0.0533177	-4.22924	4.05136e-18	2.38166e-16	DEG
Potri.018G147500.1|PACid:27011467	0.0536483	-4.22032	2.91535e-05	0.000370189	DEG
Potri.004G105000.2|PACid:26991247	0.0537763	-4.21689	2.54273e-05	0.00032714	DEG
Potri.002G069400.1|PACid:27020583	0.0539184	-4.21308	1.16764e-22	9.70994e-21	DEG
Potri.002G191100.1|PACid:27024252	0.053957	-4.21205	0.0016333	0.0125344	DEG
Potri.010G169000.1|PACid:26982613	0.0545006	-4.19758	1.085e-12	3.89665e-11	DEG
Potri.006G079100.1|PACid:27003862	0.0546113	-4.19466	2.05809e-16	1.05156e-14	DEG
Potri.001G266900.1|PACid:27047899	0.0547439	-4.19116	1.10659e-18	6.81244e-17	DEG
Potri.008G189400.1|PACid:27036606	0.0547728	-4.1904	0.000134189	0.0014387	DEG
Potri.011G021700.1|PACid:27002528	0.0548197	-4.18916	1.31549e-05	0.000180668	DEG
Potri.017G100900.1|PACid:26985433	0.054978	-4.185	5.85401e-05	0.000692289	DEG
Potri.003G142300.1|PACid:27000021	0.0552237	-4.17857	6.77299e-13	2.51023e-11	DEG
Potri.001G346800.1|PACid:27048594	0.0555337	-4.17049	7.68996e-24	6.98343e-22	DEG
Potri.003G066400.1|PACid:26999518	0.0556263	-4.16809	6.4251e-05	0.000751427	DEG
Potri.008G082700.1|PACid:27036052	0.0557556	-4.16474	0.0018695	0.0140214	DEG
Potri.015G027600.1|PACid:27019632	0.0558119	-4.16328	7.43498e-08	1.50499e-06	DEG
Potri.002G058700.2|PACid:27024350	0.0562505	-4.15199	0.00109547	0.00890881	DEG
Potri.017G100600.1|PACid:26983635	0.0563544	-4.14933	2.16807e-11	6.80556e-10	DEG
Potri.012G077800.1|PACid:27049923	0.0563897	-4.14843	0.00183547	0.0138115	DEG
Potri.002G015100.1|PACid:27022970	0.0565406	-4.14457	5.21039e-22	4.11716e-20	DEG
Potri.002G257700.1|PACid:27024180	0.0566199	-4.14255	1.80381e-11	5.7088e-10	DEG
Potri.002G101300.1|PACid:27024005	0.056701	-4.14048	2.39585e-05	0.000310321	DEG
Potri.006G145300.4|PACid:27005463	0.0568605	-4.13643	0.000414263	0.00382432	DEG
Potri.001G320800.1|PACid:27044584	0.0568804	-4.13592	8.67906e-05	0.000979419	DEG
Potri.006G043300.1|PACid:27007195	0.0569705	-4.13364	0.000269307	0.00262103	DEG
Potri.001G176600.1|PACid:27044510	0.0572159	-4.12744	0.00183305	0.0137976	DEG
Potri.001G453600.2|PACid:27041955	0.0573874	-4.12312	1.95966e-08	4.28642e-07	DEG
Potri.001G453600.3|PACid:27041956	0.0573885	-4.12309	1.96454e-08	4.29541e-07	DEG
Potri.007G077000.1|PACid:27014501	0.0574626	-4.12123	0.0019535	0.0145839	DEG
Potri.003G015300.3|PACid:26996891	0.0575727	-4.11847	3.75908e-06	5.75392e-05	DEG
Potri.012G037400.1|PACid:27049510	0.0575784	-4.11833	4.59892e-10	1.24826e-08	DEG
Potri.009G167800.1|PACid:26986418	0.0575976	-4.11785	1.28e-13	5.12372e-12	DEG
Potri.011G136700.1|PACid:27002836	0.0576916	-4.1155	4.51895e-05	0.000550324	DEG
Potri.014G006100.1|PACid:27032687	0.0580524	-4.1065	3.80812e-13	1.44663e-11	DEG
Potri.017G081700.1|PACid:26984425	0.0581137	-4.10498	0.000168163	0.00175209	DEG
Potri.016G137800.1|PACid:27013059	0.0582555	-4.10146	1.29596e-10	3.73409e-09	DEG
Potri.004G193400.1|PACid:26991134	0.0583582	-4.09892	4.02259e-21	2.9757e-19	DEG
Potri.017G088600.1|PACid:26983433	0.0583684	-4.09867	3.87424e-11	1.18703e-09	DEG
Potri.011G122700.2|PACid:27001439	0.0590358	-4.08227	4.71912e-09	1.126e-07	DEG
Potri.002G046400.4|PACid:27020797	0.059101	-4.08067	0.000407598	0.00377042	DEG
Potri.009G157000.1|PACid:26988612	0.059158	-4.07928	0.000113693	0.00124416	DEG
Potri.005G239100.2|PACid:27030454	0.0592744	-4.07645	0.00253572	0.0182332	DEG
Potri.T133300.1|PACid:27000345	0.0594339	-4.07257	1.1228e-14	4.97446e-13	DEG
Potri.002G186500.1|PACid:27022472	0.0594616	-4.0719	3.57339e-05	0.000445838	DEG
Potri.002G087000.2|PACid:27022801	0.0597444	-4.06505	8.6433e-05	0.000976591	DEG
Potri.002G087000.1|PACid:27022800	0.0597444	-4.06505	8.64633e-05	0.000976782	DEG
Potri.006G190400.1|PACid:27004832	0.059748	-4.06497	0.00570293	0.0359296	DEG
Potri.006G190400.2|PACid:27004833	0.059748	-4.06497	0.00570163	0.0359245	DEG
Potri.015G050200.1|PACid:27018352	0.0597811	-4.06417	4.78975e-05	0.000580439	DEG
Potri.007G122100.1|PACid:27016591	0.0601609	-4.05503	1.53695e-23	1.36021e-21	DEG
Potri.005G112600.2|PACid:27030538	0.0602083	-4.05389	2.79833e-05	0.000356819	DEG
Potri.010G174400.1|PACid:26981140	0.0602143	-4.05375	3.17914e-12	1.09078e-10	DEG
Potri.008G142700.1|PACid:27035769	0.0603296	-4.05099	1.64695e-09	4.18402e-08	DEG
Potri.001G086900.1|PACid:27047014	0.0604596	-4.04788	2.15542e-11	6.76876e-10	DEG
Potri.002G018000.1|PACid:27020495	0.0605208	-4.04643	1.64213e-11	5.21972e-10	DEG
Potri.017G081000.1|PACid:26985165	0.0605516	-4.04569	1.43585e-14	6.30401e-13	DEG
Potri.001G096500.1|PACid:27047118	0.0605764	-4.0451	2.25694e-06	3.58776e-05	DEG
Potri.014G043000.1|PACid:27033385	0.0609018	-4.03737	1.54834e-27	1.79158e-25	DEG
Potri.007G104800.1|PACid:27014971	0.0609062	-4.03727	3.40559e-05	0.000426285	DEG
Potri.001G146800.1|PACid:27041728	0.0610615	-4.03359	9.31624e-20	6.20061e-18	DEG
Potri.011G049100.1|PACid:27001494	0.0610789	-4.03318	5.22445e-16	2.61807e-14	DEG
Potri.002G242300.3|PACid:27020145	0.0611778	-4.03085	0.000793948	0.00673505	DEG
Potri.T012500.1|PACid:27051432	0.0612521	-4.0291	7.61777e-14	3.13703e-12	DEG
Potri.008G156200.3|PACid:27039969	0.0614863	-4.02359	3.57798e-11	1.10042e-09	DEG
Potri.008G156200.1|PACid:27039971	0.0615043	-4.02317	3.65731e-11	1.12245e-09	DEG
Potri.008G156200.2|PACid:27039970	0.0615046	-4.02316	3.59547e-11	1.1044e-09	DEG
Potri.005G111700.1|PACid:27028083	0.0615456	-4.0222	8.05392e-19	5.00035e-17	DEG
Potri.004G144600.1|PACid:26991617	0.0617638	-4.01709	8.91254e-10	2.33153e-08	DEG
Potri.014G098700.1|PACid:27033060	0.0618813	-4.01435	0.000568601	0.00504813	DEG
Potri.002G100600.1|PACid:27021232	0.0620707	-4.00994	0.00177632	0.0134441	DEG
Potri.003G077800.1|PACid:26997492	0.0622296	-4.00625	1.76613e-12	6.21147e-11	DEG
Potri.001G055900.1|PACid:27047287	0.0624945	-4.00013	0.00344292	0.0236458	DEG
Potri.001G157000.1|PACid:27044688	0.0625944	-3.99782	6.35361e-21	4.66227e-19	DEG
Potri.001G237600.1|PACid:27046915	0.062871	-3.99146	2.50581e-05	0.00032296	DEG
Potri.015G042200.1|PACid:27018655	0.0629174	-3.9904	5.04484e-16	2.53154e-14	DEG
Potri.010G128200.1|PACid:26978757	0.0632861	-3.98197	3.16902e-13	1.21332e-11	DEG
Potri.004G033000.1|PACid:26991553	0.0633614	-3.98025	1.41227e-15	6.85143e-14	DEG
Potri.012G014500.1|PACid:27049698	0.0634557	-3.97811	3.08761e-05	0.000390095	DEG
Potri.003G176900.1|PACid:26998125	0.0634952	-3.97721	3.15842e-14	1.34621e-12	DEG
Potri.005G100600.1|PACid:27029764	0.0635358	-3.97629	0.00316085	0.0219967	DEG
Potri.015G104800.1|PACid:27019192	0.0637344	-3.97178	8.43402e-09	1.9444e-07	DEG
Potri.002G253200.3|PACid:27022945	0.0639951	-3.96589	2.0131e-10	5.71029e-09	DEG
Potri.006G152800.1|PACid:27005675	0.0642183	-3.96087	3.04327e-05	0.000384758	DEG
Potri.004G119700.1|PACid:26989612	0.0642502	-3.96016	2.7498e-12	9.4748e-11	DEG
Potri.003G157300.1|PACid:26999180	0.0643634	-3.95761	8.55836e-08	1.71621e-06	DEG
Potri.003G157300.2|PACid:26999181	0.0643635	-3.95761	8.52818e-08	1.7111e-06	DEG
Potri.007G139600.1|PACid:27016542	0.0644594	-3.95547	0.00237693	0.0172426	DEG
Potri.001G172700.1|PACid:27047528	0.0644787	-3.95503	0.00226561	0.0165485	DEG
[truncated: 7,105 more rows]

## Sheet: 90 shared DRGs
Potri.008G220800.2|PACid:27038196	transducin family protein; WD-40 repeat family protein; similar to PAK/PLC-interacting protein 1 (GI:4211689) {{Homo sapiens}}; [ ortholog of At3g06880,]
[truncated: 89 more rows]

[truncated: 1 more sheets: 141 shared URGs]
