# Supplementary material for: Transcriptome analysis of salt-responsive and wood-associated NACs in Populus simonii × Populus nigra
Source: BMC Plant Biol. 2020 Jul 6;20:317. doi: 10.1186/s12870-020-02507-z (PMC7336439; doi:10.1186/s12870-020-02507-z)
Supplement: Supplementary file 5 — Additional file 5: Excel 3 List of related NACs including all 289 NAC members, 112 NACs expressed in at least one tissue with FPKM≥4 among the three tissues, 151 NACs expressed in at least one tissue with FPKM≥4 with salt treatment, 86 salt-responsive NACs among 170 non-redundant NACs, 18 potential NACs associated with wood formation and 20 potential NACs involved in stress responses. [file 12870_2020_2507_MOESM5_ESM.xlsx]

## Sheet: 289 NACs
geneID
Potri.001G061200.1
Potri.001G061200.2
Potri.001G061200.3
Potri.001G061200.4
Potri.001G061200.5
Potri.001G080900.1
Potri.001G120000.1
Potri.001G120000.2
Potri.001G144400.1
Potri.001G144400.2
Potri.001G144400.3
Potri.001G144400.4
Potri.001G206900.1
Potri.001G218800.1
Potri.001G220500.1
Potri.001G220500.2
Potri.001G256600.1
Potri.001G325100.1
Potri.001G343800.1
Potri.001G343800.2
Potri.001G343800.3
Potri.001G396300.1
Potri.001G396400.1
Potri.001G404100.1
Potri.001G404400.1
Potri.001G448400.1
Potri.001G452700.1
Potri.001G452700.2
Potri.002G005800.1
Potri.002G037100.1
Potri.002G037100.2
Potri.002G057200.1
Potri.002G061300.1
Potri.002G061300.2
Potri.002G061300.3
Potri.002G061300.4
Potri.002G081000.1
Potri.002G081000.2
Potri.002G081000.3
Potri.002G154000.1
Potri.002G154100.1
Potri.002G154100.2
Potri.002G154100.3
Potri.002G154100.4
Potri.002G154200.1
Potri.002G178700.1
Potri.002G178700.2
Potri.002G181900.1
Potri.002G181900.2
Potri.002G181900.3
Potri.002G182000.1
Potri.002G182000.2
Potri.002G182300.1
Potri.002G182400.1
Potri.002G182400.2
Potri.003G022800.1
Potri.003G022800.2
Potri.003G046700.1
Potri.003G046700.2
Potri.003G089800.1
Potri.003G089800.2
Potri.003G103500.1
Potri.003G113000.1
Potri.003G149400.1
Potri.003G149700.1
Potri.003G166500.1
Potri.003G166500.2
Potri.004G038000.1
Potri.004G049300.1
Potri.004G049500.1
Potri.004G081000.1
Potri.004G107200.1
Potri.004G107400.1
Potri.004G119400.1
Potri.004G181900.1
Potri.004G181900.2
Potri.004G230800.1
Potri.004G230800.2
Potri.005G058900.1
Potri.005G064100.1
Potri.005G069500.1
Potri.005G082700.1
Potri.005G098000.1
Potri.005G098000.2
Potri.005G098200.1
Potri.005G098200.2
Potri.005G098200.3
Potri.005G103200.1
Potri.005G116800.1
Potri.005G116800.2
Potri.005G116800.3
Potri.005G116800.4
Potri.005G180200.1
Potri.005G180200.2
Potri.005G200100.1
Potri.005G200100.2
Potri.005G200100.3
Potri.005G200100.4
Potri.005G205400.1
Potri.005G225800.1
Potri.005G255900.1
Potri.006G028300.1
Potri.006G028700.1
Potri.006G028900.1
Potri.006G029200.1
Potri.006G029300.1
Potri.006G029600.1
Potri.006G030600.1
Potri.006G030800.1
Potri.006G051400.1
Potri.006G129400.1
Potri.006G152700.1
Potri.006G152700.2
Potri.006G152700.3
Potri.006G152700.4
Potri.006G152700.5
Potri.006G152700.6
Potri.006G179800.1
Potri.006G209200.1
Potri.006G231300.1
Potri.006G277000.1
Potri.006G277000.2
Potri.007G014400.1
Potri.007G014400.2
Potri.007G014400.3
Potri.007G014400.4
Potri.007G065400.1
Potri.007G065400.2
Potri.007G066300.1
Potri.007G099400.1
Potri.007G099400.2
Potri.007G099400.3
Potri.007G105000.1
Potri.007G105000.2
Potri.007G109100.1
Potri.007G109100.2
Potri.007G109100.3
Potri.007G109100.4
Potri.007G109100.5
Potri.007G109100.6
Potri.007G109100.7
Potri.007G127700.1
Potri.007G135300.1
Potri.008G031800.1
Potri.008G031800.2
Potri.008G031800.3
Potri.008G080000.1
Potri.008G081500.1
Potri.008G081500.2
Potri.008G089000.1
Potri.008G116600.1
Potri.008G116600.2
Potri.009G019200.1
Potri.009G019200.2
Potri.009G019200.3
Potri.009G019200.4
Potri.009G019200.5
Potri.009G052200.1
Potri.009G052300.1
Potri.009G072100.1
Potri.009G141600.1
Potri.009G161300.1
Potri.010G129700.1
Potri.010G129700.2
Potri.010G129700.3
Potri.010G129700.4
Potri.010G166200.1
Potri.010G174600.1
Potri.010G176600.1
Potri.010G229700.1
Potri.010G229700.2
Potri.010G229900.1
Potri.010G229900.2
Potri.010G229900.3
Potri.011G046700.1
Potri.011G046700.2
Potri.011G058400.1
Potri.011G058400.2
Potri.011G058600.1
Potri.011G115400.1
Potri.011G121300.1
Potri.011G123300.1
Potri.011G123500.1
Potri.011G149300.1
Potri.011G149300.2
Potri.011G149300.3
Potri.011G149300.4
Potri.011G149300.5
Potri.011G153300.1
Potri.012G001400.1
Potri.012G001400.2
Potri.012G001400.3
Potri.012G007500.1
Potri.012G007500.2
Potri.012G023900.1
Potri.012G024100.1
Potri.012G024200.1
Potri.012G024200.2
Potri.012G038100.1
Potri.012G038100.2
Potri.012G056300.1
Potri.012G056300.2
Potri.012G103500.1
Potri.012G103500.2
Potri.012G126500.1
Potri.013G054000.1
Potri.013G054200.1
Potri.013G079700.1
Potri.013G079700.2
Potri.013G079700.3
Potri.013G079700.4
Potri.013G079700.5
Potri.013G079700.6
Potri.013G079700.7
Potri.013G079700.8
Potri.013G092400.1
Potri.013G113100.1
Potri.014G025700.1
Potri.014G025700.2
Potri.014G041300.1
Potri.014G041300.2
Potri.014G041300.3
Potri.014G041300.4
Potri.014G041300.5
Potri.014G041300.6
Potri.014G041300.7
Potri.014G041300.8
Potri.014G064600.1
Potri.014G075900.1
Potri.014G076000.1
Potri.014G076000.2
Potri.014G076000.3
Potri.014G076100.1
Potri.014G104800.1
Potri.014G107600.1
Potri.014G107700.1
Potri.014G107700.2
Potri.014G107900.1
Potri.014G108000.1
Potri.014G108000.2
Potri.014G108100.1
Potri.014G163600.1
Potri.015G002900.1
Potri.015G004100.1
Potri.015G007000.1
Potri.015G020000.1
Potri.015G030200.1
Potri.015G030200.2
Potri.015G046800.1
Potri.015G102100.1
Potri.015G102100.2
Potri.015G127400.1
Potri.015G127400.2
Potri.016G027900.1
Potri.016G055500.1
Potri.016G076000.1
Potri.016G076000.2
Potri.016G076100.1
Potri.016G088300.1
Potri.017G016700.1
Potri.017G031000.1
Potri.017G031300.1
Potri.017G031600.1
Potri.017G058100.1
Potri.017G063300.1
Potri.017G082000.1
Potri.017G086200.1
Potri.017G086200.2
Potri.017G104900.1
Potri.017G139500.1
Potri.018G003800.1
Potri.018G049300.1
Potri.018G068700.1
Potri.018G095000.1
Potri.019G031400.1
Potri.019G031600.1
Potri.019G031600.2
Potri.019G063000.1
Potri.019G066000.1
Potri.019G083600.1
Potri.019G083600.2
Potri.019G099800.1
Potri.019G099800.2
Potri.019G099900.1
Potri.019G099900.2
Potri.019G099900.3
Potri.019G099900.4
Potri.019G099900.5
Potri.T074200.1

## Sheet: 112 NACs
Gene ID
Potri.001G061200.1
Potri.001G061200.2
Potri.001G061200.5
Potri.001G080900.1
Potri.001G144400.1
Potri.001G144400.4
Potri.001G206900.1
Potri.001G218800.1
Potri.001G325100.1
Potri.001G343800.1
Potri.001G343800.2
Potri.001G404100.1
Potri.001G404400.1
Potri.001G452700.1
Potri.001G452700.2
Potri.002G037100.1
Potri.002G057200.1
Potri.002G061300.1
Potri.002G061300.2
Potri.002G081000.1
Potri.002G081000.2
Potri.002G081000.3
Potri.002G154000.1
Potri.002G181900.1
Potri.002G182000.1
Potri.002G182000.2
Potri.002G182300.1
Potri.002G182400.1
Potri.003G046700.1
Potri.003G089800.1
Potri.003G149700.1
Potri.003G166500.1
Potri.003G166500.2
Potri.004G038000.1
Potri.004G049300.1
Potri.004G181900.1
Potri.004G230800.1
Potri.004G230800.2
Potri.005G058900.1
Potri.005G064100.1
Potri.005G069500.1
Potri.005G098000.1
Potri.005G098200.1
Potri.005G098200.3
Potri.005G103200.1
Potri.005G180200.1
Potri.005G180200.2
Potri.005G200100.1
Potri.005G205400.1
Potri.005G225800.1
Potri.006G209200.1
Potri.006G277000.1
Potri.007G014400.2
Potri.007G014400.4
Potri.007G065400.1
Potri.007G065400.2
Potri.007G099400.1
Potri.007G099400.2
Potri.007G099400.3
Potri.007G105000.1
Potri.007G109100.2
Potri.007G109100.3
Potri.008G031800.2
Potri.008G080000.1
Potri.008G089000.1
Potri.008G116600.1
Potri.008G116600.2
Potri.009G019200.2
Potri.009G019200.5
Potri.009G141600.1
Potri.010G129700.2
Potri.010G166200.1
Potri.010G176600.1
Potri.010G229700.1
Potri.010G229900.1
Potri.010G229900.2
Potri.010G229900.3
Potri.011G058400.1
Potri.011G058400.2
Potri.011G123300.1
Potri.011G123500.1
Potri.011G149300.1
Potri.011G153300.1
Potri.012G001400.1
Potri.012G001400.2
Potri.012G007500.1
Potri.012G007500.2
Potri.012G103500.2
Potri.013G054000.1
Potri.013G054200.1
Potri.013G079700.1
Potri.013G079700.2
Potri.013G079700.6
Potri.014G025700.1
Potri.014G025700.2
Potri.014G041300.2
Potri.014G041300.3
Potri.014G041300.6
Potri.014G041300.7
Potri.014G076100.1
Potri.014G108100.1
Potri.015G004100.1
Potri.015G020000.1
Potri.017G016700.1
Potri.017G063300.1
Potri.017G082000.1
Potri.017G086200.1
Potri.018G003800.1
Potri.018G068700.1
Potri.019G031400.1
Potri.019G031600.1
Potri.019G066000.1

## Sheet: 151 NACs
Gene ID
Potri.001G061200.5
Potri.001G144400.1
Potri.001G220500.1
Potri.001G343800.3
Potri.002G037100.2
Potri.002G154100.1
Potri.002G181900.2
Potri.005G082700.1
Potri.006G152700.1
Potri.006G152700.2
Potri.006G152700.5
Potri.006G152700.6
Potri.007G014400.2
Potri.007G066300.1
Potri.008G031800.3
Potri.008G116600.2
Potri.010G129700.3
Potri.010G176600.1
Potri.012G103500.2
Potri.013G079700.7
Potri.013G079700.8
Potri.013G113100.1
Potri.014G041300.1
Potri.014G041300.2
Potri.014G041300.4
Potri.014G041300.5
Potri.014G041300.6
Potri.014G041300.8
Potri.014G076000.1
Potri.014G107700.1
Potri.014G107700.2
Potri.014G107900.1
Potri.015G007000.1
Potri.019G066000.1
Potri.019G099800.1
Potri.002G154100.3
Potri.002G057200.1
Potri.014G076000.2
Potri.014G076000.3
Potri.015G020000.1
Potri.018G003800.1
Potri.008G080000.1
Potri.006G209200.1
Potri.001G080900.1
Potri.014G075900.1
Potri.006G277000.1
Potri.005G098000.1
Potri.016G076100.1
Potri.005G200100.4
Potri.013G079700.3
Potri.013G079700.4
Potri.001G144400.4
Potri.005G225800.1
Potri.007G109100.6
Potri.003G089800.1
Potri.011G153300.1
Potri.013G054200.1
Potri.001G343800.1
Potri.019G099900.3
Potri.017G016700.1
Potri.010G129700.1
Potri.002G181900.3
Potri.007G014400.4
Potri.004G049300.1
Potri.017G082000.1
Potri.003G149700.1
Potri.013G079700.1
Potri.013G079700.2
Potri.013G079700.6
Potri.005G103200.1
Potri.014G076100.1
Potri.007G105000.1
Potri.005G180200.2
Potri.010G166200.1
Potri.002G154000.1
Potri.001G404400.1
Potri.012G007500.2
Potri.007G109100.7
Potri.009G019200.5
Potri.002G182300.1
Potri.005G064100.1
Potri.002G037100.1
Potri.001G343800.2
Potri.002G181900.1
Potri.011G058400.1
Potri.002G081000.2
Potri.005G098200.3
Potri.012G001400.2
Potri.011G123500.1
Potri.007G065400.2
Potri.002G182000.1
Potri.002G182000.2
Potri.014G108100.1
Potri.001G218800.1
Potri.012G001400.1
Potri.007G065400.1
Potri.004G181900.1
Potri.003G046700.1
Potri.004G230800.1
Potri.004G230800.2
Potri.002G061300.1
Potri.011G058400.2
Potri.018G068700.1
Potri.019G031600.1
Potri.004G038000.1
Potri.005G205400.1
Potri.001G452700.1
Potri.001G452700.2
Potri.001G061200.2
Potri.009G141600.1
Potri.002G182400.1
Potri.010G229900.3
Potri.003G166500.2
Potri.005G058900.1
Potri.002G081000.3
Potri.015G004100.1
Potri.014G025700.1
Potri.014G025700.2
Potri.013G054000.1
Potri.008G116600.1
Potri.001G325100.1
Potri.001G206900.1
Potri.010G229900.1
Potri.010G229900.2
Potri.017G086200.1
Potri.012G007500.1
Potri.005G098200.1
Potri.002G061300.2
Potri.010G129700.2
Potri.017G063300.1
Potri.005G200100.1
Potri.008G089000.1
Potri.005G069500.1
Potri.009G019200.2
Potri.010G229700.1
Potri.011G149300.1
Potri.007G099400.1
Potri.007G099400.2
Potri.007G099400.3
Potri.014G041300.3
Potri.014G041300.7
Potri.008G031800.2
Potri.007G109100.2
Potri.007G109100.3
Potri.001G404100.1
Potri.019G031400.1
Potri.011G123300.1
Potri.002G081000.1
Potri.003G166500.1
Potri.005G180200.1
Potri.001G061200.1

## Sheet: 86 NACs
Gene ID
36 down-regulated genes
Potri.014G041300.2
Potri.001G144400.4
Potri.012G103500.2
Potri.005G098000.1
Potri.006G277000.1
Potri.001G080900.1
Potri.001G218800.1
Potri.002G182300.1
Potri.009G019200.2
Potri.003G089800.1
Potri.002G181900.1
Potri.012G007500.1
Potri.003G046700.1
Potri.014G076100.1
Potri.002G182000.1
Potri.001G343800.1
Potri.009G141600.1
Potri.004G230800.1
Potri.005G064100.1
Potri.004G181900.1
Potri.005G205400.1
Potri.003G149700.1
Potri.002G154000.1
Potri.017G016700.1
Potri.017G063300.1
Potri.019G099900.3
Potri.001G452700.1
Potri.003G166500.1
Potri.008G116600.1
Potri.010G229700.1
Potri.005G058900.1
Potri.008G080000.1
Potri.014G075900.1
Potri.015G004100.1
Potri.011G123500.1
Potri.016G076100.1
50 up-regulated genes
Potri.007G109100.2
Potri.018G068700.1
Potri.014G108100.1
Potri.002G061300.1
Potri.014G025700.1
Potri.010G129700.1
Potri.011G149300.1
Potri.001G206900.1
Potri.011G058400.1
Potri.002G182400.1
Potri.005G200100.1
Potri.013G054200.1
Potri.010G229900.1
Potri.001G061200.1
Potri.013G079700.1
Potri.008G031800.2
Potri.001G404400.1
Potri.017G086200.1
Potri.007G099400.1
Potri.005G180200.1
Potri.011G153300.1
Potri.005G069500.1
Potri.010G129700.2
Potri.001G325100.1
Potri.004G038000.1
Potri.007G065400.1
Potri.004G049300.1
Potri.019G031400.1
Potri.013G054000.1
Potri.005G103200.1
Potri.005G098200.1
Potri.012G001400.1
Potri.008G089000.1
Potri.002G057200.1
Potri.017G082000.1
Potri.005G225800.1
Potri.013G113100.1
Potri.002G081000.1
Potri.019G031600.1
Potri.010G176600.1
Potri.002G037100.1
Potri.007G105000.1
Potri.010G166200.1
Potri.006G209200.1
Potri.015G020000.1
Potri.011G123300.1
Potri.001G404100.1
Potri.007G066300.1
Potri.007G014400.2
Potri.006G152700.1

## Sheet: 18 NACs (wood formation)
Gene ID
Potri.001G061200.1
Potri.001G061200.2
Potri.001G061200.5
Potri.001G206900.1
Potri.001G325100.1
Potri.001G448400.1
Potri.003G166500.1
Potri.003G166500.2
Potri.004G049300.1
Potri.005G064100.1
Potri.007G105000.1
Potri.011G058400.1
Potri.011G058400.2
Potri.011G153300.1
Potri.012G103500.2
Potri.017G016700.1
Potri.017G063300.1
Potri.018G068700.1

## Sheet: 20 salt-related NACs
Gene ID
Potri.001G404100.1
Potri.002G057200.1
Potri.002G061300.1
Potri.002G061300.2
Potri.002G081000.1
Potri.002G081000.2
Potri.002G081000.3
Potri.005G069500.1
Potri.005G180200.1
Potri.005G180200.2
Potri.005G200100.1
Potri.005G200100.4
Potri.007G099400.1
Potri.007G099400.2
Potri.007G099400.3
Potri.008G031800.2
Potri.011G123300.1
Potri.014G076000.2
Potri.014G076000.3
Potri.003G149700.1
