# Supplementary material for: Transcriptome analysis of salt-responsive and wood-associated NACs in Populus simonii × Populus nigra
Source: BMC Plant Biol. 2020 Jul 6;20:317. doi: 10.1186/s12870-020-02507-z (PMC7336439; doi:10.1186/s12870-020-02507-z)
Supplement: Supplementary file 6 — Additional file 6: Excel 4 List of differentially expressed NACs with FC > 2 in the comparisons of three tissues or in each tissue with salt treatment. [file 12870_2020_2507_MOESM6_ESM.xlsx]

## Sheet:  Leaves-VS-Stems
Gene ID
16 lowly-expressed NACs with FC>2
Potri.014G041300.2
Potri.014G041300.6
Potri.005G098000.1
Potri.006G277000.1
Potri.001G080900.1
Potri.018G003800.1
Potri.005G205400.1
Potri.001G206900.1
Potri.005G098200.3
Potri.003G046700.1
Potri.005G098200.1
Potri.017G082000.1
Potri.003G166500.2
Potri.004G230800.1
Potri.004G230800.2
Potri.013G054000.1
31 highly-expressed NACs with FC>2
Potri.013G079700.1
Potri.013G079700.2
Potri.013G079700.6
Potri.005G103200.1
Potri.011G123300.1
Potri.012G001400.1
Potri.017G016700.1
Potri.001G343800.1
Potri.012G007500.1
Potri.014G108100.1
Potri.002G182300.1
Potri.002G182000.1
Potri.002G182000.2
Potri.014G076100.1
Potri.001G343800.2
Potri.001G218800.1
Potri.019G031600.1
Potri.002G037100.1
Potri.002G154000.1
Potri.013G054200.1
Potri.012G007500.2
Potri.011G153300.1
Potri.012G103500.2
Potri.007G105000.1
Potri.015G020000.1
Potri.005G225800.1
Potri.006G209200.1
Potri.019G066000.1
Potri.001G144400.1
Potri.007G014400.2
Potri.008G116600.2

## Sheet: Leaves-VS-Roots
Gene ID
12 lowly-expressed NACs with FC>2
Potri.003G166500.2
Potri.003G046700.1
Potri.005G103200.1
Potri.001G206900.1
Potri.011G058400.2
Potri.004G230800.1
Potri.004G230800.2
Potri.007G065400.1
Potri.004G181900.1
Potri.001G404400.1
Potri.018G068700.1
Potri.017G086200.1
31 highly-expressed NACs with FC>2
Potri.002G154000.1
Potri.017G063300.1
Potri.003G089800.1
Potri.001G325100.1
Potri.012G001400.2
Potri.002G037100.1
Potri.005G069500.1
Potri.012G103500.2
Potri.004G049300.1
Potri.011G153300.1
Potri.017G016700.1
Potri.007G105000.1
Potri.019G031600.1
Potri.001G144400.4
Potri.012G001400.1
Potri.005G098000.1
Potri.005G225800.1
Potri.003G149700.1
Potri.006G209200.1
Potri.013G054200.1
Potri.008G080000.1
Potri.006G277000.1
Potri.001G080900.1
Potri.018G003800.1
Potri.002G057200.1
Potri.010G176600.1
Potri.015G020000.1
Potri.008G116600.2
Potri.001G144400.1
Potri.007G014400.2
Potri.019G066000.1

## Sheet: Roots-VS-Stems
Gene ID
20 lowly-expressed NACs with FC>2
Potri.006G277000.1
Potri.001G080900.1
Potri.014G041300.2
Potri.014G041300.6
Potri.018G003800.1
Potri.005G098000.1
Potri.008G080000.1
Potri.019G066000.1
Potri.002G057200.1
Potri.010G176600.1
Potri.005G205400.1
Potri.003G149700.1
Potri.017G082000.1
Potri.005G098200.3
Potri.001G144400.4
Potri.015G020000.1
Potri.005G098200.1
Potri.007G065400.2
Potri.013G054200.1
Potri.012G001400.1
15 highly-expressed NACs with FC>2
Potri.004G181900.1
Potri.017G086200.1
Potri.018G068700.1
Potri.011G123300.1
Potri.012G007500.2
Potri.009G019200.2
Potri.009G141600.1
Potri.002G182000.1
Potri.002G182000.2
Potri.008G116600.2
Potri.002G182300.1
Potri.011G058400.2
Potri.001G404400.1
Potri.005G103200.1
Potri.003G166500.2

## Sheet: Leaves
Gene ID
14 down-regulated NACs with FC>2
Potri.014G041300.2
Potri.014G041300.6
Potri.012G007500.2
Potri.002G181900.3
Potri.008G031800.3
Potri.001G144400.4
Potri.013G079700.3
Potri.013G079700.4
Potri.012G103500.2
Potri.005G098000.1
Potri.006G277000.1
Potri.001G080900.1
Potri.002G154100.3
Potri.001G218800.1
25 UP-regulated NACs with FC>2
Potri.005G225800.1
Potri.013G113100.1
Potri.002G081000.1
Potri.002G081000.2
Potri.019G031600.1
Potri.010G176600.1
Potri.005G180200.2
Potri.002G037100.1
Potri.007G105000.1
Potri.010G166200.1
Potri.005G098200.3
Potri.006G209200.1
Potri.007G065400.2
Potri.015G020000.1
Potri.001G343800.3
Potri.011G123300.1
Potri.001G404100.1
Potri.013G079700.8
Potri.007G066300.1
Potri.007G014400.2
Potri.006G152700.1
Potri.006G152700.2
Potri.006G152700.5
Potri.013G079700.7
Potri.008G116600.2

## Sheet: Stems
Gene ID
6 down-regulated NACs with FC>2
Potri.001G144400.1
Potri.002G154100.1
Potri.014G107700.1
Potri.014G107700.2
Potri.019G066000.1
Potri.017G016700.1
26 UP-regulated NACs with FC>2
Potri.010G166200.1
Potri.003G166500.2
Potri.005G180200.2
Potri.001G218800.1
Potri.008G080000.1
Potri.004G181900.1
Potri.005G103200.1
Potri.010G129700.3
Potri.004G049300.1
Potri.007G109100.6
Potri.002G037100.1
Potri.001G061200.5
Potri.001G404100.1
Potri.013G079700.3
Potri.013G079700.4
Potri.014G041300.4
Potri.014G041300.5
Potri.014G041300.8
Potri.001G220500.1
Potri.005G082700.1
Potri.006G277000.1
Potri.008G031800.3
Potri.014G076000.1
Potri.014G041300.2
Potri.014G041300.6
Potri.013G079700.7

## Sheet: Roots
Gene ID
9 down-regulated NACs with FC>2
Potri.007G109100.6
Potri.010G129700.1
Potri.010G129700.3
Potri.003G046700.1
Potri.006G152700.6
Potri.012G103500.2
Potri.011G153300.1
Potri.005G225800.1
Potri.017G016700.1
66 UP-regulated NACs with FC>2
Potri.001G206900.1
Potri.009G019200.2
Potri.005G103200.1
Potri.002G154000.1
Potri.014G076000.3
Potri.010G166200.1
Potri.013G054200.1
Potri.002G182400.1
Potri.013G113100.1
Potri.019G031600.1
Potri.002G081000.2
Potri.013G079700.1
Potri.013G079700.2
Potri.013G079700.6
Potri.011G123500.1
Potri.009G141600.1
Potri.005G200100.4
Potri.004G049300.1
Potri.005G180200.1
Potri.007G066300.1
Potri.009G019200.5
Potri.012G007500.1
Potri.005G180200.2
Potri.014G076000.1
Potri.014G076100.1
Potri.002G081000.3
Potri.006G209200.1
Potri.002G182000.1
Potri.002G182000.2
Potri.011G123300.1
Potri.001G218800.1
Potri.002G081000.1
Potri.005G098000.1
Potri.001G343800.2
Potri.004G181900.1
Potri.012G007500.2
Potri.002G182300.1
Potri.005G069500.1
Potri.014G108100.1
Potri.008G031800.3
Potri.001G343800.1
Potri.001G404400.1
Potri.013G054000.1
Potri.007G099400.1
Potri.007G099400.2
Potri.007G099400.3
Potri.019G099900.3
Potri.001G404100.1
Potri.016G076100.1
Potri.013G079700.7
Potri.013G079700.3
Potri.013G079700.4
Potri.014G075900.1
Potri.014G041300.1
Potri.001G343800.3
Potri.019G099800.1
Potri.001G220500.1
Potri.013G079700.8
Potri.003G166500.2
Potri.005G082700.1
Potri.015G007000.1
Potri.014G107700.1
Potri.014G107700.2
Potri.002G037100.2
Potri.014G107900.1
Potri.002G181900.3
